# Supplementary material for: Genotyping-by-sequencing supports a genetic basis for wing reduction in an alpine New Zealand stonefly
Source: Sci Rep. 2018 Nov 2;8:16275. doi: 10.1038/s41598-018-34123-1 (PMC6215011; doi:10.1038/s41598-018-34123-1)
Supplement: Supplementary file 2 — Supplementary Table 1 [file 41598_2018_34123_MOESM2_ESM.csv]

index	Tag	Base	Tag_Base	Sequence
1	4	16	4_16	TGCAGAACCATCTACGGTGTAGAGCACACATTACTGGCTGGTGTTTCATGAAGTCCCATAAGGTTGGAT
2	22	8	22_8	TGCAGTACCATCTAAGTTGTAGAGCACACATTGCTGGCTGGTGTTTCATGACGTCTCATAAGGTTGGAT
3	23	6	23_6	TGCAGTACCATCTAACGTGTAGAGCACACATTGCTGGCTGGTGTTTCATAACGTCTCATAAGGTTGGAT
4	26	10	26_10	TGCAGTACCATCTAAGGTGTAGAGCACACATTACTGGCTGGTGTTTCATAACGTTCCATAAGGTTGGAT
5	69	29	69_29	TGCAGTGACATCTAAAGTGTAGAGCACACATTGCTGGCTGGTGTTTCACAAAGTCCCATAAGGTTGGAT
6	97	17	97_17	TGCAGGGCCATCTAAGGTGTAGAGCACACATTGCTGGCTGGTGTTTCATAAGGTTCCACAAGGTTGGAT
7	106	38	106_38	TGCAGTGCCATCCAAGGTGTAGAGCACACATTGCTGGCTGGTATTTCATGAAGTCCCATAAGGTTGGAT
8	116	42	116_42	TGCAGTGCCATCTAAGATGTAGAGCACACATTGCTGGCTGGTATTTCATGAAGTCCCATAAGGTTGGAT
9	124	49	124_49	TCCAGTGCCATCTAAGGTGTAGAGCACACATTGCCGGCTGGTGTTTCATGAAGTACCATAAGGTTGTAT
10	132	25	132_25	TGCAGTGCCATCGAAGGTGTAGAGCGCACATTGCTGGCTGGTGTTTCATGAAGTCCCATAAGGTTGGAT
11	167	14	167_14	TCCAGTGCCATCTAAGGTGTAGAGCACACATTGCTGGCTGGTGTTTCATGAAGTCCCATGAGGTTGGAT
12	186	19	186_19	TGCAGTGCCATCTAAGGTAAAGAGCACACATTGCTGGATGGTGTTTCATGAAGTCCCATAAGGTTGGAT
13	188	47	188_47	TGCAGTGCCATCTAAAGTGTAGAGCACACATTGCTGGCTGGTGTTTTGTTAAGTCCCTTAAGGTTGGAT
14	192	5	192_5	TGCAGGGCCATCTAAGGTGTAGAGCACTTATTGCTGGCTGGTGTTTCATGAAGTCCCACAAGGTTGGGT
15	198	15	198_15	TGCAGTGCCATCTAAAGTGTAGAGCACACATTACTGGCTGGTGTTTCATGAAGTCCCATAAGGTTGGAT
16	214	9	214_9	TGCAGTGCCATCTAATGTGTAGAGCACACATTGCTGGCTGGTGTTTCATGAAGTCCCACAAAGTTGGAT
17	215	33	215_33	TGCAGTGACATCTAAGGTGTAGAGCACACATTGCTGGCTGGTGTTTCATGAAGTCCCATTAGGTTAAAT
18	242	60	242_60	TGCAGTGCCATCTACGATGAGGAGCACACATTGCTAACTGGTGTTTCATTAAGTCCCATACGGTTGGAT
19	283	5	283_5	TGCAGGGCCATCTAAGATGTAGAGCACACATTGCTGCCTGTTGTTTCATGAAGTCCCACAAGGTTGGAT
20	290	6	290_6	TGCAGCGCCATCTAAGGTGTAGCGCACACATTGCTAGCTGTTGTTTCATGAAGTCCCACAAGGTTGGAT
21	305	16	305_16	TGCAGTGCCATCTAAGATGTAGAGCACACATTGCTGGCTGGCATTTCACGAAGTCCCCCAAGGTTGGAT
22	307	21	307_21	TGCAGTGCCATCTAAGGCATAGAGCACACATTGCTGGCTGTTGTTTCATGAAGTCCCACAAGGTTTGAT
23	311	13	311_13	TGCAGTACCATCTAACGTGTAGAGCACACATTGCTGGCTGGTGTTTCATAACGTCTCAAAAGGTTGGAT
24	321	19	321_19	TGCAGAGCCATCTAAGGTGAAGAGCACACATTGCTGGCTGGTGTTTCATGAAGTCCCATAAGGTTGGAT
25	339	5	339_5	TGCAGAGCTATCTAAGATGTAGAGAACACATTGCTGGCTGGTGTTTCGTGAAGTCCCATAAGGTTGGAT
26	400	22	400_22	TGCAGTTACTCTGGAGTGGTCAATAAGGGTGCTTTCGGATTTGCAGTTACTCTGGAGTGGTCCTTTAGG
27	401	40	401_40	TGCAGCTACTCTGGAGTGGTCGTTTAAGGTTCTTTCGGGTCTGCAATTACTCTGGAGTGGTCCTTTAAG
28	428	39	428_39	TGCAGTAGAGATAGTAGTTAGTCTAGAGATCCAACCTCACGAAACTTCATGAAATACTAGCCAGCAATG
29	442	47	442_47	TGCAGTAGACCTAGTAGTTAGTCTAGATATCCAACCTTATGATACTTCATGAAAAACCAGCCAGCAATG
30	443	15	443_15	TGCAGTAGAGACAGTAGTCAGTCTAGAGATCCAACCTTATGGGACTTCATGAAACATCAGCCAGCAATG
31	476	7	476_7	TGCAGTAAAAATAGTAGTTAGTCTAGAGATCTAACCTTATGGGACTTCATGAAACACCAGCCAGCAATG
32	494	49	494_49	TGCAGAAGAGATAGTAGTTAGTCTAGAGATCAGACCTTATGGGACTTCGTGAAACACCAGCCAGCAATG
33	501	11	501_11	TGCAGTAGAGACAGTAGTTAGTTTAGAGATCCAACCTTATGGGACTTCATGAAACACCAGCCAGCAATG
34	519	7	519_7	TGCAGTAGAGATAGTAGTTAGTATAGAGAACCAACCTTATGGGACTTCACGAAACACCAGCTAGCAATG
35	550	6	550_6	TCCAGTAGAGATAGTAGTTAGTTTAGAGATCCAACCTTATGGGACTTCATGAAACACCAGCCAGCAATG
36	552	28	552_28	TGCAGTAGAGATAGTAGCTAGTCTAGAGATCCAACCTTGTGGGACTTCATGAAACAGGAGCCAGCAATG
37	555	51	555_51	TGCAGTAGAAACAGTAGTTAGTCTAGAGATCCAACCTTATGGGACTTCATGAAACACCAGCCAGCAATG
38	581	10	581_10	TGCAGTAGAGATAGTAGTTAGTCTAGAGATCCAACCTTATGGGACTGCACGAAACATCAGCCAGCAACG
39	586	38	586_38	TGCAGTAGAGATAGCAGTTAGTCTAGAGATCCAACCTTATGGAACTTCATGAAACCCCAGCCAGCAATG
40	593	9	593_9	TGCAGTAGAAATAGTAGCTAGTATAGAGATCCAACCTCAACGGACTTCATGAAACACCAGCCAGCAATG
41	596	11	596_11	TGCAGTAGAGACACTAGATAGTCTAGAGATCCAACATTATGGGACTTCATGAAACACCAGCCAGCAATG
42	599	30	599_30	TGCAGTAGAGAAAGTAGCTAGTCTAGAGATCCAACCTTATGGGACTTCGTGAAACACCAGCCAGCAATG
43	617	10	617_10	TGCAGAGGAGATAATAGTTAGTCTAGAGATCCAACCTTATGGGACTTCATGAAACACCAGCCAGCAATG
44	629	22	629_22	TGCAGTAGAGATAGGAGTTAGTCTAGAGATGCAACCTTATGGGACTTCATGAAACACCAGCCAGCAATG
45	637	15	637_15	TGCAGTAGAGATAGCGGTTAGTCTAGAGAACAAACTTTATGGGACTTCATGAAATACCAGCCAGCAATG
46	671	25	671_25	TGCAGCAGAGATAGTAGTTAGTCTAGGGGACCAACCTTATGGGACTTCATGAAACACCAGCCAGCAATG
47	674	10	674_10	TGCAGTAGAGATAGTAGTAAGTCTAGAGACCCAACCTTATGGGACTCCATGAAACACCAACCAGCAATG
48	700	17	700_17	TGCAGTAGACATAGTAGTTAGTTTAGAGATCCAACCTTGTGGGACTTCATGAAACACCAGCCAGAATTN
49	711	20	711_20	TGCAGTAGAGATAGAAGTTAGCCTAGAGATCCAACCTTGTGGGACTTCATGAAACACCAGCCAGCAATG
50	712	54	712_54	TGCAGTAGAGATAGTAGTTAGTCAAGAGATCCAACCTTATAGGACTTCATGAAACACCAGCCAGCAATG
51	739	5	739_5	TGCAGAAGAGATAGTAGTTAGTCTAGAGATCCAACCTTATGAGACTTCATGAAACACCAGCCAGCAATG
52	742	5	742_5	TCCAGTAGAGATAGTAGTTAGTCTAGAGATCAAACCTTATGGGACTTCATGAAACACGAGCCAGCAATG
53	746	10	746_10	TGCAGTAGAGATAGTAGTAAGTCTAGAGATCCAACCTTGTGCGACTTCATGAAACACCAGCCAGCAATG
54	755	16	755_16	TGCAGTAGAGATAGTAATTAGTCTAGAGATCCAACCTTACAGGACTTCATGAAACACCAGCCAGCAATG
55	773	16	773_16	TGCAGTAGAGATAGTAATTAGTCTAGAGACCCAACCTTGTGGAACTTCATTTAACACCAGCCAGCAATG
56	774	40	774_40	TGCAGTAGAGATAGTAGTTAGTATAGAGATCCAACCTTGTGGAACTTCATGAAACTCCAGCCAGCAATG
57	816	21	816_21	TGCAGTAGAAATAGTAGTTGGTCTAGAGATCCAACCTTATGGGACTTCGTGAAACACCAGCCAGCAATT
58	823	39	823_39	TGCAGTAGAGATAGTAGTTAGTATAGAGATTCAACCTTATAGGACTTCATGAAACACCAGCCAGCAATG
59	832	23	832_23	TGCAGTAGAGATAGTAGTTAGTCAAGAGATCCAACCTTATGGGACTTCATGAAACACCAGCCAGCAATG
60	843	64	843_64	TGCAGTAGAGATAGTAGAAAGCCTAGAGATCCAACCTTATGGGACTTCATGCAACACCAGCCAGGAATG
61	846	46	846_46	TGCAGTAGAGAGAGTAGTTGGTCTAGAGATCAAACCACATGGGACTTCATGAAACACCAGCCAGTAATG
62	858	28	858_28	TGCAGTAGAGATAGTAGGTAGTCTAGAGATCCAACCTTATAGGACTTCATGAAACACCAGCCAGCAATG
63	877	18	877_18	TGCAGGAGAGATACTAGTAAGTCTAGCGATCCAACCTTATGGGACTTCATGAAACACCATCCAGCAATG
64	889	7	889_7	TGCAGTAGAGATACAAGTTAGTCTAGAGATCCAACCTTATGGGACTTAGTGAAACGCTAGCCAGTGATG
65	903	24	903_24	TGCAGTAAAGATAGTAGATAGTCAAGAAATCCAATCTTGTGGGACTTCATGAAACACCAGCCAGCAATG
66	910	24	910_24	TGCAGTAGAGATAGTAGTAAGTCTGGAGATCCAACCTTATGGGACTTCATGAAATACCAGCCAGTAGTG
67	924	13	924_13	TGCAGTAAAGATAGAAGTTGGTCTAGAGATCCAACCTTGTGGGACTTCACGAAACACCAGCCAGCAATG
68	941	18	941_18	TGCAGTAGAGATAGTACTGAGTCTAGAGATACAACCTCATGGGACTTAATGAAACACCAGCCAGTAATG
69	966	40	966_40	TGCAGTAGAGACAGTAGTTAGTCTAGAGATCGAACCTTGTGGGACTTCATGAAACACCAGCCAGTAATG
70	992	14	992_14	TGCAGTAGAGATAGCAGTTAGTCTAGAGATCCAACCTAGTGGAACTTCATGAAACACCAGCCAGCAATG
71	997	18	997_18	TGCAGTAGAGATAGAAGAAAGTCTAGAGATCCAACCTTATGGGACTTCATGCAACACCAGCCAGGAATG
72	1018	17	1018_17	TCCAGTAGAGATAGTAGTTAGTCTAGAGATCCAACCTTGTGGGACTCCATGAAACACCAGCCAGCAATG
73	1235	26	1235_26	TCCAGCGCGCACGTGTCCATGTCCGAGTGTGGTTTGAGCTCGTGTCTATGTAGCCTCGCTCTCTGCACN
74	1417	11	1417_11	TGCAGAGCTCACTCCCCCACACAACCGGGCAGGATCAACGCGAGCAGGGTGAGAAGGCCGGCTATATCT
75	1444	31	1444_31	TGCAGAGCTCGTTCCCCCACACAACCGGGAAAGATTGACGCGAGCAGGGTGAGAAGGCCTGCTATTTCA
76	1447	44	1447_44	TGCAGAGCTCGTTACCCCACACAACCGGGCAGGATTGACGCGAGCAGGGTTAGAAGGCCCGCTATGTCA
77	1450	18	1450_18	TGCAGAGCTCGTTCCCCCACACAACCGGGCAGGATTGACGCGAGCAGGGTGAGCAGGCCTGCTATGTAA
78	1451	25	1451_25	TGCAGAGCTCATTCTCCCACACAACCGGGCAGGATTGACGCGAGCAGGGTGAGAAGGCCTGCTAAATAA
79	1479	9	1479_9	TGCAGCGCCATTTCCCGCACACATCCGGGCAGGATTGACGCGAGGAGGGTGAGAAGGCCCGCTATGTCG
80	1515	49	1515_49	TGCAGGGCCACCTAAGGTGTAGAGCATACACTACTCGCTGGTGTTTCATGAAGTCAAGACCCAATGACA
81	1517	42	1517_42	TGCAGTACCATCCAAGGTGTAGAGCATACACTACTCGCTGGTGTTTCACAAAGTCAAGAGCCGATGGAA
82	1519	35	1519_35	TGCAGTGCCACCTAAGGTGTAGAGCATACACTACTTGCTCGTGTTTCATGAAGTCAAGAGCCAATGATA
83	1523	16	1523_16	TGCAGGATTGATGGTAGAAAATAACCGCGCAATAGTCGGCTCCCGCAGCCGAATTCGAACACGCGAGAC
84	1544	25	1544_25	TGCAGATCCCGTGGACAGAAGGTGTCACATGGACAGGAGGTGTCTCGCAGACCACTACCTCGACTGCAN
85	1617	18	1617_18	TGCAGGTCCCGTGGACAGAAGGTGTCACATGGACAGGAGGTGTCTCGCAAACCACCACCTCGCCTGCAN
86	1671	18	1671_18	TGCAGGTCCCATGGACAGCAGGTGTCACATGGACAGGAGGTGTCTCGCAGACCACCACCTAGACTGCAN
87	1749	21	1749_21	TGCAGCATGGACAGATGCTAGGCAGTCTGGCACTAGGAGAGCTAGCAGTGAGTTCCCTTCACTTTGCAT
88	1751	48	1751_48	TGCAGCGCTTCCTGCACGGCTGCTGCTGGCTTATAATAGAGTGTACAACTCAAACGAGCCTACACAGGA
89	1758	18	1758_18	TGCAGTTGCAGTGCTGTCCTGCCCCGCGCTGGCAAACGAGTACGCGTGATCTCCAGCTGCTCCCGCCAC
90	2133	6	2133_6	TGCAGGCGCGGGGCCTAAATTGAGAGGTTGCCTTGACACACGAGTAAGGCTTTAGGCCCACAACAATAT
91	2222	67	2222_67	TGCAGTCACATGCTATGTGTTGTGGAGGTTGAGTGAACCACGGCACATTCGGCCACAGTTCTTAATAAA
92	2665	52	2665_52	TGCAGCAGGAGTATCGTTCTGAAACGTGTGGGAAAGTTGTCGCGGGGAGAATAACGATTCAAAGCACGT
93	2684	25	2684_25	TGCAGCAGGAAGGTCGTTCTGTAACTTGTGGGAAAGTTGTTGCGGGGAGAATGACAATTCAAAGCCCGT
94	2767	12	2767_12	TGCAGAAGGAGTGTCGTTCTGTAATGTGTGGGAAAGTTGTCGCGGGCAGAATAACAATTCAAAGCACGT
95	2779	18	2779_18	TGCAGCTCCTTCTCATCGCGTGCTTCCCTTGGGGGAGGATCAAGCTCACAGGCGCTACTGGGCCTTCAC
96	2794	16	2794_16	TGCAGTAGTCGGTCACAAGTGAGTTTGTCTGAAAGTCATTGGGTCTTGACTCAACAAAACACTAGCCAG
97	2815	37	2815_37	TGCAGCCGAGCCCAGCACCTCGCCTGAGCCGACCACAACTGAGCCCAGCCCCTCGCCTGAGCTGCCTGC
98	2816	37	2816_37	TGCAGACGAGCCCAGCCCCTCGCCTGAGCCGACTACAGCTGAGCCCAGCCCCTCGCCTCAGCCGCCTGC
99	2824	30	2824_30	TGCAGTCGAGCCCAGCCCCTCGCCTGAGCTACATGCAGTCGAGCCCAGCCCCTCGCCTGAGCTGCCTGC
100	2994	38	2994_38	TGCAGTTGGTTGCACAAAAATCTTGTAACGGACTTTGAATTGTTATTCTCCCCGCGACAACTTTCCCAC
101	3083	9	3083_9	TGCAGCCCCACAAGCCACACCGCACCGCTCAGCACTGACAGCACATACCTCCACGTACCTCGAGCCTGC
102	3131	16	3131_16	TGCAGACTACAACGACCTACATTGTCATAGAGGAACCCCACTCCAATAACCGACTATAATAGAGGTTTG
103	3132	12	3132_12	TGCAGACAACAACGACCTACATTGTCATAGAGGAACAACACTCCAATAACCCACTATAGTAGAGGTTTG
104	3179	25	3179_25	TGCAGGTCGCCAGTAGGTTTACTGGCTACATAGCGGGCCTTCTCACCCTGCTCGCGTCAATCCTGCCCG
105	3183	25	3183_25	TGCAGGTCGCCAGTAGGTTAACTGGCGACATAGCGGGCCTTCTAACCCTGCTCGCGTCAATCCTGCCCG
106	3200	49	3200_49	TGCAGGTCGCCAGTAGGTTTACTGGTGACATAGCAGGCCTGTTCACCCTACTCGCGTCAATCCTGCCCG
107	3204	26	3204_26	TGCAGGTCGCCAGTAGGTTAACTGGCTACATAGCGGGCCTTCTCACCCTGCTCGCGTCAATCCTGCCCG
108	3215	10	3215_10	TGCAGGTCGCAAGTAGGTTTACTGGCAACATAGCGGGTCTTCTCACCCTCCTCGCGTCAATCCTGCCCG
109	3216	33	3216_33	TGCAGGTCGCCAGTAGATTTACTGGCAACAAAGCGGGCCTTCTCACCCTGCTCGCGTCAATCCTGCCCG
110	3220	8	3220_8	TGCAGGTCACCAGTAGGTTTACTGGTGATTTAGCAGGCCTTCTCACCCTGCTCGCGTCAATCCTGCCCG
111	3226	43	3226_43	TGCAGGTCGCCAGTAGGTTTACTGGAGACATAGCAGGCCTTCTCACCCTGCTCGCGTCGATCCTTTCCG
112	3229	34	3229_34	TGCAGGTCGACAGTAGGTTTACTGGAGACATAGCGGGCCTTCTCACCCAGCTCGCGTTGATCCTGCCCG
113	3260	43	3260_43	TGCAGACCCAAAAGCACCTTAAAGGACCACTCCAGAGTAACTTTAGACCAGAAAGCACACTAAAGGACC
114	3276	64	3276_64	TGCAGCAGATGATGTCATTGGCCACTCCGTTCGAGCCTACGTCGTTCGACCCTCGTCGGCTGGCCCCGG
115	3291	13	3291_13	TGCAGTCATTCTTATTCCTTTCGCTCTCTTATACTCTGTTATACTCTTATGCTCTTATATTAGTATTAT
116	3352	52	3352_52	TGCAGAAGTGGCCCAGCAATGCTATTGGATTCGGGCTGCTCTAGTGGCGGCGCAATGCAGTCGGGTTTG
117	3357	6	3357_6	TGCAGTATTCGGACAGTAAAGTATGAGGCACCTTGACCTGGCTTTGTGTAGGGTCGGATATTGGAGTAG
118	3358	53	3358_53	TGCAGGTCTCGCTTGGCCTCCTGACTCGCCTACACACACACACACACACATTCCGCACAATTCACAACT
119	3390	26	3390_26	TGCAGAACCTCCTGGGCTCCTGATTCTATTTGAAATACACACATCAGTGATGTAGCCCTGATCCACTGG
120	3490	26	3490_26	TGCAGCGTGCAAAAGGTGCAAGTCAGTCACGTGCGAGTTGGACATGGACACAAGTGCTGCTGCACTAGG
121	3514	34	3514_34	TGCAGACTATACTAAGAACTGTGGCCGAATGTGCCGTGGTTCACTAAACCTCCACAACACATAGCATGT
122	3554	8	3554_8	TGCAGAGGAAAGACCATCCATTGATTCTTTATTGAACAGCATGATATTACAAACATATCCGGATACTGA
123	3565	31	3565_31	TGCAGCGAACGGGCGACAACATCCTGGCACTCGCAAAGGCCATAGCCAATGGCGACGAGCTGGCTGATG
124	3722	58	3722_58	TGCAGTTCAATTCCATGCTGTCATCTATGCGGCAGTACTCGCGGTTGCTCCACAGTCTACACTGCGGTG
125	3818	63	3818_63	TGCAGAGACGACCGACGGTGACGTAGCGCGAGGTATACCAGACCATGCGCAGGCGCGAATTGACCTTTG
126	3909	18	3909_18	TGCAGTGTTAAATAAATGACAATGAGCACAGAATTTGTGTCAAGTTTTGGAACACTGTTTATTGTGTAG
127	3915	5	3915_5	TGCAGAGTTTTGTTAGTGCCGTGTCAGCGCTGTGCCACACTATAGTGCCGCTAGCAAGTCTTTTGTTAN
128	3919	52	3919_52	TGCAGCCAGTAGCGCACCACAAGCCTGAAGTTCAGCTGCACAACGCTGTTCACGGACAGCAGCAGCTGC
129	3978	16	3978_16	TGCAGCTGGCTCAGTGACTGACTGACTGACTGACTGGCTCCCTGGCACAGACTAGTCACTTCTCACTAC
130	3980	61	3980_61	TGCAGCTTTAATTAGAATAGTGTGGCGATTCGAAGGATCTCCCAAGTTGTTCCAATTTAGACTGTGTTC
131	3981	37	3981_37	TGCAGCTGGCGATGGTGATTGCCCGTCTATACGAGGGAGAAATGGATGCCACGCCCCCCAACCTGCGCC
132	3999	9	3999_9	TGCAGTGCCATCTAAGGTGTAGAGCACACATTAATGACTTGTGTTTTACGAAGTTCCGTAAGGTTAGAT
133	4031	13	4031_13	TGCAGTGCCATCAAAGATGTAGAGCACACATTGCTGGCTGTGGTGTTTCATGAAGTCCCCCAAGGTTGG
134	4064	17	4064_17	TGCAGTCGCAGCTGTGCAGGCGAGGGTGCCTCGTGTTCGGATGCAAGTGGGGGAGGAGGATCTCTGTAG
135	4080	5	4080_5	TGCAGCGTGCGACCAACCTGAACGTACAGTGCGATGCCTATTAAAATCAACTTCCTTGAATGTCTGCGC
136	4085	36	4085_36	TGCAGCACTTAGAAATTACCTATCCGGGTCACATCACGGGTCACACTCAAAAACGTCGTGGGAGGGGAA
137	4094	46	4094_46	TGCAGAGTGATTGTGGAAAATCACGGAAAACCACAATCAGGTTGGTCGATACTGGTACTCGAACACGAC
138	4098	35	4098_35	TGCAGAGGTTTGGTAGAGGTGCCGGGTTGATGCCATGCAGAAAGCACTAGAGCGACTAGAGCTGGGACG
139	4107	12	4107_12	TGCAGTTTAGCTAGATTAGTCCTTTAGGGTCTCTAGTTTGGCTCGAGTGGTTCTTTAGGGTTTGCAGTT
140	4190	40	4190_40	TCCAGTGCTGCCATCTAAGGTGTAGAGCACACATTGCTGGCTGGTATTTCATGAAGTCCCACAAGGTTG
141	4216	6	4216_6	TGCAGTACTGCCATCTAAGGTGTAGAGCACGCATTGCTGGCTGGTGTTTCATGAAGTCCCACAAGGTTG
142	4272	30	4272_30	TGCAGCGCTGCCATCTAAGGTGTAGAGCAAACATTGCTGGCTGGTGTTTCATGAAGTCCCATAAGGTTG
143	4292	35	4292_35	TGCAGGACTGCCATCTAAGGTGTAGAGCACACATTGCTGGCTGGTGTTTCATGAAGTCCCATAAGGTTG
144	4323	24	4323_24	TGCAGTTCTGCCATCTAAGGTGTAAAGCACAGATTTATGGCTGGTGTTTCATGAAGTCCCATAAAATTG
145	4324	15	4324_15	TGCAGTTCTACCATTCACGGTGTAGAGCACACATTACTGGCAGGTGTTTCATGAAGTCTCATAAGGTAG
146	4345	6	4345_6	TGCAGCACCAGTACCAACCACTGTCCCCACTCCGACCACACCTTCAAGGCCACCTGTTACATCAGTTGC
147	4389	31	4389_31	TGCAGCGTAAGGTGGACCGAGGAGATGCTGCGGGTGAAACATGTTAGTGATGATGTGAAAGGAATAACA
148	4401	13	4401_13	TGCAGATTGTTTAACTGCGTCCATACGCTCGTCACTGTATTAGCATCACAAGTTCATTACCACAGCACA
149	4428	53	4428_53	TGCAGTTACGTCATCACCATACTCTCCCGCTCCGCTGTGACCCCTGGTCCCCGCCACACACCCAGACAC
150	4443	20	4443_20	TGCAGACACTTGTGACGTCACTGGGTGTCGCTGTTGGCTGACGTGTGGCGTTGTAGAAATGGGTCCCAG
151	4480	7	4480_7	TGCAGGACAACACAAACAAGATGAAGCTGTCATCCCTGGGCACGTGCTGGATGTCGTAGACCAAGGTGG
152	4487	45	4487_45	TGCAGCACGCCCAACACACAACACACACAGTCAAACACCACGCCCGAGTTGGAGTTGATGTCGAATATG
153	4489	15	4489_15	TGCAGTCGCGATTAACGGTCGAAAGTAAGTTTGTCAAAAAGCCATTGGCTCTTGACTCCACAAAACCCT
154	4495	8	4495_8	TGCAGTCACGATTAACGGTCGAAAGTCAGTTTGTCAAAAAGCAATTGGCTCTTGACTCCACAAAACACT
155	4498	7	4498_7	TGCAGTCACGATTAACGGTCGAAAGTAAGTTTGTCAAAAAGCCATTGGCTCTTGACTCCACAAAACACT
156	4501	59	4501_59	TGCAGTCGCGATTAATGGTCGAAAGTAAGTTAGTCAAAAAGCCATTGGCTCTAAACTCCACAAAACACT
157	4513	67	4513_67	TGCAGTCATATTTATTTTTTTAATTTCTCAACTCGGCACAGCTGCACTAATTACAGGATAGCGCGCCCC
158	4580	7	4580_7	TGCAGGAAGTTGCCCAACACGAAGAGCAGTTTGCCTCCGAAGCGGTCGCAGAACCACCCTCCGAAGCCC
159	4618	27	4618_27	TGCAGGTGTGATAAAATTGTAATGACTCACATTTGGAAGCAATTTAGATCTATTTATGTATGCACAGAA
160	4633	27	4633_27	TGCAGGGCTGGCACGAACCACAATAGGCAGAGGAGTAAACCTCGAAACGAAAATCACAGGCAAGAAGGC
161	4645	13	4645_13	TGCAGAGGTCCTGACTCCAGTCAGCCTGCTGTGGGCACGTGCGCTGCCAAGGTCCTGCCTCCAGTCAGC
162	4650	23	4650_23	TGCAGCACGTTGCGCACACCCTGATTCAGCATGGAGAAGAGCGAGCTGAGCGCTCTGAGACGCGTGAAG
163	4651	37	4651_37	TGCAGCTTACCTCGATCCCTGGTGCGCGTGACGGGCAACTCTGGAGCCGACACGGCCCCGTCGCTGTCC
164	4661	6	4661_6	TGCAGGAACCTTCTTCAGGTCGGTCACAGATGTCGATTTCTGCTCCTTCCTGGCCCTCACATCTCCTTT
165	4665	28	4665_28	TGCAGTCGTGGTGGCTCATCTGCGGCACAATGCTGTTCAACATCTTCGTTGCGTCGGCCGTGGTCATGC
166	4689	59	4689_59	TGCAGAGTTTCCTTCTTGTATGTCGTCGAGCTTAAGTTCCGGCAGCAGCTGATGAGATCATATCAGCAC
167	4701	14	4701_14	TGCAGGATAAAGTGTAGGGCTATAGGGCCTGACTGTGGAAGAGAGTGTAGGGCTATAGGACCAGGATGC
168	4707	19	4707_19	TGCAGAAGGTTGTCGTGCGTGGCGACCCGCATCTCTGCGGCGACCGTCAGCGACTCCAGCGTGGACCGC
169	4713	15	4713_15	TGCAGCAAACCAGCGCCTGCTTGACTGCCTCAGGCTTGTTGTCAAGCACGCGACTGCCTGCTGCGTATA
170	4727	8	4727_8	TGCAGGTACGTGCCGTCGTGGGATCGGCGGCGATGATTGACACCTGATAAGGCAACCCTGAGCGAGATG
171	4746	53	4746_53	TGCAGCTACTGGTGTTCGTGAACAGCGTTGTGCAGGTGAACTTCAGGCTGGCGGTACGCTACTGGCTGC
172	4751	32	4751_32	TGCAGGACACAGCCCAACGCATCAGACATCTCACGGATGGCGGCACGACTTTAGTCTTATCTATAACAT
173	4761	47	4761_47	TGCAGGGCCAAGCTCTGGTTGCTCCGTATTATACGCGCAGACATGTTATGACTCAACACCACACCCTGT
174	4768	36	4768_36	TGCAGGTATATCTGGCGCGTATAATTGTCACGTGTGTGGAGGTCACTACTCCTGCACAGCCCAGCTGAT
175	4775	11	4775_11	TGCAGTTAGTTACGGATACGGAATCATAGTAGCATATGTATAAATAGCAAGATAATGCAGGGGTTTAAC
176	4795	41	4795_41	TGCAGACACTTGTAAACATGCCAGACTGTTAGGATCATGGTCGATGCATGTAGAGGAGCTGTCGACTGC
177	4796	55	4796_55	TGCAGACACTTGTAGACATGCCAGACTGTTAGGATGATGGTCGATGCATGTAGAGTCGCTGTCGACTGC
178	4799	38	4799_38	TGCAGGCTCAGAGGTGGTGATGGTGGTACGTCCTCGTGCGATCGGAGAACCCAAGACAGTTTTCACGGA
179	4817	62	4817_62	TGCAGCAGAGCAGGCTCGGCATGTTGCAAGTAGTGATACATTATCTCGTTCTCCACGTTCATTGGGCGG
180	4819	64	4819_64	TGCAGGACACCGAGGCCGACTCCTTCCCCGTACCCATTCCCGCTCCTTACACGTTCCACCGTATAGTAC
181	4832	35	4832_35	TGCAGGTACTCCACCTGGTAACCAGGCTTGCCCGACGTCTCGTGTTTCACAGTCCGCCGCACCTCGCGG
182	4837	48	4837_48	TGCAGCTGCGGCAGCCGGATCTTGTGGACCGGCAGTCGGATGCTCGGGCGAGTCAAAATCGGGCAGGTT
183	4848	44	4848_44	TGCAGCATTTAGCTGTGTTGGGTCTTCTCTGACAACATTCTGATCAGTTCCTTTCACCAAAATGCCCTT
184	4869	52	4869_52	TGCAGTTCTGCCATCTAAGGTATAGAGCACACACTACTGGCAGGTGTTTCAAGAAGTCCCATGAGATTG
185	4887	8	4887_8	TGCAGCTGCATGCACGTATACAAATCCGGGTCCTCGAAACCAGAGCCTCAATAGAATTCTCTGCTCGGC
186	4891	23	4891_23	TGCAGCGCGTATTGGTTGAAGTTCACAGGTGTTCCCCAAGGAGCGTTGCTCTCTCCAGCGTTGTTTATT
187	4905	32	4905_32	TGCAGATTCCTTCTCCTGTAATGTGAAACGTAAATGATTTAAAACCAACCACGTTTAAGGTAGTCAAGG
188	4936	52	4936_52	AGCAGCCGGTGACCTGAAGCGGGTAGGTTCCGCCGAACATCCATCATGCCGCAGCGACGTCGCAGTCTT
189	4943	23	4943_23	TGCAGCTCATTGCGCTCCCCTTCACGCTCCCCTGCCAGACACCCAACGTGCGTGCCTTCGCGACACAAC
190	4961	19	4961_19	TGCAGCACCTTGACTGGCTACAGAGATATTGGACGCGAGAGTTACAACTGCTGTGTTCCTATAATCGCC
191	4975	14	4975_14	TGCAGTGCCATCTAAGGAGTGGAGCACACATTGCAGGCTAGTGTTTTGTGGAGTCAAGAACCAATGGCT
192	4977	17	4977_17	TGCAGTGCCATCTAAGGAGTAGAGCACACATCGCGGGCTAGTATTTTGTGGAGTCAAGAGCCAGTGGCT
193	4978	59	4978_59	TGCAGTGCCATCTAAGGAGTAGAGCACACATAGCGGGCTAGTGTTTTGTGGAGTCAAGAACCAATGGCT
194	4982	63	4982_63	TGCAGTGCCATCTAAGGTGTAGAGCACACATAGTGGGCTAGTGTTTTGAGGAATCAAGAGCCAATGGCT
195	5030	59	5030_59	TGCAGTGCCATCTAAGGTGTAAACCACACATTGCTGGCTGGCGTTTCACGAAGTCCCACAGCGTTTAAT
196	5032	51	5032_51	TGCAGTGACATCTAAGGTGTAGACCACACATTGCTGGCTACCGTTTCACAAAGTCCCACAGCGTTTGAT
197	5051	15	5051_15	TGCAGACGCGAATCGCGAAGAAGTAGACGATCTCCACGAGGCTGAGGAGGCTGAAGCCGGTGAACAGGC
198	5056	48	5056_48	TGCAGACACGGGTCGTGAAGAAGTAGACGATCTCCACGAGGCTGAGCAGGCTGAAGCCAGTGAACAGGC
199	5059	34	5059_34	TGCAGCAGCATCTGCTTCTGTTTCTGCATCAGCAACGAGCTCTGCTTGAGGAACTCGTCATACTCCGTC
200	5063	24	5063_24	TGCAGGAGAGACGGAGAGAGAGGGGTTTGGGAATCGAAAGATGGATGGACGTGTAAACGAGGAGAATGT
201	5066	35	5066_35	TGCAGCTCGTCGCGGCCAAGCGAGAGTAGAGTTCGCCGCCCCTCGTCCTCGTGACCCGGTGGCAGTGGC
202	5068	6	5068_6	TGCAGTCACGAATATTTCCTGCACTTTGTGTTGCACTTGGGCGGGCAATTTGTACTACACGATGTATAT
203	5101	19	5101_19	TGCAGGAGAAGAAGGAGCAGCAGCCGTTCAAGTGGGAATTCAAATGACAGTGTGTTTGTGTGAACATTG
204	5136	11	5136_11	TGCAGTGCCATATAACGTGTAGAGCACACATTGCTGGATGGCGTTTCATGAAGCCCCACAAGGTTGGAT
205	5148	6	5148_6	TGCAGTAAGTAAGAGAGTTTTAGTTTTTATGTATGCGTACTGTGTGAGAGTTTGTGTGTTAGTTCTTGA
206	5162	44	5162_44	TGCAGTGAACCACAAAATCAGTTAAAGTTTTTTGTTTCTGTGTCATCAGTACTTTCTCAGTTGAATTGG
207	5163	59	5163_59	TGCAGATGCTTTTACAAATAAAAACCGTTATAGGCTAGTGATAACAGACAGCGAAAATTTGTAAACAAA
208	5167	36	5167_36	TGCAGCTGCAGGCATAAAGTAACTTTGCAACTGTTGGCAGGTATGGGTACTAAGCGGTTCCTATGTGGA
209	5168	39	5168_39	TGCAGTCCGGGAGGCCCATGATAGCCCATCTCTCCTTTCAGCCCCATGGCGCCCGGTGAGCCCTCCTTG
210	5200	10	5200_10	TGCAGCTGGAAGAGAACGCAGACACGAGGCGGCCAGCGGTGCGGCAGGAAGTCCAGCGGCATCTGCTCG
211	5201	32	5201_32	TGCAGATGTGGCACGGCCATCTCGTGGAACATACTCCTCGAGTCTCGTCGCACTTCCCGCGACGTCATG
212	5211	17	5211_17	TGCAGGTTCGGACTTTAAGAGTCCGCTTGGGAGGCGCCGCGACGTCGAACGTCGGTGCCCAGACCCATC
213	5214	15	5214_15	TGCAGGTAAGGGCTTTACGAGTCCGCTTGGGAGACGCCGTGACGTCGAACGTCGTTGCCTAGACCCATC
214	5249	28	5249_28	TGCAGTAAGATACGGAATAATAGCATGTGTAAATAGCAAGATAATGCAGGGGTTTAACTGTGGCAAAAT
215	5254	19	5254_19	TGCAGGTGCTCGAGCACCCCGCGGAGGTGTCTGCGTCCGTGAGCAAGCTGTCGTTCGCCCAGTGCACCT
216	5256	22	5256_22	TGCAGGATTTGATCCGACCCGAATGGAAGAACCCGGCCAAAGGTCGAGCCACGTCCGAACTGGTGGCCA
217	5262	12	5262_12	TGCAGCGTATGCCACGACGTTGTACCGTGGACTTGCGGCCACGAGACGCTTGTCAGCGGCGTGGCCGCG
218	5282	16	5282_16	TGCAGCTCGACGAGGGATCGCCCGTCGACGAGGGAGATGAGAACTGGGAGACTTGGAACCCAGATCCTG
219	5296	61	5296_61	TGCAGTCACGATTGACGGTCGAAATTTATCATTGGCACTTGACTTTGTGAAACACCAGCGAGTAGCGTA
220	5318	55	5318_55	TGCAGGTATACAGTATAGGTGTATCATAGCAGCCAGCGCAGAGTCGGTGATTATGAAGTGTTGGATGTC
221	5320	6	5320_6	TGCAGCAAAATAAACGAAGAAGACGTTGGAATAATACATGTCACCTTGTAGAGAAATGCCCCCGAGAGC
222	5321	5	5321_5	TGCAGCGAAATAAACGAAGAAGACGTTGGAATAATACATGTCACCTTGTAGAGAAATGCCCCCGAGAGC
223	5326	19	5326_19	TGCAGCTGACCCCGGCATGGAGTTCAACAGGCTGCCCGGCGCAGCGACTACTGACGGGCCCATGTACGA
224	5327	62	5327_62	TGCAGCGATGTCAGTGGAAATTGGAAAGGGGAGATGTGGTGTAGGAGGGAAGGCGGTGAGGGGGTGGGG
225	5331	35	5331_35	TGCAGGGGTGAGATCTCACAAAGACCGTGAACTACACACGAAGCCAATATGAATCGATTATACTCAGGA
226	5333	12	5333_12	TGCAGTTCCAACGTAGGTGTAGAGCACACATTGCTGGCTGGCGTTTCAGGAGGGCCCATAAGGTTGGAT
227	5344	39	5344_39	TGCAGTGTAATAATGAAGGCCCACTGTGATGGTGATATTCTGAAGCGTGCGGTAAAGCAGCGCCTACCT
228	5350	23	5350_23	TGCAGGTATTATAAGGCTGATGAAACGTACAGTACAGTGCAGCTACCGAGCACACGTGGTACGACCCAC
229	5353	46	5353_46	TGCAGGCGCTCACTCAGCTGGTACACACGTGCCACAGTCTATGCACCTCTCCACCGCCAGCCGTCGCGT
230	5366	22	5366_22	TGCAGCCGCACGTCGTCAGACCGACGTCGCTGTTCCTCCTGCTCAGCCTCTTCCCGCGACATGGCCAGC
231	5369	30	5369_30	TGCAGTAGAGATAGTAGTTAGTCTAGAGATTCAACCTTGTGGGACTTCATGAAACACCAGCCAGCAATG
232	5393	19	5393_19	TGCAGGCGTGAGGGCGCTCACGAAGGTGTGTACGCCGCACGTGGTAAGCCAGTTGGGATGCACGATCGA
233	5394	19	5394_19	TGCAGTGCCATCTAAAATGCAGAACACACATTTCTGGCTGGTGTTTCATGAAATCCCATAAGGTCAGAT
234	5395	16	5395_16	TGCAGTACAGATATAGTAGTTAGTCTAGAGATCCAACCTCATGGGACTACGTGAAACCTAAGCCAAGCA
235	5415	11	5415_11	TGCAGACACACAAGTATATTTAGTCATCTGTTCACCAACACTACTGGCCCAGGTCGATCACCTTCAGAC
236	5459	30	5459_30	TGCAGAGGACACACCAAGGGGTAGTTGCATCAGGGATGATGGGGGATGATGGTTTGGACTACTCGGGCA
237	5463	45	5463_45	TGCAGTATTATCCGGTAGAGGTTACTGAGAACAGCAGGCGGGTGACACAGAACCTCCAGTTTCAAGTCC
238	5466	27	5466_27	TGCAGAATTGACTAATTAAAGCATATAGCAATTTGACGCACTGGATAGACGCATCGCCGATGGAGATTA
239	5468	38	5468_38	TGCAGTAATGTAAAGCGCACCATACAGTAAACACGTCACAAACTTGTTGACCTGCGCTATGTCAACCAT
240	5481	9	5481_9	TGCAGAGGGATTGCGTTCATCATTGTACATTTATGGAGAGCCAGATCACAAACGCAGAATATGATTTCG
241	5484	9	5484_9	TGCAGATAGGCGCCCACCTTCCTGAGGGCGGGACTCTTGGCACGCTGGGGGGCGTGACCTTGGGGGGCG
242	5485	16	5485_16	TGCAGTAGGTGTCGCTACTCAGAATGTGCTTGAGGTGCATGTTGTCCCAGGACATGGCGACTGCGTCGA
243	5490	19	5490_19	TGCAGTGGAACGCCGAGGTAAACGACGAAGCGCAAGTGGATCAACTCTGCGTCCAGGAGGCGTGCTCAG
244	5495	62	5495_62	TGCAGAATTGATATAATCCACATCTGAAACGTTCTGTAGAATCCCATGCCAAATACAACAGCATCGACC
245	5498	40	5498_40	TGCAGGTTCTGTCTTCTGAGGGCATCGTCCAAATTGCTGGCCCTTGCTCGGACGTCACGAGAGCTTCGG
246	5500	54	5500_54	TGCAGTTTAAGGGCTGCCTGCTGGATGCCATTCATTCTCTGCGTTTGTCAACATCATCATTGTGAAGTG
247	5503	13	5503_13	TGCAGCCGACAGCGACTCTACATGCATCGACCATCATCCTAACAGTCTGACATGTCTACAAGTGTCTGC
248	5542	12	5542_12	TGCAGTTTCGATCGAGCTTTACCAAGATACCGCACAGTTAACGCCCTTATACGTTTAGTTCGCCTTGTT
249	5547	16	5547_16	TGCAGTAGAGATAGTAATTAGTCTAGAGATCCAACCTTTGGGACTTCATGAAACACCAGCCAGCAATGT
250	5548	56	5548_56	TGCAGTAGAGATAGAAGTTGGTCTAGAGATCCAACCTTATGGACTTCACGAAACACCAGCCAGCAATGT
251	5553	46	5553_46	TGCAGTAGAGTTAGCAGTTAGTCTAGAGATCCAACCATGGGGACTTGATGAAACGCCAGCCAGTAGTGT
252	5563	22	5563_22	TGCAGTCACTCGAGCCATAGAGAATTTCGAAAAGAACCAGGTGAGAAATGTGTTTATTCAGAGCTCTAA
253	5579	21	5579_21	TGCAGCGGTTGCTTTCCCTGGAATGCTGAGTGCAGCTGCTCTTGAGGCGGGTACTGCGCCACTGGCTGC
254	5580	47	5580_47	TGCAGAGGAGATGGCGACGAGCCCAGTCTGGACCCACCGGCTGCGGCAGACAGCAAAGAAGCCAACTGG
255	5602	23	5602_23	TGCAGTCACCTCACTCAAGGCGTCGAGTCCTACCATCGAAATTCTTGGCTACAACATTAATTCCAGCTG
256	5603	48	5603_48	TGCAGTGCACACGCGAGGTTTCTGTTGTTTAACTCGATGAATATTTTCCACTCCCCTTCGCCCCCAACA
257	5606	19	5606_19	TGCAGGCCGACGCCGACCCCACGGTGGGGCTGTCCGTCTCCGATCTTGGAGCCTCCATGCTGTCACTGA
258	5638	9	5638_9	TGCAGCGACAGCCACGTTGTCCACACTGTTGCTCAGCTCGTCGCCAGCGTCGCCGCTGGACTCGGGGCT
259	5661	61	5661_61	TGCAGCATCTAATCCAAAATGTCTCAAGTTCAAATGGCTGCCCAACTTTGTCCATGAAAAGAACAGCGA
260	5668	11	5668_11	TGCAGCATCTCATCCAAAATTTCTCAAGTTTGAATAGCTACCCAACATTCTCCATGAAAAGAACAGCGA
261	5672	30	5672_30	TGCAGCACATGGAGAACATTATCTACCGGTAGACATGGTAGCAGAACATACTCGTTTCACGTTTGGGCT
262	5673	60	5673_60	TGCAGTTTCCTAGTGTACTCTACAGTGTGATGCGTATCTTAATCAATACTGCTTGCTGTGGTGCAGTCG
263	5675	65	5675_65	TGCAGCTGGGTTTCAAAGCACAAGCGAAATGGATCAGACGACGAAACTCTCACGTTGCATTTCAAGTTG
264	5677	5	5677_5	TGCAGAAGATCCAGGTTTATCAAGTGCCGCATGGTAGGGCGTCCGTGAGGGCAGTTCTGGAACAATCCA
265	5678	60	5678_60	TGCAGTGACGAATTCTGCAATATCGCGATTCCATCGCTACGTGGAGGCAGCTCGTAATGGACAAGATCG
266	5683	24	5683_24	TGCAGTCAGCTCAGACGACGAGAAAGCCTGGCGAGGCAACAGGTTGCAAATGTTAGCCCCACTTCATTG
267	5716	49	5716_49	TGCAGTCTGGTCGCGAGTCGCACACCGCCGAGGCCGACACGCACTGACGTCCGCTGCGGCACGCAAACT
268	5720	32	5720_32	TGCAGCGTGATCAGGAACGCCTGCAAGAAGAAAAAGAAAGGAGAATATTCTTTAAAGTGTGCGCACGGC
269	5724	58	5724_58	TGCAGGCATGTGCGGCGGCCTCCTGGGCATGTTCACCGGCTTCAGCCTGCTCAGCCTCATGGAGATCGT
270	5726	36	5726_36	TGCAGGCATGTGCGGCGGCCTCCTGGGCCTGTTCACCGGCTTCAGCGTCCTCAGCCTCGTGGAGATCGT
271	5727	48	5727_48	TGCAGACTTCCATTGCAGTCGGGTCAGCTGGTCCAGCGGCTGATTGCCTCCCAGAGTCATTTCGACTGC
272	5729	33	5729_33	TGCAGAACACAAAGACATTGGTTGAGATTGGTAACGCACCGCACGCTAGGTGTCCGGGGTTAGAATCCC
273	5736	7	5736_7	TGCAGAAAATATGACCCCACCCCGCGTGGTTGAAGAGCGCGCTGAAGAAATAACCATCGCAGTTGAAGA
274	5764	26	5764_26	TGCAGAGGAGGTAAAGTGGTGCTGTGGCTCTAGCCGTCTAGCGGCGATTGGCTCGCGGGTGAGCATCGA
275	5765	36	5765_36	TGCAGTAGTGTTGTACTTCTCCTGGATCGCCGCGATCTGTTGTTCCGAGTGGAAGATGATCAGATGAGC
276	5771	50	5771_50	TGCAGCGAAGGCGACTGCGGGTCCGAGAGCGAAGTGTGCGAAGATTGACGGGACAGGCCGAGCGCTGCC
277	5773	20	5773_20	TGCAGCTGCTGAGTCGGGCAAGATCAGCTCGGGCGGGACATCCTCGTAGGGCACGCGAGCAGCTGCATT
278	5774	23	5774_23	TGCAGCTCGGAGCAGTTCCACACAGCACACATAGTTGAGTATATGCCCACACCCGAACACCACGCCGCA
279	5779	52	5779_52	TGCAGAGGGTCCAGCTGACAGCGATACCTGTCAGTCGAGGCTGGCACTTTGGCAAGGAAGACATCGACG
280	5787	14	5787_14	TGCAGTAAACTCAACCATCGGTATCATTCTTGTTACGAGCTCTGGTCACGTTCCTGGCCAGCCGCTAGA
281	5814	33	5814_33	TGCAGACAGCGCCACCACGTCCTGACCCCTCAAAAGACCCCTGACAGCATGCGAGACGTAGCGTGGGCT
282	5819	25	5819_25	TGCAGTGGTGTATTGGACAAGGAGTTTAATTATTGACTATTCAGGACTCATGACTGTGTGCAGATAAGT
283	5830	57	5830_57	TGCAGCTGCCCTGGTGCCTGTCCGATGCAACACCACCCAGCTTATAATAACAACTGCGCTGCACCTAGC
284	5836	18	5836_18	TGCAGCCGAGAGAGTGAGAAGACAAGAAGGGAAGGGAAGAGAGGGGCCGCTGATTGGTCAAGATCACAG
285	5840	66	5840_66	TGCAGAGGAGATAATAGTTAGTCTAGAGATCCAACCTCATGGGCCTACATGAAACACCAGCCAGCAATG
286	5847	29	5847_29	TGCAGCCCAATCAAGGTCCTGGAGACGCTAACTTAACAAGTCTATTAGCTGCTAGAACTATCGCCCCCT
287	5852	15	5852_15	TGCAGATGCTTCGTCACCCCTCCTGTCCCCTGGCAGCCACTTACACTGTAGCAACCGTACAGCTGCACA
288	5858	10	5858_10	TGCAGCGAGACAAGTGAAGAGTCTATCTGCGGCTGCATCTTAGACAACGCATGGTGTGGATTGAGCAAG
289	5875	57	5875_57	TGCAGAAGCTATACATGATGATGATGGTTGAGGGACACGTCAATAGCTCAGAGAGATACCTCTACATTG
290	5879	59	5879_59	TGCAGATGGACAGTGACGACCAGAAGCGAGGTGTTGCGGAGGGGAAGAGTCTACAGCGAGGACCAGCCT
291	5887	27	5887_27	TGCAGAACACATACAGCACAATACAGCCACACAGACACCCAGATCTGACAGAAGCCCGCCGGGCAAGGC
292	5891	6	5891_6	TGCAGTAAATATACAATAATAGCTCCGCGCTCTTTGCCCCTCAGGGGGTGAGCAGTGAGCACCAACCAT
293	5909	41	5909_41	TGCAGTACTGCTCCCTAGGTTATGTGATAACAATTTGGTTCGGTTTGCCGCGTTACTAACATATCCTCA
294	5913	29	5913_29	TGCAGCACCAGCAGTGGTAATGAAGAGCCGTGTAGTTGTGCAGGCTATGTAGTTTGCAGTCTAGTTTGT
295	5923	28	5923_28	TGCAGCATTTCAACGTGTTAACACTTGACTGTCGGAAGCATGCCAGCGATTTAACACTTGACTGTCTTG
296	5935	49	5935_49	TGCAGATCGCGTTCTGGTCGTTCCCAGACAACGAGGAGGACATCCGACTGTACTCGTGTCTGGCCAACG
297	5943	12	5943_12	TGCAGCCCTTCGCTCGTCACTCCGCACAAGATGGTGGATGCGAACGAGTTCAACTTGCCATCATCAGGT
298	5944	29	5944_29	TGCAGAGCTGAACCAAAAAAGTACAACTCGCATTTCACCTCCAAATTTTCACGACAAAAAAGACCCCGA
299	5952	46	5952_46	TGCAGCTGCACGTGGCCAGTCTGAGCAGCGCACGCGGGGGCGGCGGAGGCGGCGCAGACGGGGGCGGCG
300	5953	15	5953_15	TGCAGTGATAAACTTATTGAGTGCAGTCAGTAGCTTGTGTCATTGTTGCCATTGTCGCATTGTAGTTGT
301	5983	29	5983_29	TGCAGAATTGGGTACCGGCGATTGGGAGGCTCGCAACTGCATCTTATTATCGCAGCGTGACAGCATAAT
302	5985	30	5985_30	TGCAGTGCTAAAAGTTTGCAGAACGTATTGCAGAAGGAATTGTATTCACGAACTCGGAAGCTTGAATAA
303	5989	27	5989_27	TGCAGGTATCTGATGTCGTAGTAGCCTCTTGTATCGGACTGATACCGTTGTACCCTTCAGGTAGAGCAC
304	5998	61	5998_61	TGCAGTGCCATCTAAGGCGTAGAGCACTCATTACTGACTGGTGTTTTACGAAGTCCCATAACATTGCAT
305	6003	17	6003_17	TGCAGAACATCGCTAACTTTTTCCCCCAAGCTCAACAATCAACAACCCTTGCAGAGCATCGCTGACTTT
306	6020	16	6020_16	TGCAGACCACGCCCCTCGTCACTCGACAGCACATGTTCACAGGGTCTACCACATATCACCTCCCCTGCA
307	6027	31	6027_31	TGCAGTCTGGCTGGCGCAGCTTCTTGGCGCGTCGAGCAGCTGCGCGCAAGATCCACCAGCTGCCGGCGG
308	6030	40	6030_40	TGCAGTGACTTCACTAGGTGAATAAAGATTCGAGAGACTCAAGAAAGAGTGCAAAGGAACGAAGAGAGG
309	6035	16	6035_16	TGCAGTTTGCTGATCGCTCCAAAACTATCTCAATAGCCGAGTTCCATCGAGATATTTCAACTGTGCGAA
310	6036	23	6036_23	TGCAGCAAGAGTGATAAGTAGTGCGGTCATGTGTGGTTGTGTCTGTCGCTTGTGTAAGCCGCGTGTGGT
311	6057	18	6057_18	TGCAGCTGCACTTCCACAGCTTCACGCAGAGCGGACAGAGGGGGTGGACAGTGGACACTGCCACTCACC
312	6065	26	6065_26	TGCAGTAGAGACAATAGTTAGTCTAGAGATAAAAACCTTATGGGACTTCACGAAACACCAGCCAGCAAT
313	6066	21	6066_21	TGCAGCCACATGTTGTTTGAAACTTGGCATCCATTGCAACTGGACGGCGCGTCCTTACTGGCACCAGGA
314	6068	67	6068_67	TGCAGCACTCACTCTTCTTCTCTGCCTCCCTGGCCTCCAGGTCGGCCATGATTCTCTTCTGTCCCTATA
315	6071	20	6071_20	TGCAGTTAATGTAACTCATTCAACTCGCGCGCGTAAGGCGAGATTGCAGGAGATGTTGTGGTATGCTGG
316	6086	10	6086_10	TGCAGCAACAAACACAATGCAGTCGACTTGACTGGTCTGCACTGCGCTACAGTGAGTGAGACGAGGTGG
317	6087	9	6087_9	TGCAGGTATATTCGAATATACTCCCAAGTCAATTTTGTTCCGTTCCTTGTTCCCAATCCAGATGTATCG
318	6092	32	6092_32	TGCAGCTGCCGACATCGTGGTCATCGGCTCGGCCTTCGCATCGCCGCAGAGCCCCTGATAGCCGAGGCT
319	6094	21	6094_21	TGCAGCCTTGGTATGAAATTTTGAAAAAACATATTAGGCTTATGTAACCTTTCAGCTTAAAGGTTACGT
320	6098	7	6098_7	TGCAGACAAGACGGTTCGCCACCCTGCTGTGCCAAACGGCGTCCCAGAGTAGCATCACCGCGGGCGAAA
321	6106	50	6106_50	TGCAGTCAGGCTGCAAATATTAAGCGACAAGTGCTCACCCCCGCGTCTACATACTACATGGATTTGCAT
322	6109	63	6109_63	TGCAGGACAAAGCCGGGCCGGACTTAATCCCAAGCTTCACTTGCAGGGGTGATTGCGCACAACATTGCA
323	6114	44	6114_44	TGCAGAAAGGGCATGACGTGAACAAGACCCACACTGGTTTAGCAGCATGAGCTTGAACAAGGCCATACC
324	6129	23	6129_23	TGCAGATACGGGAAAAATACTTTGTAAAATCCTTGTTGAAAACGTTTTACGAGAAATCATGATGTCGAC
325	6156	12	6156_12	TGCAGTATTGCAACACCAGCACAGGTACAAATGGCGGCACACTTGCAGCAGTATTGCAGCACCAGCACA
326	6159	13	6159_13	TGCAGTAGCCAGTTGTAGTTTTCAGTAGCAGTTGCCAGTTGAAGTTGCCACTTGTAATTTGCCAGCTGC
327	6170	16	6170_16	TGCAGATCCAAGACTCGAAGGAGAAGTGAAGAGGAGAAACGAAAGGCATGGGTACGACCCAAGAAAGGG
328	6187	33	6187_33	TGCAGCCGCCGTGGTACACAAACCTAATTCCGTATCTCAATCTCATCGCATTGTGTTTCAGTTTGTCGT
329	6208	6	6208_6	TGCAGCCGACAAGAACCATCTCCTGCAAGAGCTGCGACTACCAGAAGGAGTCCTGGCGACGCTGGCGAG
330	6210	41	6210_41	TGCAGCAGCTGTGTAGCGCTAAGTGACTGGACCAGGGGGTTAGCTTACCAGCAAGATGGACAGCACGGT
331	6250	18	6250_18	TGCAGACACGGAGGTGCCCTCAACCAGCCGCCAACAGACGAGGGACGATGACGACGACGACGAGAGGGT
332	6259	38	6259_38	TGCAGATAGGCCGAGTTGTCCATGAGCTTAGCCTTGCGTCGTGCAGCCAATGCAGCCAGATGGTCCAGC
333	6262	55	6262_55	TGCAGCCAACTTGACGGGACCAAACGCGACGCGGCGAGACGCCAACTTCACACGTCATCTGCATACTGC
334	6264	27	6264_27	TGCAGCGGTGAACAGCGGGTTCGACGCCCAAGAGACCATCGTGAAGCTGCAAGAGGAGGCGCGCTCTGC
335	6267	8	6267_8	TGCAGTTCATGATGCGAGTCTGAATAGCGTGTATGTGGTGTGTACACACGTCTGTCGTTAACTCTTGAC
336	6292	30	6292_30	TGCAGTGCCACGAGAAATGCAAATACTTATCTCAGATTTTGTCGCATTGCTGCTGGAAATACAAATTAT
337	6293	13	6293_13	TGCAGGATCCATTAGAGTGCAGTATCACACCAGAAAACCTGTGACAATCTGAGACTATCAAACAGAATA
338	6303	10	6303_10	TGCAGCTTGCAGGCAGTAGTTCAGTGCTAGCCGTGCGAGCTAGAAGTGCACCGTTATCGCAGTGTAGGC
339	6305	7	6305_7	TGCAGCTGCAATTTCTCATTTCATTCTCAACCTTAATAGGGCTTCACTTCACTGCTGAGAACTTTCTCA
340	6307	11	6307_11	TGCAGTGCCATCCAAGGTCTAGAGCACACACTTGTGGCTGGTGTTACACGAAGTCGAGCCGATGACATT
341	6309	13	6309_13	TGCAGCACACCTTCCCCGAGACCATCGTGCACATGTGGGCCTGTATGACGTTTTCCCTTCATCTTCAAA
342	6316	28	6316_28	TGCAGGGAATGTTTCTGCGGCTAATGTGACTGTGGCAGCTTGGCAGCTGTGGCAGCAGCGGCTGATGTG
343	6319	31	6319_31	TGCAGCCACTAGTCATATTTGTGATGAAACTCCATTAACAATGTTCCGCAGAGTTAAAACATCATCCAT
344	6322	51	6322_51	TGCAGTTTGACGTCGGAAGGTTGTTTTATCAAATATGTAGACATACTCGTGTTTATTGGATGCGATTTC
345	6343	7	6343_7	TGCAGCCACTAACGATGGACGGGAAAGTGCTTCTCGAGACGCCAGACAAAGTGGCCGACTGTCCTGGAG
346	6345	31	6345_31	TGCAGTGGCGCGCCCATAAGCTCGCGCGGTCGGCTGCTGCTGCAGCGGCGGCCGTCCAGCTCGCGGCTG
347	6362	5	6362_5	TGCAGCCCAGATGCTACGAACTAACGACTGTATACCTGCAATGGACTAGAACTACATCCCAAAGCTGTT
348	6367	7	6367_7	TGCAGACAGGTTGTACCGAACGGAATGGAATGCAGAGTACGGGAAGACTCACCTCGTCGGCGCCGCTGC
349	6385	6	6385_6	TGCAGCCTCCAGTCTCTGTGTGCTAGAGTTCAGGTGGCATTCCAGCATGGAGCGAGCAGATGCCTCTCT
350	6392	38	6392_38	TGCAGCAACGGAGGGGACTTCTTCAGAAGTGAGAAAGTCCTCAGCAGCGAAGTGAAGCCCTATTAAGGT
351	6394	38	6394_38	TGCAGCCCGGCCACATTGAACGCAGACAGATTGTTGAGAAGCCCGCCGGCAGTCTTGGCCGCCTCCTCC
352	6400	10	6400_10	TGCAGCTGGAGAGCAGAACTACAACATAGTTCCATAGAGGACAACAGCAGTTAACTAACCCAGCATGCA
353	6425	65	6425_65	TGCAGGTTAGGGCTTTACGAGCCCGCTTGGGAGGCGACGCGACGTCGAACGTCGGTGCCCAGACCCATC
354	6430	42	6430_42	TGCAGTGCAGCATCTTGCGCCGGCTCTGGCGCACGGGCCGCGCGATGCTGCACGGGATCTCAAGCTGGA
355	6435	5	6435_5	TGCAGCCAGCTGATCCTGGAGCAATGCGCAAGCAGCTAAGCATGCAGTCTGGGTCCATGTCCACGCCAT
356	6444	17	6444_17	TGCAGTGCCATCTTAAGACGTAGAGCACACATTGCTGGCTGGTGTTTCATGAAGTCCCATAAGGTTGGA
357	6473	35	6473_35	TGCAGTTAGTTTGCGCCATGCTCACCAGGGGAACTGTAGGCCAACAACCTTACAGCGGTGTATCGCGGG
358	6474	62	6474_62	TCCAGTTAGTTTGCACTGTGCTCACCAGGGGAACTGTAGGCCAACAACCTTACAGCGGTGTATAGCGGA
359	6483	24	6483_24	TGCAGCCGTTATGGCTCGGAAGGCGTTCTCGATCTCTTCGGAACTCTGCACGTTCTCCGTCTCCTTGCT
360	6484	61	6484_61	TGCAGACCCAAAAGTACCCTGAAGGACCACTCCAGAGTAAGTGAAGACCATAAAGCAACCTAAAGGACC
361	6485	11	6485_11	TGCAGACGATTCGGTCGACAACCCGAGCAGACAAAAAGTCTGTCTTGTCACATATTAATATTTGATAAA
362	6493	33	6493_33	TGCAGCCTTGCCGTCTGTCGTGATCTCGTCATCCTCTTCTTCTTGCATGCGGAACAATGTCTGCAAAGC
363	6502	16	6502_16	TGCAGGAGGCCCAAATGAGTTTACAACAGGTTGATAAATAAACATACGAACACCCCAGGCCAGCGAAGG
364	6509	15	6509_15	TGCAGGATCCTACTCCATACCACCGCCTCATCAGCATAATATCCTATAGTAGCTCTGTCTTCCTTCTAT
365	6514	6	6514_6	TGCAGATCTCACTGCAGTGCGTTGGAAGACATGCTCCAAGTAAGTGACAACCTTTGACCTTATGCACAT
366	6517	43	6517_43	TGCAGGTCATCCCAGGGTCCATTGCCACTGTGCAGGTGCATGGGGCCCCTGCGGCCGTTTCCACGCTGC
367	6519	52	6519_52	TGCAGAGATTTGAAACCCCTCATAGAGATGAGACATTATTATTTTACATACCCTGCTGAATTAGGACTG
368	6521	7	6521_7	TGCAGGACCGGCACTGTAAACTGCCCGCGGACTAAATAGAACAGAGGAGAAAACCTCGATACAAAAAAC
369	6541	34	6541_34	TGCAGTAAGGTACTCAGTAATATTATAAAAACAGCCTTGAATTAGTTAGTTTTTGAGGCGATACTTGAA
370	6542	17	6542_17	TGCAGCTGGAAAGTAGCACCTTAAGATAAATGCACTTACTTGCAAGCCTGACAGACCACGTCCGACTGG
371	6550	29	6550_29	TGCAGCCAGCCGATGACCATGATGAGTCCGATGATGCAGAACGAGTAAAACGACAGCTGCGTGCCGAGA
372	6552	40	6552_40	TGCAGCTGGATTGTATAAAGTGTGAAATGTGCCGCCTGCTATCGAGTGGCAGGTGTGCGAACACAACAT
373	6569	8	6569_8	TGCAGGCACGTGCGGCAGCCTCCTGGGCCCGTTCACCGGCTTCAGCCTGCTCTTGGCTTCGTGGAGCTC
374	6581	34	6581_34	TGCAGCAGTCAAAATTAGCTTCTGAATACGTTCGCTGTTCTTTTCATGGAGAATGTTGGGAAGCCATTC
375	6582	16	6582_16	TGCAGCAGTCACAATTGGCTTCTGAATACGTTCGCTGTTCTTTTCATGGAGAATGTTGGAAAGCCATTC
376	6583	32	6583_32	TGCAGCAGTCAAAATTAGCTTCTGAATACGTTCGCTGTTCTATTCATTGAGAATGTTGGGAAGCCATTC
377	6586	7	6586_7	TGCAGAACACTCCATTCTAGCAGACTGTGTTTCATTCAAACTGGTTTCCGTTTCAGCAGAATCTTTTAC
378	6590	34	6590_34	TGCAGACCCAAACAATGCGCCATTGTTAATTCTGCTTGATAAATTCTTGTTGTTGAGGGCGTTATAGGT
379	6608	21	6608_21	TGCAGTTGTTGTAGATTAGAAAAGAAGTTGTTAGCATGAGTTGAGTCTTGAGGCTATCATAATTATGAT
380	6658	22	6658_22	TGCAGCCACTGACACGTGCGAACTTGAGATGTGTATCAGTGTATTGCGTTGCAGTGCATGGCACAAGGT
381	6672	19	6672_19	TGCAGAACAATTCTGTAACATCAAACATGACATGCACACCAGAACTCCCATCAGTGATTAAGCTGCATA
382	6673	9	6673_9	TGCAGAACAGACGGAGAAGGCGGAGAGTCACCTGAGGTCGCAGCAGGACGATGCAGGCGGTGGCTTCGC
383	6674	45	6674_45	TGCAGTTTCAGGCCTGAGACTTGCGTTCTGACGTCACGTTGCAAGACCTGGTGCACTTTCAGGCCTGAG
384	6676	34	6676_34	TGCAGTCGTGAGTTGGACAATGTTGTGTACAGGTGTACAACGAGGCACAGCTGAGGGACATATTCGTAT
385	6677	15	6677_15	TGCAGCATCGTGACAAGCTCCTCCGTTGACGCACTCTGATTGGAAGCACAGAGTGCAGCCCACCTGGGC
386	6681	44	6681_44	TGCAGGGTTACGGTACACGGGTGGGAGAGAGGCACACAGTTATCAGGAGGTCAGAAGTACTGAGGAGTC
387	6687	22	6687_22	TGCAGTCTGTGCCGGTCATGTCACATGGCAAGGTACTGCCGCTGCTGGCACCCAAGCCGCCAGGCCTGG
388	6704	8	6704_8	TGCAGAAATGTTGCTGGCCTACAGTTCCCCTAGCAGCCAGCGCCAAGTTGGATGCAACCTACTATACAC
389	6715	62	6715_62	TGCAGCTCACATTTCTGCTGTGGCGATGGCGCCTGCTTCTTTGGTAGGTCACATTTCTGCTGTGGCAAT
390	6717	43	6717_43	TGCAGCTTTAAATAAGACGTACAGTACACTAGAAGTGAATGAATATTGTTTTAATTTAAATTTTGGTGC
391	6718	11	6718_11	TGCAGCAAACGAATTGATTGCTTTGGTTAGCAGTTTAAACACAGTCGGAGCATTGGGAGCCGAGACATA
392	6725	15	6725_15	TGCAGTCCAAACTAGGCGCTAGTTTATTGGAACACCTTGAGATGAACGAATGTTTTAAGGTCTATAGAT
393	6728	37	6728_37	TGCAGTTAAGTTCTAGGAATGGAACATATAATCAGTTCATCGATTATCAATGTCAAAAATAGGCCTGGC
394	6730	8	6730_8	TGCAGTGCCATCTAAGATATAAAGAACACATTGCTGTCTTGTGTTTTAAAGAATTCCATTGGGTTGGAT
395	6761	41	6761_41	TGCAGGACGGACACTACGACGCTGTCAAGGTCAGTGACATTGGCAATCGCCTCATCGATCAGATGTGTT
396	6764	38	6764_38	TGCAGGGGTTGTTTATTTTTTAACTAGGGGGCAAAAGTCGGCGATGCTCTGCGGGGGGAGTTGTTTTTT
397	6765	32	6765_32	TGCAGTCAAGATACAACGTAGTCTATGATCTCGTTATCAAATAAATTCTCCCGTCATCTTTTAAATGTA
398	6768	34	6768_34	TGCAGTGCCATCTAAGATGTAGAGCACACAATTCGGATGGCGTTTCATGACGTCCCACACGATTGGATC
399	6770	62	6770_62	TGCAGTTAGTTTGCGCCGTGCTCATCAGGGGAACTTTAGGCTAACAACCTTACAGCGGTGTGTAACTGG
400	6771	50	6771_50	TGCAGTTTTTCGAGGCTAACGATTTAAACTGTCAACTTGATAAGTGCAAACTTCGAGTCAGTTTGTGAC
401	6783	17	6783_17	TGCAGGTGATCCGGTATGTTCCTCATCAGATTCAGCAGGTACATGAGCTGGCTTCTCTGTAGCTCCTCC
402	6790	13	6790_13	TGCAGGTCCAATGGGTTCCAAGATGACGGTTGGCCGTTCAGCCGTGAAGTGCATACATGTCTCGAATCC
403	6808	13	6808_13	TGCAGGCTGCTCAACAGGGAACCCATGAGTTTGTGACACTTGCGCAGTCTACTGTATACCTATTGTGTA
404	6810	49	6810_49	TGCAGGCGAGGACATAGAACGTAAGCACATTATTTACGCCGTTCAGTGGGATGTTCCTGTAGGTGAGA
405	6815	65	6815_65	TGCAGCAGGGACCAACACTTGAGTTCGTGTTATCTTGTTGTTCTCACTAACCGAGTTTGTAATGACGAG
406	6823	19	6823_19	TGCAGTGCCGACAAGAGTTGAAAGACATCGCTCGATGACTGAGGAGTCAACCTGTCCGGTGACCAGCAC
407	6843	13	6843_13	TGCAGGCCAGTTCGGTGGTAACCAAGCCGCTCCTGCTAGCCAGTATGGCGCTCCTTCCAACCAATATGG
408	6863	9	6863_9	TGCAGTCGTAAATTAGTTTTATTGATAAAGTTGCATTTGCATGTAGCTTGCAAGTGTTACCGTAACTTT
409	6876	56	6876_56	TGCAGCGGTGGTGCTGCGCCCTGGTGGGTTTAACTGTAACACCAACGAGTGAACTACCCGTCGGTAAAG
410	6882	35	6882_35	TGCAGACTTTTCGTTTAGGAATGTGGGTTTCTCCCCCCACATGTACCAACACGTATGAAGTATGAGGGA
411	6897	52	6897_52	TGCAGGTGGACATAGTGGCGGGCACGCCCGGACGCATGGAGGACCTGATCTCGTCCGGTCACCTGTCGC
412	6898	50	6898_50	TGCAGAAGGAAGTGAATGAATTGATAAAATGAAAAAAGGGAAAAGGAAACAAGCAAAGAAAAAGGGAAA
413	6899	29	6899_29	TGCAGCGACAAGAACTCGCCGTGCTGTCTCCACTGCCAGTACATGGCAGCCAACAACAAGTGCCGCGAC
414	6928	15	6928_15	TGCAGATGGCGCCGACGTCCAGAAAGTCAAGCAGCGAGTCCCTAAATGGAATGGGGAGCAGAACGCAAA
415	6929	47	6929_47	TGCAGCCACGGCCTGGGTTACAATTCCGGACAAGCTAACATGGATAAAGAGATAAGAGTTAGACTCAGG
416	6933	8	6933_8	TGCAGGGGACTGCGTGTATAGGCTATATATTTGAGATAATTTGATGAATCTTGGGCAACTGCCAGCTCG
417	6941	10	6941_10	TGCAGATCGCCGGGCAAGCTGTGCCTCTAGTCCAGCAGGGTATGGACCTGATGCAGACGTCCATCCCGC
418	6945	39	6945_39	TGCAGACTTGGGAAATACTTGTTACCGCCAAATTTGAACTCGGATTTCTCGAGTTTGATGATTTTGCAC
419	6959	22	6959_22	TGCAGAGCTCCAAAGGCCAGTGAATCAAGGCTAGATGACTGATGTGTGTATTTCAAACTGTATCAGGAG
420	6971	27	6971_27	TGCAGTACACGACCATGTTCCTCTGACCTGTGCGATGTGCTGTGTTCGTGTTCCAGCCATGCCGTTCGG
421	6978	59	6978_59	TGCAGTGGCTATGAAGCAAATCTCACAACACTTGCGAACAGTACCTGTGATTTCCGCTTAGACTTGAGC
422	7007	28	7007_28	TGCAGAGCATCATACCCTCATAACAGCATGCCACTTCCTTGTAACACGCCCATGGCATGGCGTGGAACT
423	7016	17	7016_17	TGCAGGTTGCCGTTCTGCGAGAACGTCTTCTGGCACACTTGGCACTCGTACGGCTTCTGACCTGCAAAC
424	7018	35	7018_35	TGCAGCTCGCTGCATCTGTCGTCCAGCTTGGCGGCAAGATCGTCCAGCCGTTCGGCCATGTGATCGACC
425	7022	36	7022_36	TGCAGCATATTAGTATTGTTTTTAAACCGAGTCACTATGGGACAACAAATTACAGCCTTGCGTTTGAAG
426	7023	11	7023_11	TGCAGGTTGATATGAGATCTGGTAACTCTGCTCATAAGAGTCCTGTGTCAAGGCCAGGAGCGATGGTTT
427	7025	24	7025_24	TGCAGCAGAAAACTACACGGAAAAATCTCTGCCATGAAGAAGTTCTCTCTGCCTTTGTATGTCGCGTTG
428	7038	40	7038_40	TGCAGCTCAGTCGGCAAGCTCAACACGGCAGACTTACTTCAACTAAGATGACAGCTGACGATCCTATCG
429	7050	53	7050_53	TGCAGCGGTATTACCAGCCTAGCTCCTTATCCAGTATACCACTGGAGAGGACAGGTACATGAGCTTCTG
430	7055	10	7055_10	TGCAGACCACCGAAACAACTCCCATCCAGGTCATACTGGCTCCTCCTCCTCCGCCCCACACTGAAATCT
431	7058	67	7058_67	TGCAGCTTGGGAATGTGGTCTATTTATAGGCTACAGTTTATAATAATGTTACATTATATCTATATGAGC
432	7061	24	7061_24	TGCAGCTTGTGAGTCAATCACAACCAAGGAGCTAATCCGATCACAACCAAGGAGCTGGTGCTGCAAACA
433	7084	6	7084_6	TGCAGTGAAATGGGCAACAGATTAGTGAGCAAGGGTAATAACAAACACGAGAGGTATTTCCGGTGAACC
434	7096	9	7096_9	TGCAGTGCCAAGAACTTGCTGCTCTCTGTTCACGTCCCCTGGCTAACTACCTGAGTACCTGGCCAACCT
435	7100	30	7100_30	TGCAGGAAGTCCGTCTTATCCCGGATATCCGTCACAAAGTAGAACTTCGAACCCTGGGTACCCTTCACC
436	7101	28	7101_28	TGCAGTCGGCTACGTCAGGTTTCAAAGCAGAAGACGCGTTAAGCCCGGCACCGGTGCTGCCTTGAGCTG
437	7102	42	7102_42	TGCAGTGCCATCTAAGGTGAAGAGCACTCAATGCGAGCTAGTGTTTTGTGGAGTCAAGAGCCAATGGCT
438	7119	25	7119_25	TGCAGGAGGCACTGGAGAACTACCGCCACGCAGTGCGTCTCAAGCCAGACTTCATCGATGGCTACATCA
439	7135	5	7135_5	TGCAGCAAGGTGCCTCTCACTCTACTGCCACACTCCACTCTGGTCTCTCTCTTTCTATTGCCACACTGC
440	7146	28	7146_28	TGCAGTAGAGTTAGTAGTTAGTCTAGAGATCAAACCGTATGGTACTTCATGAAACACCAGGAAGTATCG
441	7159	43	7159_43	TGCAGTCGACGTGCCCTCAGGTGTGCCCTCGACAGCCCCGCCTGCAATCGACGTGCCCTCGGCTGCGCC
442	7166	34	7166_34	TGCAGAGCGTCTGGACAGTTCTGCAATGTAGAGGAATCTCTCTGAGCTATTGACGTGTCCCTCAACCAT
443	7168	6	7168_6	TGCAGACCAAAAGGTTCATAGAGATTGTGCCTGTTTGGATGCCGGTATCATGTAGCGAGTGGCAGCAAA
444	7186	17	7186_17	TGCAGGGACCGAATATCACTGGAGCGACTTTCCCAGCACGTCGTGTCACTTGCCATCTCGAAGCCGTCT
445	7188	61	7188_61	TGCAGACCGAAGTTAAAATTGGTGTACCTTCTAGATATATCCATCTGAGTCGGGTGTGCTGTGGATTTA
446	7201	44	7201_44	TGCAGTAAGGTTCCCCTAGCAGTATGAACATTGTATGCTGCAACCCACAATACACCGCTGTAAGGTTGT
447	7203	55	7203_55	TGCAGTAACGTTCCCCTAGCAGTTTGAGCCTTGTATGCTGCAACCCGCAATACACCGCTGTAAGGTTGT
448	7208	60	7208_60	TGCAGTAAGCTTCCCCTAGCAGTCTGAGCCTTGTATACTGCAACCTGCAATACACCGCTGGAAGGTTGT
449	7213	24	7213_24	TGCAGTAAGATTCCCCTAGCAGTCTGCGCCTTGTGTGCTGCAACCCGCGATACACCGCTGTAAGGTTGT
450	7214	19	7214_19	TGCAGTAAGGTTCCCCTAGCAGTCTGAGCCTTGTGTGCTGCAACCTGCTATACACCTCTGTAAGGTTGT
451	7223	66	7223_66	TGCAGATGAGAAGACCATCTTGAAGTCTGTGAGCGGCCGCCTGCGGTCAGGCGAGTTGACCGCCATCAT
452	7230	21	7230_21	TGCAGAAGTCGAACCAACCCTAGATTAACTCTCGCATTTATTTATTTTTTGTCGCAACAAAAACAATAA
453	7234	9	7234_9	TGCAGTAGAGAAAGTAGTTAGTCAAGAGATTCAACCTTGTGGGACTTCCTGAAGCACCAGCCAGGCATA
454	7236	59	7236_59	TGCAGGTAGACCCGCGCCATGTAGGCGCCCTGCGTCTGCCTCGGCAAGTGCATAACGGCGGGTTCGCGT
455	7237	62	7237_62	TGCAGAATTAACACTGCATACTGCACACTCCATACTACACATTTAAAACGGCATACTGCACCCTGCACA
456	7243	8	7243_8	TGCAGAGAGCGCGCCGAGAACGCGGGCACGATGCGCCGCCGCGGGGCGGGACGTCTCAAACTCTGACGG
457	7255	19	7255_19	TGCAGGGTAATGAAACACTAGTGGGGGGGAGAGGCACACAGTTATAAGGAGTACAGAAGTACCGAGGAG
458	7257	64	7257_64	TGCAGCAGCGGTGCGAGTCGGGATGCGTACGACGGCACATCTGGCAAGTTGCTGTCCAACATGATGTGG
459	7263	35	7263_35	TGCAGAATCCAAACGAATATAATTTTCTTCAAAATAGCTCAAAATAGCATCCTTCAAACTCTCTGCCGC
460	7266	16	7266_16	TGCAGCAAGAATATTATACGCAGAAGTCTTGCGAGGGTGTGTGTAAGGTGTGAATAGTGAAGCCTACAC
461	7279	64	7279_64	TGCAGGAATGCACGTGCCAGGGGCCACATATTGTATGAACTACACTGTAGGGCTGCACATGCCAGGGGC
462	7289	21	7289_21	TGCAGAAGACTGCTGTTAGTTTGTATCGTGCTCACCAGGGGAACTGTAGGCCAACAATCTTGACAACGG
463	7335	23	7335_23	TGCAGGCATGTGCATGAGAAGGAAGACTGCAATGGGCATCTGGACCTGGCAATAGCCCACAGTAGCAGG
464	7342	30	7342_30	TGCAGACAAGCTTCATATAAGGCGCTCAATGACTCATCGGTACTTCTGTACTCCTGATAACTGTGTGCC
465	7347	59	7347_59	TGCAGTACTTCATTTCACCGGTCGTATAACCTCGTCGCTCACAATGTGAATGGGGATCTTTTCAATAGA
466	7348	16	7348_16	TGCAGTGTGTAGTAATACATTGCACATAGAACATTGTAGAAGTATACAGTGCAGCATCGCTAAGTGCGC
467	7349	24	7349_24	TGCAGACAACGAAACGCAGTGGTATGCTGCATTATTGTTTCTGGGCAATCAGGAATGGTTATACCACTG
468	7351	14	7351_14	TGCAGGGCGAGACCAGCTCCAAGCAAGACAACAACTACACGCTCAAGGCCAACAGTGCCGTCTTTCTGC
469	7352	62	7352_62	TGCAGCCTCCCACAGGGAAGGGTCGTGCACACGAATCCGGCACTATCTGGCTCACCCTCACCGCCAAAC
470	7388	5	7388_5	TGCAGACAAATGCTGGGATAGTTCCTTCATAAAGTTGGCGCATATCAAGGCCGCCTCCCTCCTTACCCA
471	7402	7	7402_7	TGCAGAATGTCTGTGTTGTACTGATTCATGCTCAGCACAGAGACGTATGTTCAAATCATGCTCCATGTG
472	7407	66	7407_66	TGCAGGGGTTGTTGATTATTGAGCTAGGGTGCAAAAGTCAGCGATGCTCTGCAAGGGTTGTTGATTGTT
473	7410	15	7410_15	TGCAGTATTACAGTTCACATGTCATCCAGACGTACACTCTATCGGTTCTGGTTTTCAGGTATGCTCTAC
474	7414	21	7414_21	TGCAGCACAGTATACTAAATCCATCAAGTTAAACAAACTGCACACATCGCACACCGCGCGGGTAAGGCA
475	7418	53	7418_53	TGCAGAAGCTGGTGTTTAAGTCTGAGCAGTCCCTTGCCTGGCGTGACATCTCCGAGCCCAATGGAGAAG
476	7420	34	7420_34	TGCAGATTCAAACCAGTTCCCTATTATGAGATACAATTTATCAAAGATGAATCGTACACCTCCAATGGC
477	7421	36	7421_36	TGCAGTTTCCTTCATTCAACGAGCGTTGCCATGTGTCGGAATGCAAGCTTTGTAACGAGCGTTGCGAAC
478	7436	37	7436_37	TGCAGGGCCGTGCTGGGTCGTAATGTAATTTATTCACACCTCGTTGACACGCGACTCTTACAGGGGTGG
479	7463	32	7463_32	TGCAGTTCCGAGTCCACGGCCAGATGCCGCTGAGAGGCGTCATGGTGGAGGAAGCCGACAACAAGACTG
480	7464	54	7464_54	TGCAGTTGCCGACGCACGCGATTCTCTAATCGCTAAAAATAAATATTGCTTTGATTTTTGTTGTTCATA
481	7477	11	7477_11	TGCAGGAGAGTCTGGTGACGGGCCGCTACATAGCAACTGGAGGCGCTTATCCTGATCGACGCAACCTCT
482	7484	56	7484_56	TGCAGGGATGTGTGTGGACGATGGATGTTATTCACACATACTCATTTACCCCCTGTATACGACTGGTGT
483	7488	56	7488_56	TGCAGTGATTGCGAGTACGTGACACACGTGTCACTCAGCGACACGTAACTTGATTGCGAGTGTCACGCG
484	7496	11	7496_11	TGCAGCATCGTCTGCAAAAACAGGTGACATTGTAATTTGTTACACATACTTTGATAAGCCGGAAACAAT
485	7499	27	7499_27	TGCAGTGGCAAGGTTAAATGACGGCATATGTCTAGAAATATAACGACACTTCACATGAGAGTTGCAAGT
486	7501	5	7501_5	TGCAGATTGTCGCCGAGCAGCTCCATCACCAGACACGAGTGCAGCAAGCCATCCGCAGCACGAACCACG
487	7504	56	7504_56	TGCAGTGTACACGCGTGTGTCTCATTACGTGCCGTGGATAGAGCAACAAGTGTGGAACAACAGTGTGTT
488	7515	17	7515_17	TGCAGAACACTGCCAGTAGCTGTTGTATTGCATTCCGTTCAATGATACTTGATACGTGCTCTTTAAGGG
489	7522	35	7522_35	TGCAGAGCCATCTAAAGTGCAGAGCACACACTGCACGCTGGTGTTGCATGAAGTCCCTCAGATTGCATA
490	7529	9	7529_9	TGCAGGATTAATTGTGGTAAATAACGCAACACCAGAATCAGGAAGGTCTGTAGTCCTGGTACTCGAACA
491	7546	7	7546_7	TGCAGTGAGGGGCTCGTCAACCCGGAGCGAGCTAGTTTCAGGAGGGGATTGAGTATTGTGCGCGCTGGA
492	7558	5	7558_5	TGCAGACACAGTGACACACTTGCAGTCACACAACATGCTCACTCCCAGTCAAGGGGGCAGGCACACCGT
493	7581	10	7581_10	TGCAGTCATGAAATTTTATTGAAAATGAAGTATACTTCATTCCAACACACCTAACTTGACGACAAGCTT
494	7582	30	7582_30	TGCAGAGATGCTGACGAAATGACTGACCTTGAAAGTAATAAATCAGCCTCCCCCACCTCTCTCTCTCTT
495	7583	42	7583_42	TGCAGTATATTATTGTCAATACAAACTCAGTTAGTTAGGTTAGGTTAGTTTTTTAGGAGGGGGGCAGTT
496	7596	61	7596_61	TGCAGACTCTCCAGTCTCTGGCTGACCGATTCAAAACCATTATTTATTCCCGTCCACCTCCGACTGTGT
497	7607	61	7607_61	TGCAGTTATCGTAGGCCGCCTGAAGAGCAGATGCGAAGGTTGGATTGGCAGCAATCAAAGTGTTGACCT
498	7608	33	7608_33	TGCAGTGCCTTCTAAGATGCAAAGCACACATTAATGGCTGGTGTTTTATGAAGCCCCTTAAGGTTGGAT
499	7609	13	7609_13	TGCAGACACGAAAGCACCCTAAAGGACCACTCCAGAGTAACTACAGACCCGAAAGCACCCTAAAGGACN
500	7617	29	7617_29	TGCAGAGAAAGCGATGTACTTTTGCAAGTATGCTCATACTGCCATCACTGTTGACTTTAGGAGATAAAA
501	7618	14	7618_14	TGCAGCCGTGGCAGCGGTGGCGGTGGTCAAGACTGGTGCGCCGGAAACTGCGCCGGTTGTCACGCAGGA
502	7622	57	7622_57	TGCAGCTGCACGTAGCTGCTGCTGGCTGAGACGCAGCAGGAGGTCGGAAGGGTCGTAGTTGGAGTCCAC
503	7626	20	7626_20	TGCAGTAAGAGTATAATAATCGTTTTGAAATAATGTCAGTTTACATTGTACGAATGTACAAGTTTACAT
504	7627	16	7627_16	TGCAGCCACCTGAGCACGACTATGCAGTACCTGTTGAACACGCTGCGCGGGCGAGAGAAGGATTGCAGC
505	7628	46	7628_46	TGCAGCCACCTGAGCGCGACTATTCAGTACCTGTTGAACACACTGCTTGGGCGAGACAAGGATCGCAGC
506	7634	58	7634_58	TGCAGCAGCATCATTCACCAGCAGCACTATCTTATTCGCTGAAGGGAAGTTCAAAGTCAATATACTAAC
507	7635	38	7635_38	TGCAGTGTGTGTGCCGCAGTGTTCGAGATGGTGCAGTACGATCTTGCAGCAGTAAACATACGTGGAAAA
508	7646	47	7646_47	TGCAGCAGGTTGGTCACCGTACTGTCATGACCGACGTACATGAACATTTTGCGGCCCGCGGGCTTCAGC
509	7652	34	7652_34	TGCAGGCTCAGGGCGACCCGCATCCTGGCTTGGCATTGAAAGTCATGCCGCGAGCCGTGGGCGTCGGCT
510	7658	29	7658_29	TGCAGGGTTGTCAGAGTTTTTAGGTGCAGAAGTGTCAATGGTGTACTAAACACAATGTAATGCCTAATG
511	7669	24	7669_24	TGCAGTGCAAAGCTGCTCGTAAGAAGGTCCGAATACTGCTGATGGCAGCAGCAGCAACTCTGATGACGA
512	7672	18	7672_18	TGCAGCTGCTGCAACTGCACACACAGCCCTCTTCTGTAATCCGCCGCCTTGTAGCCTTCAAAGTCTGCC
513	7673	21	7673_21	TGCAGCAACGGCAAAAAGTTCAAGCCTGGGCCTAAAGTTCTTCATAAATAAACTTCAATGTTTGATATG
514	7677	20	7677_20	TGCAGTACAACTGCGACACACCCCCTAACCGCCACCTTGGGACGCCATGTTGAGGGAGAGCCGCCTGGT
515	7701	37	7701_37	TGCAGTGCTTTTTGATACCACGCCTATATCTGCAGGCCTACGTTTGCACAAAGATAAAATGCCACACTT
516	7716	55	7716_55	TGCAGAGTCAAGTCTATTGAACAGCACTGCTGCTGCTGGTTGACAATGTGTAAGCCGGGCCTGAATAGC
517	7717	55	7717_55	TGCAGGCACCTAATGTCACACTTTAAGCAATCACCTGAATATCCTTGATCAGCTCAACACCTCCTGTCA
518	7731	44	7731_44	TGCAGATCGTTGACGAAGTCGTGACTGAAGGCGATGATAGCCTCCACCCTGTGACGTAGCTGAGTATCA
519	7755	67	7755_67	TGCAGATATTATTGGGAAATGCATCGTCTGCTGCTAATTAATTTGATGAATATCTGCATTGCTACTATG
520	7758	45	7758_45	TGCAGTGCGTGGTTCGATGTCAAAATGATGTTAATAGCTATGCCTTGTTTGTCCACTGTCATTCGACGC
521	7766	12	7766_12	TGCAGCAGCAGCAGACAAAAGCGACGCCGTCAAAGCACAGCAGGTGCTGGACGCTTTGACATGCGCGTC
522	7771	21	7771_21	TGCAGCCGAGGCAGTCATGGCAAGCGCAGCCACTGAACGTGCAACCTCGATCCGCGCAGTCACATTCTT
523	7779	47	7779_47	TGCAGCGGTCAGGATTACAGAATCGATCTCGAGTCGTGATCCAACGCCGTCGTTTTCGACTTTCCGACG
524	7796	18	7796_18	TGCAGGGAGGCAACTGACAGTTGACTGGCTGGCAGCCTAGGCTGAGCATGTCCGAGCACGGTCACCATT
525	7819	63	7819_63	TGCAGAAGATGAAGCTTTCACAGCCCGCCGCAAGCTTCTTCTTGGTTCAATGCAATCGGCTTGCGGCAA
526	7820	52	7820_52	TGCAGTACGAAGCTGCAAATTAATCGGAGCGATGTAGCTGGCGATGTTGCGGCCGTTGTTTCAAGAATT
527	7835	24	7835_24	TGCAGAACGGCGTGGATGTGGCAACGTCACGACCAGTTCAAACTCGGAAGCGAGTTCCGCTCACCCGCG
528	7838	19	7838_19	TGCAGCGGCCAAGTGCTGGACCAGCTCAGTGCAGGACGTGACTGAAAGATCAACACGACAATCACGAGA
529	7840	19	7840_19	TGCAGTTAGAAAAGGGTTGGAGGCAAGCTCAAAATGGTCGCATAATAAATACAAGATGATAGGGGTAAA
530	7842	55	7842_55	TGCAGTAAGCAAGGTAACCGACCAACTATACTGCTCACTCACGACTACTTGCAGCGTTTGGATCTCCTT
531	7847	10	7847_10	TGCAGAAGGTAGAACCTTAACGTGTGAAATATTAAATTGCTTTTAAAATCCTACAGGAATTAAAATACT
532	7853	5	7853_5	TGCAGCAGAGATTGGATCTTTGGAATGCGCGTCGAGCCGCCGACCAGGACGACGTCGTGAATGGAACCC
533	7854	60	7854_60	TGCAGCTAGGCGAAATTGGAGCAACTCTTTAAGATATAGTTTTGCCACTACGGTTTGTTTAATTTTGAA
534	7860	15	7860_15	TGCAGCGCCCTTTCCAGCACACATCCGGGCAGGATTGACGCGAGCAGGGTGAGAAGGCCCGCTATGTCG
535	7861	5	7861_5	TGCAGGGCTACCAGCTGCGCGACACAGAAGGTGACGAGGAGCTGAGCTGGGGGTGCCAGACGACAGGAG
536	7874	13	7874_13	TGCAGTGTGTGGCAGGTTGCATAATACACTGCGCACTTTACAAAAATCGAAATGGGGGGCTCGTGACGA
537	7876	65	7876_65	TGCAGCCAACTGGTCCAAAGATATCCCGGTAGTCAGAGTGGCGCCACCTGGAGGCGGGACATTCGTTGT
538	7877	30	7877_30	TGCAGTCATCCGAGGGCACTTGCTGCGTGCAACTTTCACAATGTGTAGATGTCAATAATTGCTGCACAA
539	7878	49	7878_49	TGCAGAGCGTACATTTGAAGTCACGTTGGCCAGTGTGGGTGCGCATATGAGATTTTAGATTTTTAGCTA
540	7900	44	7900_44	TGCAGCGTGCCTAACGGGATCTGGTCCACGTTGTCGAACTTGGTATGGTACACATAGCCGTTAGACGAC
541	7902	33	7902_33	TGCAGTAGAGATAGTACTAACAGTCTAGAGATCAAACCTTATGGGACTTCATGAAACACCAGCCAGCAA
542	7903	10	7903_10	TGCAGCAAACACTGAACCCTAAAATGAAAACTTCCCATTGGAAATTTAATTCGTGAAGGACAATTTTTG
543	7908	25	7908_25	TGCAGGTAAATATACAAGTATAATATGTTCTCACCATCATACACAAGACTACACAACAAGACCGGCTTC
544	7911	41	7911_41	TGCAGCTGCTGCTGCTGCTGCTGCTGCTGAGCGTGCTGCGCCGCCTGCGCGTGGTACGCCGCGCCGTCC
545	7916	23	7916_23	TGCAGCGACATCTTGTTACTATTGCTCCAACTTGTAACAATTGTGCAGTCTTGTAGCTGCTGGTGGTGT
546	7924	14	7924_14	TGCAGCAGTGAGTCGGTCGTTGTCTGGAAGGGACACTCGGATGTTACAACAACAACAACAACAACAACA
547	7925	7	7925_7	TGCAGTTATGACGTCATAGCAACAACAGGTCACCTCTGCTTGCTGTAGGAGTGTGAGTGGCCGGGTTCG
548	7936	7	7936_7	TGCAGGGCGGTCTGTTGGTGAGTGTTAAGACCTGCTCACACTGCTGGTGGTGCGGCCTCACGTGGTTCT
549	7943	23	7943_23	TGCAGGCGGGGGAGGGATCTGCCACGGACTTGGACGCGGGTGAGTCGCCGTTCCGGGCCGTTGGTGGCG
550	7945	44	7945_44	TGCAGACAACGGCACCAACGCTGCCGCGGCTCCCACTTCTGTGCGACGCCGAAACCTCTGCTGCAAACA
551	7957	57	7957_57	TGCAGGCGATAGTTCATCTCTGGCCTTTCAAATTTCTCTATTCAGCTTTTCTTTATACTGATACAGATG
552	7962	55	7962_55	TGCAGATCCAGATCGGCGAAATGATCCCGTCAAAGCAGTCGTTCGACTCGCTGCTGCGTTACATTTAAT
553	7980	8	7980_8	TGCAGCCGCCATCCTTACGTTTGGAATTCCTCTCATGCCCCGAAGAGTGAAAGTTGGTTTCTATAGTCT
554	7981	15	7981_15	TGCAGCCGTCATCCTCACTTTTCGAATTCCTCTCATGCCCCGAAGAGTGAAAGTTGGTTTCTATAGTCT
555	7986	5	7986_5	TGCAGAAGAATCACAATCAAGCCTACAAACTTCTGAAAATCATATTGAAAGAGAGCACTACGGTGCACT
556	7990	16	7990_16	TGCAGGAGATGCGACACGAGCGCCGTGTGCAGAAAAAGGAGGCCAAAAGGGGGAAAATTGCTTTAGAAT
557	7992	45	7992_45	TGCAGCGGCAAACACAATATACAATCCGTGGTCAGAAGTAGAAACAAAATATTTGCAATGCTTTTAATT
558	7998	18	7998_18	TGCAGGACGGTGGAATATCTAAGGAGATGGGAATGGATTGACAAGGAGTAGACCGAACCCTGTTCTTAA
559	8007	26	8007_26	TGCAGGGCACGTGCAATTAGAGTATCATAAGTACACTTGACATAAACTACAGTGCAAGTAATACTGCAG
560	8016	29	8016_29	TGCAGTTTATGGATGATGATTACATCTGCGAGTCTTCCTTAAAGTTTCATATAAAGTATGTAATTTGCA
561	8024	63	8024_63	TGCAGTTAAGTTTGATATCAATTTACTTTCAATTGATTGAAATAAACACTGACCAGGGACGAGGTGTTG
562	8026	33	8026_33	TGCAGAGAACCCTCTATCCTGCAATGTCCCAGTTCGCTATGTAGCTTGAAACACAACCCTACATAGAGT
563	8028	31	8028_31	TGCAGAGAGTGAAGTTATATGAGTAAGACACGCAGTTAATTCTAGTGATACAGTACGGGGTGTGCGAGG
564	8034	11	8034_11	TGCAGAAAGTTGTTTCTGATTAAGCTATACATGCAAGCATTGTGCTGTTGCGCACGTAACAAACATGCG
565	8037	44	8037_44	TGCAGTGACCTATAGCTATCTCGAGCGTATACACTGGATCATTACGTCGAGCCATAGCACCTCGTGAAC
566	8038	42	8038_42	TGCAGAGCACAACGGAGAAGGAGAGGCCGAGGGCGAGGAAGACGGAACGGCGATGGAGATTCTGCAAAC
567	8043	33	8043_33	TGCAGCTACAGCACAGCTGCACACTCACTGACCGCTACTGGTCACGGTTTGTTGTAGTCTACACTGCAC
568	8056	53	8056_53	TGCAGTGAATTACCATGCAAGGGGGATGAAACCGTACATCATGCACTCTTTACCCGTGGACTTTATTCC
569	8060	51	8060_51	TGCAGCAGCTAGGATTGGAATTGTCCACTATTCACCATTCCCCTACTCTACAAAAAGCAACAATGTAT
570	8062	67	8062_67	TGCAGTGAAAAGTTTCTTAACTACGAAACTTTACACCATTCAACAGTGCTGTACATTGTTCGTTTACAA
571	8072	65	8072_65	TGCAGTGCAATCTGTGGTGTAGGCTGGCTGGCTAGTGTTTTGTTGAGTCAAGACCCAATGACTTTCAGA
572	8073	67	8073_67	TGCAGCAGCTCCAGGGCAGCAAGGCAGGTCGCGCGAGCAAGGACGGCGCGGTGTACCACGCGCAGGCGG
573	8077	19	8077_19	TGCAGCACTCCACTCTGTATAGAGTTGGGACACTCACAACAACACAGTGGTGGACAGCACGACACAAGC
574	8094	14	8094_14	TGCAGAACCGAAAGCACCCTAAAGGACCACTACTCTGTAACTGCATACCCGAAAGCACCGTAAAGGACC
575	8100	50	8100_50	TGCAGCAAGTCTTTCCACACGCCTGACACACTTGACCTTGAAAGCCAACAAGGTGTTCCTCTTCCCATG
576	8101	24	8101_24	TGCAGACGACCATCGAGCGCTGCGCCAACTGGACGACCAAGACAGCCGCAGAGCGAGCTCCAGAGGTCT
577	8103	51	8103_51	TGCAGGCAGTCAAACAGCGGACTCTCTGAGCGCGCTGACCACACCTTGCCTCGCACTGCCTTCAAACTG
578	8104	40	8104_40	TGCAGGCAGTCAATCAGCGGACTGTCTGAGCACGCTGACAGCACCTTGCCTTGCACTGCCTTCAAACTG
579	8114	9	8114_9	TGCAGTGGAAAGACGAGGACAAACGGCTAGCTCTCAACTAGCAAAGTATAAGTCGACGGCAAAGCTTTG
580	8120	29	8120_29	TGCAGCTGGGATGTTAAGCACTAGGATAAAAAAGAGTACTCGCCGAGTATACGATGGTGATCCCCTTCT
581	8125	36	8125_36	TGCAGATATCCCAACATCTAGTGGAGACTCCCCAAGCATGGACAAGGTTCCATCCATGGTCTCCACAAT
582	8141	7	8141_7	TGCAGTTAAAACTCTCGGGCGCATCTCTGTGACACGTGTATTGTTTCCTCTCGTCTGCATCGCGTGGCT
583	8150	10	8150_10	TGCAGTGGGGACGCTGGACAAGGTAAGGTACGTAAAAGAATGCAGGGTCAATCTGGAAGCAGTGGACAG
584	8160	52	8160_52	TGCAGATTAAAAGAACGCGATTAAAATCACATCAAATGACATTACAATTGTCAAGTCGCATTCACACAA
585	8163	44	8163_44	TGCAGGCAAAACCCACTCATTAAGGCTAAAGAAATATTTTAGCATGTGTTTAACATGGAACGGGGGTGG
586	8169	30	8169_30	TGCAGCATAACGCTGTATGCGCTCAAGAACCGTTGCGAAGTAACTGGAATGTGCCAATCGCGTCATCAC
587	8178	54	8178_54	TGCAGTTGAATAGAGTGGTGGGTGGGAGCTGTAGCTAGCAGCAGGGGGGGAGGTGATGGGCGGCACTGC
588	8186	7	8186_7	TGCAGAGAAGAACCAGTGTCCATTCACAATACCAACCCCCGCAGAGCAGAACCAATGTCCCGTCCCAAT
589	8190	21	8190_21	TGCAGTTACTCTAGAGTGGTCCTACAGGTTGCTTTAGGGTCTTCACTTACTCTGGAGTGGTCCTTCAGG
590	8191	33	8191_33	TGCAGCAGACTATGGCATGAACGCCTCATAGCTCAATCCTCTCCCTCATACTTCATACATGTTGGTACA
591	8199	17	8199_17	TGCAGTGCCACGCCATGCCATGGGCGTGTTACAAGGAAGTGGCATGCTGTTATGAGGGTATGATACTCT
592	8203	65	8203_65	TGCAGCATAACTCTATTGTCATTATCGTGCACACTTCACAGCACGTTAGACAATGAGTACAAAGTGGGT
593	8207	10	8207_10	TGCAGTGTCGCAAAGTGAATTTAAGTAACCTGTTACGAGTTTCAAAGCACAAAGAACACAATAAAACTA
594	8211	43	8211_43	TGCAGTACATATATTGTTAGTCGAACCATTTGTAATTTGTTGTAGGTTTGGATGCAGTTCGCCTCAATC
595	8213	23	8213_23	TGCAGAATTTCAAGAGCAATTTATTGATCTACCAAGTAATTGCCTACTGTCGATCATTTTTTAATCGCG
596	8227	9	8227_9	TGCAGTGTTGCTAAGGTGTAGAGTACACATTGCTGGCTGGTGTTTCATGAAGTGCCGCAAGGTTAGATC
597	8243	49	8243_49	TGCAGTAGACAGTAATTAGTATAAAGAACCTTCATAAAACACCAGCCAGCAATGTGTGCCCTACACCTT
598	8246	18	8246_18	TGCAGGTATTAGAATGGAGGAACTAAGAAGAACACATGCATGGGGTCCATAATTCACCATAAGGGTGTA
599	8252	27	8252_27	TGCAGACAGATTCCGCATTTGCATTCACCCCAATAGGCATCTGGCCCGAATCTGGAATTTGCGGATAAC
600	8257	57	8257_57	TGCAGACACCGTCAGCACCGGGCCCCTTGCCACGCCCCCCTCGAGTCCGGGCCCCCGACCGCCAGTGCT
601	8263	64	8263_64	TGCAGGTGCATAGCAGCGCACTCCAAATGTGTCCCCTTTTGTGAAATTTACCCGTTTGCCGCCAACCAT
602	8264	29	8264_29	TGCAGGAAATGCGTCGGGTGATGTTTTCAGTAACCTGTGAACAGTGTCAGTGCAGCCTCTGCCATGAGA
603	8266	14	8266_14	TGCAGCCATCTTGGAACGGGATGATAGCTAGCTCTCATCCGACCCGTGCATGTCACATACGACTCGACA
604	8268	44	8268_44	TGCAGACGATATTGGGCTTCGAATTTGTCGCGGATTTTCTCGACCTCGCCGCGGTGGTAATGCGTGTAG
605	8271	24	8271_24	TGCAGTAGAGTGCACGTAAATCGCGGCTCGTCTAACAAGCAGCGCTGCAAGTTCTTTCACACGTTCTGC
606	8275	9	8275_9	TGCAGGGCCAAGCGTGTCTTAAGCTTTACTGCCGCCATATAAGAATAAAAGTGAATTGGGCAGACGGCT
607	8276	13	8276_13	TGCAGCCATGGTACAAGAACAAGCACGTCACTCTGGTAAGGCGTTTGGGAGGTCTGCGACGGAACCAGT
608	8283	52	8283_52	TGCAGGTCTCATAATTGTGCTCGTAATATATTATATTCATAAGCAATATTTCACAACGAGAGTGTGAGT
609	8289	32	8289_32	TGCAGAACGATGCGTGGACCCTGGGGCGTGGTCACAACTTGCGCCGTGACGCACTTAATGATGGTGCCT
610	8294	14	8294_14	TGCAGCTGGAGCCGAGGGACGTAGACGCGCTGATGGAAGAGCGATACGGCGGCGGTGGGGGCGGCGACG
611	8300	33	8300_33	TGCAGTGCCATCAAAGGTCTATAGCACACATTGACAGCTGGTATGTCATGAAGTCTCACAAGATTGGAT
612	8302	30	8302_30	TGCAGAAAATCCGTTTTTTTGATGCGGCGATGATTTCAAAATCCAGATGCGACAAAAACCACAGAAAAC
613	8303	9	8303_9	TGCAGGTATCGCCGCGGTGTCAATACCATGTTTGCAATAAACAATGATATGCCCCACAATACTCGCCTG
614	8304	30	8304_30	TGCAGGATACATGCACGGTATATAGCGACTCGCGGAGCTTGTTGGAAGGCATACCCACTCAAGGAGCAG
615	8340	15	8340_15	TGCAGATGGGTGAGACGAGTGTTTTACAATACATTAAAATTCAGGAGTGCAAGTGGGTGGTGAGAATGC
616	8344	8	8344_8	TGCAGGTCATTTTCTTTGAAGTCCTCCGGGCAAATTGTCTCAATCTTGTCTCTACATGATTAGTATTCT
617	8349	6	8349_6	TGCAGTATTACGTGCACTGTAGTTTATGTCAAGTGTACTTATGATACTCTAATTGCACGTGCACTGCAG
618	8351	34	8351_34	TGCAGACGGAGCTGGGCGCGCAGACATCGGAAGCGGCGCAGCTGAGGGCGCGGGAGGCGCAGCTGGTGC
619	8352	66	8352_66	TGCAGATTGTTTCTACTATTAACCTTATAAATATCACTTCCATGTTATTTTGTACAAGAGTAAACCAGC
620	8367	34	8367_34	TGCAGGTCCAATCGACACTGCCTCGACTGCCGAGTGGAGGTCACTGACCGCATGGGACCTCCCTCGCTT
621	8371	36	8371_36	TGCAGACAATTTTGCGGGTCAAGACCTAGCGATTGGATGGTTGGGTTAAATTCGATAGCCAATTCCAAT
622	8377	59	8377_59	TGCAGTGCCATCTAAGGTGTAGAACACACATTGCTGGATGGTGTTTCATGAAGTTCCATAAGATTGGAT
623	8378	54	8378_54	TGCAGCAATAGAGTCTTTCTATCCACGCTGGATCCGAGAGTCCTTATAGATTTAGAAACGACCAAAGGC
624	8390	13	8390_13	TGCAGGCCGAGCTAAAGCCCACACAAAGACCCAAATCTTAATTATTTTTACTTTCCCAGATTAGTACAG
625	8391	11	8391_11	TGCAGACCAAACAAGAAGGAAGTATGCAAGGCCTTGAGCATCATTGAGCGCGTGCGACTTCAGGAGTGT
626	8400	58	8400_58	TGCAGAGTAAACAAAACACTACCTGCTGAATGACACACATTACACAACCTGCAAACTGAAACAAATAAC
627	8405	7	8405_7	TGCAGTCAGAGCTGGGTGCGCGACGTGGGCGTGGCCGTCTTGAATGTGGGGGGACTGCAACACAGTAAC
628	8407	11	8407_11	TGCAGTATTGTCTGCGCCAGATCCTGATTCGCATCTCCAAGTTTTACCTATTCTACTTGAATCTCATAA
629	8412	40	8412_40	TGCAGTAGGACATAGTAATTAGTCTAGAGATCCAACCTTGGGGGACTTCACGAAACACCAGCCAGTGAT
630	8424	58	8424_58	TGCAGGATCTCCACGATCTCCTCCACCCGTCTCTTCTTCTTCCCAGAGCCTCCCGGAGCAACAGCCGTC
631	8427	22	8427_22	TGCAGTGATGAGTCACGCGAAAAATTGCCATGCGTCAGCTGCCACTTGCGCATTGTCAACTAAGCAATC
632	8436	54	8436_54	TGCAGGCTTCTTTGCTGGTGCCGCTGCTGCCGCAGGCTTCTTTGTTCCTGCCGTAGCAGGCTTCTTCTC
633	8437	48	8437_48	TGCAGACGCGGACCATGAAGAAGTAGACGATCTCCACGAGGCTGAGCAAACTGAAGCCGGTGAACAGGC
634	8439	31	8439_31	TGCAGGCCTCCGACCAATCACAACAGCCAGACTGGATATAAAAGGGGGAGGGGAGGGTGACCCAACGTA
635	8446	67	8446_67	TGCAGAAGAAGGTCCAGTGCACGACGTTGGCGTGGGAGCCGGGACTGAACCAGCGCAGCGCGCGCACAA
636	8457	6	8457_6	TGCAGTAAAAATAGTAGTTGGTCTGGAGATCCAACCTTATGGGACTTAATGAAACACCAGTTAGCAATG
637	8459	34	8459_34	TGCAGACAAGTACCTCGTATAACAACACAAACACGCGCGCAGCGTTGCCTTTTCACCATTGAGACAGAG
638	8462	67	8462_67	TGCAGAAGCGACTGCTACGAGATCATGAGAAGCCCCAGGACCTGACCAAGGTGCCCGGAGTGCCCGGGG
639	8464	25	8464_25	TGCAGGGATGCGGGTGCATATTCAACAGTTTCACTTGCATATATTAAGTCTAGCCTATTTGTGATTGGA
640	8472	18	8472_18	TGCAGCGATGTATACTTTGACATCATACAATGAACTCCAGTCACAATCATGTCTGACGTTATATACAGC
641	8482	10	8482_10	TGCAGCTGGACGGCTATAAGCTATTCACGCTCTATCTTCCCGCCGTGCAGAAACTAAGGCCACTTTTAA
642	8486	51	8486_51	TGCAGCTCAGCCAGAAGGTGCGGCGGTTTTGTCTTTTTCCACTGCGCTCGTCGACCCATTGAACTAGAC
643	8492	53	8492_53	TGCAGTAAGGTTCCCTAGCAGTCTGAGCATTGTATGCAGCAACCGCAATACACCGCTGTAAGGTTGTTG
644	8504	15	8504_15	TGCAGCCAACAGACCTACGAGCAGCTCCGACGTACCTGAGTTATGAGGAACTTGGTAATCCTCTCGCTG
645	8541	38	8541_38	TGCAGGACAAAGATGGTTGCAACCAGCGCAACTCTGTGAAGGAGATGCAAGGTCAAGCATTGAGGGCGA
646	8554	21	8554_21	TGCAGCTGCCGGATAAGCAGCAGCACGCGCCCGGCCGCGCTGGATGGCTACGCCGCGCAGTGCAGCTGC
647	8555	13	8555_13	TGCAGTTGTCTTCCGTAATGATAACACACAATATCGGTAGCGATTCGATCTCGAGACGTTACATTTCTT
648	8558	17	8558_17	TGCAGTTACAGATACAGAAGAGATAGAATGACGTGAGACATATGCCATGCTAAAAGTGAAGGGATTGGG
649	8562	35	8562_35	TGCAGTCAGCTCTGCCAACACACTGTCATGTGCTTTGTGCATTTCTGACTTGTTTGCTCTAGCCGAGAC
650	8563	10	8563_10	TGCAGCTGCTCCTGTCACCCGCCATCTTGCTCGTCTCCGACAAGGTGTCGCGCAACAATCAAGAGAGCC
651	8568	13	8568_13	TGCAGACACACACGTGACGTCACCAAACACGTGCCGCCTTCCCCTGCTGCACTTGTTGACGTCACAACA
652	8571	39	8571_39	TGCAGTCATCAGCGCAAGTTTGTTTAATAGAAAGTTGAAGGCTGTGGCCTGTGCCGTTTTTCCAAACAA
653	8572	22	8572_22	TGCAGTAATAAACTCCCCATCTCTTACTCTCGCTTCCCTCTCCTAACACACCACGCCTGCACCAACAGC
654	8574	54	8574_54	TGCAGCTACAAATCGAGTGGTACCTTCTAAGTCGGCACCCCTTGCCCGCTATGCAAACACCCGAATTCG
655	8577	16	8577_16	TGCAGGGGAGGCGATCAGGATAAGACAGCGACAGCGTAATGTCGCTTCGCAATTCAAAATATTATCAAA
656	8578	49	8578_49	TGCAGTACGTGATTGTAATAGGTACACTCCCTTGTGTTGACTCTACTGAAATGCTCAATTGTTCTCTCA
657	8585	24	8585_24	TGCAGTAGAGATAGCAGTTAGTCTAAAGATCAAACATTGTGGGACTTCATAAACCACCAGCAGCTATGT
658	8588	18	8588_18	TGCAGTTTCGATTGAACTGAACCAAGATACCCCATAGGTAGTGCCCTAGTACTTTTAGTTCGCCTTGCT
659	8599	35	8599_35	TGCAGCAGCATTGAAAACGGGCCCCTATAGCCGTGCGCTACAAGAAGGCCTGTGCATAATTCAACTGCA
660	8606	21	8606_21	TGCAGCTCCACTGTGAACCATAAGACTATAAAGTGGTTCATTATGTATCCACAGCATTCGATTCCACGG
661	8609	13	8609_13	TGCAGCTAGTCAGCCGCATATACAACTGCCAATATCTTTTAAAGCATCATCGGCATTTCTGCCCGGCAC
662	8611	57	8611_57	TGCAGTTGTAAAAATATCTGTAACTATGCCATGGTTGCGAGAGATCTGTGGTATGCAACTGCGTATGTA
663	8615	25	8615_25	TGCAGATGCTTTTACAACTTCTGACCATCTGTAAAATATCTGTGTTTGCCTATAACGAATCAATTGCAA
664	8618	23	8618_23	TGCAGAATGCGAAGAGCAAGAAGAATGGCTGGGTATTCCATTGCAGAGAAGGTCTGTTTCATGTACGTG
665	8624	34	8624_34	TGCAGACAGTTTGGTGTGTGAGTTGTTATCCATCATTTACGATTCGATGCAAATCACCGGGAATGACGG
666	8645	46	8645_46	TGCAGTTCCGAGTGGAGAGGGGCCACGCATTTCGACCATCACACTCGACTCCACGTCCACGGAGTTTGA
667	8647	25	8647_25	TGCAGTGCCATTTGAGCTGTAGAGCACACATTGCTGGCTGGTGTTTCGTGAATAATGAATAAGGTTGGA
668	8648	58	8648_58	TGCAGCAACTGGCAGCATTGTCTGCTCCAGCGCCCACAATAGGCCTACTCAATCCCCTCCTGAAACTAG
669	8649	31	8649_31	TGCAGTAGAAACAAATTCACGTGTCCCTCCATATCTCAAAATCAACGTTTTGTAGATACGCTGTTCTTG
670	8651	34	8651_34	TGCAGTAGAAACAAATTCACGTTTCCCTCCATATATTAAAATCGACTTTTTGTAGATACGCTGTTCTTG
671	8664	34	8664_34	TGCAGACATTCCATTCCGTTCTATCAATTCTTCTCTCCATTTGTCCTCGACTTCCTGTAAACTTCATTT
672	8670	11	8670_11	TGCAGACACACCACCGAGTTCATATCGCTTGCTTGTGAGGTTTCAAACTCCTTGTTCATCATCACAGAT
673	8705	25	8705_25	TGCAGGGCGGAATGTCAATTAGCACAGGGGTAGAATGCGTGGCATGCCTGATCGACCGTCCCTCGCCAC
674	8706	65	8706_65	TGCAGAGAATACGTAATTACTACTCATGCTCCTTGCGGAGATTTGTTTTTCACAAGACCACAAATATAA
675	8720	8	8720_8	TGCAGCCCATCAAACACCAAGCTGCGGAAGTCTGGCGGCAGTCCTGCCTGGGTCAGCTGCTTGTTGGCC
676	8725	18	8725_18	TGCAGTTGACTACAGAAAAGTGCTGTGAAATCCAGTTAACTACAGTAAACTGCTATAAACCAAAGCAAT
677	8727	43	8727_43	TGCAGTCGCTGCCGGCTGCACTGTCGACTACAAACTACATAGCCTGCACAACTACACGGCACGTCATTA
678	8730	62	8730_62	TGCAGCGTCTAATGAAAACGAACCCCCTGTGTGTAAAAACATAATAGGTGCCACAATGTAGAAAGAAAG
679	8732	17	8732_17	TGCAGGCTGGCAGGCAGCACACACGCGGTCGGCATAGCAAGTGTCCTGCAAATGGCCCCACCAAGTAAG
680	8733	23	8733_23	TGCAGCTGACGGTGTACCTGCCCACTGGACTGGGAGTGAGCATAGTGTGTGACTGCAAGTGTGTCACTG
681	8739	15	8739_15	TGCAGAACTGGTGAAACGGCTGTTCATCCAGTCCTGCGCCGAAGACAGTCCCGCCTCCAGAGCGCGCTG
682	8742	15	8742_15	TGCAGTCATATGCCAGCAGCATGAACACTGCCACTGCAATTATTATATCAGCCCAGAGATCATTCAATG
683	8743	19	8743_19	TGCAGTGTTCAACAGTGTTCAACAGCCCGGCCAAGCGCTGCTGGACTTTGTTCAACCTGACATGGACTT
684	8746	16	8746_16	TGCAGTAGGTTGTGAGACACCTCGGTGCTAACACAGCTGTCTACACGAGACACGGTCAATAAGTTATCT
685	8754	60	8754_60	TGCAGCGGGAATCGTGAAAAGCCTTTCAGTTGACACCCTTTTTTGGAAAAGGAAGTGACCCATTCAAAA
686	8770	9	8770_9	TGCAGCAAAACAGCACGAATGCACGTTAAACCAGTCAGTGTGAACCCGGCGCCTCCACCAACAGCAGTG
687	8778	17	8778_17	TGCAGCAGTATGTCAAGATCGTGTGAATGCAGCTTTGAAGAATGCTATACACGCTACGAAACTTCTCTG
688	8786	9	8786_9	TGCAGGTGTAATGGGCGGACGGCAGAACAAGCGCGTGTTCGAGCGCGTGGGAGCCGCGTCAACAATGCC
689	8812	32	8812_32	TGCAGACAGAGCAAGAGGTTTTGGTGGTTGTCGTCACCATCATAACAGTCGCCAATCGCAATCGCAATN
690	8815	14	8815_14	TGCAGATGTGCAGCCTTCCCGAAGCTTCGCGACTTTCAATTTAAGAGTTGGCATTTAAAACCACTCGAA
691	8827	5	8827_5	TGCAGAAGCCGTCCCCCGTTTAATTCCAACATTCATCACCTGGTTTGTTGTATTCAAAGAAAGAGAAAG
692	8834	24	8834_24	TGCAGCACATTCCCCTCCGTCCGAAACCCCTCTTTTCCTTTAGAGCGTCTCATCCGTAGCAGTCTATTG
693	8835	54	8835_54	TGCAGCCAAGCTCTCCACGGCTGCAATTCTGACACGAGAATCTGACTCCAGCGCCGCTCAAGCCGACTA
694	8836	11	8836_11	TGCAGTCACATACTTTGCGTTGTGGAGGTTGAGTGAATCACAGAACATTCGGCCACAGTTTTAAGTATA
695	8839	31	8839_31	TGCAGTGTGACAAGTGAAATCTGCCAATTATACTGAATAGGCAATCAGGAAACTTGAGTCTGTTCTCCA
696	8852	23	8852_23	TGCAGTAGACTTAGTTGTTAGTCTAGAGATATAATCTTGTGGGACTTCATGAAACGCCACTCAGAGCTC
697	8853	14	8853_14	TGCAGCTGGAAAGTGGGAACTTTACCACACATTTCATCTTAATATTACATACAGAATAAAAGCTAAGTT
698	8855	5	8855_5	TGCAGCTTGCGAAAGTTCAGTGTCAAGATTTCAATATGAAATTGGTTACAAGTTTTGGTTTATCAACGG
699	8856	37	8856_37	TGCAGTTGGGTGCCACGTGGTTAAACACGTGGCAATTTTAACATTGGAGGACGCGATCTCGCGGCCTCA
700	8864	8	8864_8	TGCAGGCACACAGAGCCTGTTAGAACGCAAAAAGTACTCTACCCAAGTCTCAATTCTACCAATTTGGTT
701	8879	62	8879_62	TGCAGCCAATCGGTGCTCTCTTCTCGGCGTCACAAGTGTTCCATTCTAACCTATTTACCGCTCAAAACC
702	8897	45	8897_45	TGCAGCAGCGACGGCGGCCTTCCATCTCGCCACCACCAACAAACCCTCTGGCTTTATGCCCACTTCGCC
703	8899	6	8899_6	TGCAGCCGAACGTCTTTTGTGCGTTCTCAAAGGGACTGATAGAAAAATAAGAATGATTTGTTTTGCGAG
704	8920	41	8920_41	TGCAGAAGTTGACTTGAAGACCTACATTCTTGCTGTGCTCCATCTTTATCATTCTAGTGTGCCCATGTT
705	8931	48	8931_48	TGCAGATATGTGGTCGTTGTTCAGACTATACCATGCCAATTTATTGACAAATTATCGTTATCGTCTCCA
706	8935	7	8935_7	TGCAGTTAACATGACATGTACACTTCAAACCCATCGATAAATTGCAATTTTAATCTTCATTTTTGTGAC
707	8942	41	8942_41	TGCAGTGGCAGTGGCTGTAGCCGACTAACGTACGGCTGCACATGACACATCATGTCATCCAATTCCCGA
708	8943	46	8943_46	TGCAGTTGGTATTCAAACCGAAACAGCGTGACGTGTAGGCTACAATCCCCGAGGTGGGAATGGTGTTTG
709	8944	9	8944_9	TGCAGGAAACAAATTATTTTCATCAGTGTGTCGTTTCCAGGACTCGAGTTAGAAACGCTATTACAACAT
710	8946	62	8946_62	TGCAGTGCTACCATCTGAGGTGAAGAGCGCACACTGCTGCTGGCGTTTCATCAAGTCTAGAGACAATGA
711	8947	58	8947_58	TGCAGGCAACACATCGACGGCATTCAGAATGACAGCAAGAACGTCACGCAGGCCCAGAGAACTCTAGTC
712	8949	10	8949_10	TGCAGTATACCAGCAGTGCATGCAGTCGACACGCATATAGTGTAGATATACACTTACATTTCTATTGAT
713	8953	8	8953_8	TGCAGCTTAAGTTCAACACTCAACCCCAGCCGCTGTGTACGACACCTCTAGAAGCCGCTTGCTCACCTG
714	8956	18	8956_18	TGCAGGTATGCCACTACGGCACGAGACGAGTTGAGAGTCGCTTCTCAGTGCACGACACTTGTCAATGGA
715	8957	42	8957_42	TGCAGGTATGCCACTACGGCACGAGACGTGTTGAGAGTCGCTCCTCAGTGCACAACACTTGTCAATAGA
716	8961	5	8961_5	TGCAGCGCGGCCACGATGCTGGCCACGCTAGACTTGTCCGTGGAGTCTCCGTGCGGAGCGTCGAAGATC
717	8967	23	8967_23	TGCAGCATGCGTCAACCATGTACCAGTCACAAGATCACGTACGCCACACCGCAGTCCATTACAGAACAG
718	8974	38	8974_38	TGCAGCATGAAATCCCCAACAATGAGAACATTAATGAAAAATTATCAAATTGCTAACCATCAGCGTGCA
719	8979	29	8979_29	TGCAGTGGGAGGCTGCCTGGCGCGACGTCACCACACTGTCACGGGGGACCAGCTTCAAGGTGCGCGAGC
720	8980	24	8980_24	TGCAGATTAGGTGTGGATATTGAGGTATGAAATCAAAGTGTTATCCCCTGATCGATCAGAATCTGGTCC
721	8984	66	8984_66	TGCAGAGGGTCTCATCACGCCTTCCGGAATCACATCCATCCCAGCCGGCATGGAGACACCCGAAATCAT
722	8991	44	8991_44	TGCAGGGGCCTTTCAAGATGGCACTCTATGAGCCGTATGACCCCTTTGTTCCAGCCAGTGTTCACATTT
723	9008	53	9008_53	TGCAGCCTGGACAACACGGCCTGCATGTAAGCGGACATCCGCAGGCCGTCTGTCGCGTTGGCAATGTTC
724	9016	19	9016_19	TGCAGTTCTCTCATCCAGCGCTGTTGTAGTCTACTGGACTGACACCACGCTGTCCAAGAGCCAGGTGTC
725	9018	40	9018_40	TGCAGTATTCGGACAGTAAAGTATGAGGCACCTTGACGTGCCTATGCGTAGGGTCAAATAATACAGTTA
726	9019	12	9019_12	TGCAGTATTCGGTCAGTAAAGTATGAGGCACCTTGACATGCCTATGCGTAGGGTCGAATAATACAGTGA
727	9024	41	9024_41	TGCAGATACAACTCTCTCAAATGTGACAGATGCTCGAACTCAAACCCTTTCAGCTCGTGGATCTGGTTG
728	9046	13	9046_13	TGCAGGCCGCCCCCTACGGCCTCGTGTGGTTCATCTTCACCGCGGCGGTCGGCGCTTCGTACACCAAGA
729	9048	40	9048_40	TGCAGCGGCAGACAGGTGACGCTTCCAATTTGTTCGGCTGGCTAGACGCGGACGACGTCGAGCCAACGA
730	9051	14	9051_14	TGCAGCCAACAACTCCACAGCGAGCCAGCTAGCATCACGTGCTGGCCGGCGCAGCGCACTGCCAGCGCA
731	9052	51	9052_51	TGCAGAAGCACCTGGAGGAGGGTACCCAGGGTTCGAAGTTCTACTTTGCGACGGATATCCGGGATAAGA
732	9059	12	9059_12	TGCAGTGGCTCGATTGCAAGCCGCCCTGGAGCACAAGTTAGCTTTTATATAGTCATGTGGTTCGATTTG
733	9066	50	9066_50	TGCAGATCCTATCAAGACATGTATGGGCTCAACGAGAACTTCCCGGTCGGGGAGAAAGTATCGCCAAAA
734	9068	29	9068_29	TGCAGCTGCTGCTTTCCCTGGGCTGCTGAATGCAGCTGCTCTTGAGGCGGGTCGTGCGCCACTGGATGC
735	9081	17	9081_17	TGCAGTTGCCCCTGGAGCTGGTGGGACCCTAGAGCCAATGACACTTCCACAAACTCACTTTAGACAGTC
736	9083	37	9083_37	TGCAGCAGCTGCGCAGCCAGCAGACGCCGCAACCCTTTCAGCAGCTGCTGTACTGGCAGATGCGACTGC
737	9095	7	9095_7	TGCAGCCCACCAAAAATGCAAAATTCACGACACAATATGTAGGCTATATACTGCATTTTCTTATATCCT
738	9107	15	9107_15	TGCAGAAAAATAAAAATGTTGAATTTGTTGACTGAATCGCTGACACAGCAGTCGGAGCTAGCTGGCTGT
739	9108	17	9108_17	TGCAGCCTTCCACCGTCCAGACTGATTCGTTAGTGGCACTGTCATATTTAAAAAGTGCCTAATTTTATT
740	9110	21	9110_21	TGCAGGACCTAACGATACGTAACTGATATAAACACGACGCATCCACTGGTCAGGGCTGGCTACGACTAC
741	9125	15	9125_15	TGCAGTAAGACACAGCATGGCCCACTGAGACCGACGTTGCGGCACTAAAAATTAACAAGCACATAACAA
742	9126	63	9126_63	TGCAGCCACATCATAACAATACACACGCAGCATGCCTCCATGAGCAGTCCTATGACACTGTCTAAGGTC
743	9128	19	9128_19	TGCAGTGTTAAAAATCGTTCCATGTGCTCTCAATCCTTTCATGCACTCTAAATCGTTTCACGTGCTCAA
744	9129	42	9129_42	TGCAGAGCAGGAGCCGGTGAGCCCCGAGACCATGAGACTAGGATCCCAGAAGATGAGGACCCTAACAGC
745	9136	10	9136_10	TGCAGACAAAGTAAATTGCATCAGAATCTTGCCGAGCAACCTCCTTGTAAACTGGATGCCAGAGTTCTG
746	9139	67	9139_67	TGCAGCACTTGAAGTTTCACTTGAACTTGGACTTGAGAACGAATCGATTATCCGTCAACACTTCATCAT
747	9141	20	9141_20	TGCAGTCAAAATTGACAATCGAAAGTCAGTTTCGTTAAAATGTCATCGGCTGCTCCATCAGCGATTGCA
748	9148	10	9148_10	TGCAGAGTAGAGAATGGTGCACGGTGCCGACGGCAGAGGTTACGGCCTTGGCAATGCGGTCATTGCTTC
749	9153	66	9153_66	TGCAGACTTGAACAACGCCTGCGAAATTAAATTCTTGAACAACGTAATGGAATTCTAAAAATGTGTGAA
750	9158	19	9158_19	TGCAGAGCCGCTGCGGCAGCATCTTCTCGTTGCTAGCCGCGGCTTCTTGCCCGCCCGACGCCCTTCTGC
751	9159	15	9159_15	TGCAGTGGCTCAGGTACTGTGACGTCAGCAAGTGAAGCAGGGGAAGGCGACACGTGTCTGGTGACGTCA
752	9172	22	9172_22	TGCAGAGTGTCAGCATAGCAGTAGTGCTGTCAGGACGACGCGGTAACAAATGAAAGCGCGCCCATATGT
753	9173	16	9173_16	TGCAGGAGGAAGAGACTGAGATGGCTCAATCGAGGAAGGAGACGCGGCGTGGCTCAGACCGTCCCATGC
754	9177	28	9177_28	TGCAGTAGAAGTCTGTGGCACACACAGACCCACACAGACAACCTTGTCTACGATCGCAATGTCTGGCAA
755	9181	33	9181_33	TGCAGCAATTCTGTACGCGTTTTGAAATTACGTTCCGCGTCCATCAGAATAAAGCTGAATAATGATAGC
756	9184	57	9184_57	TGCAGTTACCTCTCGGACTACCGCACTAGCAGCACTCACCAACACAGCACAACACCGTTAGCACCACCA
757	9196	25	9196_25	TGCAGTACTTGACAACATACCTCTAAAGGTGTGCTAATCGCAGCGATCTCCGTGAAGCCGACGATGTCG
758	9197	21	9197_21	TGCAGGCAGCAAACAATCTGGCGGCGAAACAAGACCATCGAGGCTTGCAAAACCCTCGGACTCGCGACT
759	9203	55	9203_55	TGCAGGTTTCTTCGCGTTGATCTCTTGAAGTTCAAATAAATTCGGTCCTAGTTAACTTACTATCTTGAA
760	9213	28	9213_28	TGCAGTACGACGACCAGAAGATCGTGTCCGGCTTGCGGGACAACACCATCAAGATCTGGGACCGAAACA
761	9214	63	9214_63	TGCAGTGAAAAAATACAAAAATGAAACGCTTGTGACACACCTTCCAACCACACCAATTCAACATAATCA
762	9215	25	9215_25	TGCAGTTGGCGGTGCGCGTGTGTCCAGAGGCGTGCGTGGTGCGCGTCCGCTATGACTGCGAGACGCCCC
763	9222	13	9222_13	TGCAGGCCTTTTAAAAATGGTTCTTGACCTCAAATATAAGCGTTTTTCTCTCTAATTCCATGCAACAAG
764	9224	48	9224_48	TGCAGTATTTAAAGAACTATCCTTGCACAGCATGTGCCTGCATGGATCGATGGTGTGAAATCACGGAAA
765	9235	34	9235_34	TGCAGTTGCGATTGACCGTCAAAAGTTAGTGTGTCGAAATGTCATTGGCTCTTGACTTCACCAAAAAAC
766	9238	11	9238_11	TGCAGACACAGCCATCATCATAAACAGTACCACCTTGAATGAGTATACTGTCCACTTTCAACACTTGGA
767	9243	51	9243_51	TGCAGCACAGCACGGACTAACGAGGGTATACTGTACTAACTCTACGACTGCGATCTCGACGGAAGACGC
768	9247	43	9247_43	TGCAGTTCCCTCACATTACTTTCCAATGTAGAGTAATTGTATACCAAAACTTGCAGAGCTGCAAGCAGA
769	9259	23	9259_23	TGCAGTGAAAAAATGTTAGAAGAGAAAACCCTAGAGGGAACATTGCCAGAAAAACAAAGCTTATGATAG
770	9262	31	9262_31	TGCAGCTAACGGCTTACCGTTCAATTCCATTCTCAAATGTAGAAAACTTCTTTAAGTTGTCTATTTTCC
771	9266	59	9266_59	TGCAGCAGCTCCACACCTGAAGACCTGCAACACATAGAGGAGTCACAAAACCAGCGTTCCGGGTCCGGC
772	9271	23	9271_23	TGCAGCTGCAACGGCACCTCGCCACCCTTGGTGAGCTTGGGGGTGTGCACGGCGATGCGTGGCTTGGTG
773	9277	44	9277_44	TGCAGAGACTGCGCGTGTTGTAGTTGCGTGTGCACTGGCAGACAAGGATGTGACTGCGCGGATCGTGGT
774	9279	54	9279_54	TGCAGTCCCATGCAGTACTGCATCGCCTGTACAGAGAGCAGATGCGACTTGATGGTGTATAGGCTAGTC
775	9286	6	9286_6	TGCAGCGCGGCGCACTTGTCTCTGTACTCGCCGAGGTCGCGCCAAGCTTCTCGGACTTGCACCTCGTGA
776	9291	8	9291_8	TGCAGCTGCCGTACTATTTCCAGTGTTACGATGTCGGTAGAATTCAATGTATTGGAGAGGCAGCGCTAG
777	9296	53	9296_53	TGCAGGAACGGTATCAGATACTCAGGCTTGGTGATGAACGTGCGGAACTTCTCGCCGAGCATCTCGAGC
778	9310	18	9310_18	TGCAGTAGAAATAGAATTGAGTCTAGAGATCCAACCTCATGGGACGTCATAAAACACCTGCCAGCAATG
779	9311	18	9311_18	TGCAGATCCTCCACACTCACGTTTGTGTTGCACACATTGTGGTAGGACAGCCCTTCCTCGGCCAGCCTC
780	9313	22	9313_22	TGCAGCCGCGCTATATAGACATGCAGCAGTCTACACGTCCATCCCACCGCAGTTCATCCTCTGACCATT
781	9315	27	9315_27	TGCAGTCGTGTGATACTGCATCAAGTGTTGCCACTGTAGTCTAGCCACGCTCGTCAAGAATTGAAACTG
782	9317	44	9317_44	TGCAGCAAAAAGTGACACAACGCAGGCTGTGGAGAAGTGCCTTGCTCCGACGCTCTGGCACACTGGCAC
783	9318	53	9318_53	TGCAGCCCACTTCCGACGGCAACGAGAGCAAGAAGGTGCGTGTTGGCCTGTTGCCCCTTGAGTTTAAAG
784	9328	32	9328_32	TGCAGTGTAACTTGACGCATGCTCACTAGCCTCTGTCCTGATCACCTGTCCGGCATTGGTCACTTGGAG
785	9329	41	9329_41	TGCAGTTAGTTCGCGGATTCAAACACTCGACTGGCATGCGGACCGCTGAGGTTATTAAAGCCAATAGAG
786	9338	20	9338_20	TGCAGACACTTGAGGAACCTGTGATCTTGACCAATCAGCGGCCCCTCCCTCCCTTCTTGTCTTCTCACT
787	9354	15	9354_15	TGCAGTTGGACGGTCAAACCAGCTGAGGCATGTCAGGTCCTCAAGTTATCTGCCATTACTCGTTTCTAC
788	9356	51	9356_51	TGCAGAGGTGAAAAACACAAGGAAAGAATTTCGAGCTGATAAAGTTTTGCTGTTTCGGGCAGTGCGCAG
789	9359	19	9359_19	TGCAGAAATCCATCCAGCACGGGCCTTTTCACTGTCCTACCCGATCTGGTTGTCACCACAGCAGGCTTN
790	9364	31	9364_31	TGCAGGCACTTCTGTAGCCACTTCTATCCATGACAAGACAGGTAAAAGCAGGCACTTCTGTGGCCACTT
791	9383	49	9383_49	TGCAGTGCAGTGCGATGTGTGGGCAGTGTCGCGGCTTAACGTGTGTCAACCATGTGCAAGAACTTTAAA
792	9386	17	9386_17	TGCAGGTACACAACATGCAACCTGTTAGAACGCAAAAAGTACTCCACCCAGGTTAGTTTGACTGCGTTA
793	9395	12	9395_12	TGCAGTTGCCTCCGTGGTCGCAGCTCCTGCCACGGGCTTGGTCATGCCACTCTTGATGTGCGCTGCGGC
794	9406	31	9406_31	TGCAGCGGTCGCAGACCGAGCGGACCAAGTCGGCGCAGCTGCGCACCGACGCCGACAGCCTGGTGGGCG
795	9408	28	9408_28	TGCAGAACAAAGTATGACTCACAGAGACTGACGGATGGAGCAACTAAAATTTACTTTACATGACGCACA
796	9412	50	9412_50	TGCAGTCACGTCGTGATGATTGTAGATTGTGCATGAATGTGGTGTAGCGAAAGAAAGCAAAGTGAGTGA
797	9417	35	9417_35	TGCAGTAGAGATAGTAGTTAGTCTAGAGATCCAACCTTATGGGACTTCATGAAACACTATGGCCAGCAA
798	9422	6	9422_6	TGCAGTCAGTTTAATGGGATGTTGAGCTCGCATCATAATTATGAAAATCGATCTCTTGATGTTGGCATG
799	9426	37	9426_37	TGCAGAGTCAGCGCACAGAGCTGCATGATACTGCACATTACATTACATAACTCTCATACGCTTCACCAG
800	9429	17	9429_17	TGCAGACACGAGCCCCACGGGCGGAAGAGTGTGAACTAGAGGCTTCACTGTACTAATAATGATATCAGT
801	9431	36	9431_36	TGCAGTGGGCGTCAACCTCGCGGTCCACTCGCGTGCCGTCACGTGACCCAATCAGAAGCTATTAGACCA
802	9434	14	9434_14	TGCAGAAGAGATAGTAGTCAGTTTAGAGATCCAACCTTATGGGACTTCATGAAACACCAGCCAGCAATG
803	9440	16	9440_16	TGCAGATACTAGCAACATGTTTTGAAGGGTAAGAAAGGAGATACTTGAACTTGAGGAGGATAAGACTAC
804	9449	15	9449_15	TGCAGCGGCAGCTCTCAACACAGACTTTACTGGACTACTTGCGCGTTCAATTTTAAAAGGAGCAACACG
805	9462	32	9462_32	TGCAGTATAATCGTAGTGCAAACTTGGAGTGCCAGGATCGACTTCTTCTTCACCCATTTCCCGCCTCCT
806	9471	25	9471_25	TGCAGGCGTCCGCGCTCTCGCAGCTAATGTTCAGAAGTGCTGTTCTTGTAGCTCAGCAGGTATTAGGTC
807	9474	10	9474_10	TGCAGTGCCAACTAAAGTGTAGAGCGCACATTGCTGGCTGATATTTCATGAAGTCTAGATCCAATGACA
808	9476	12	9476_12	TGCAGACGACTCAGGTGTCCCTGGAAGACCTCCAAGACTGCCTTCTTGGTCATGCTCATCAGGTCTACG
809	9479	60	9479_60	TGCAGGTATATTTTCCAGATCAACGGACACCTCTTTATATCTGGCATCAGTTTCAACTGAAAACTCTTC
810	9481	29	9481_29	TGCAGTACGTACCGGAGATATTACAAAGATACACTCTTTATATATATACACCACGTAAACCACGACCAG
811	9485	7	9485_7	TGCAGGCAAAGTGACGTCATTCTTTCTAGTTTTTGGAAGCAGAGTTTAAAGATGTGATTTAGTAGGCCA
812	9487	30	9487_30	TGCAGCGAGCGGGATCTAGCTAGGCCTAGCTGCACTGTCTATACACACAACAACAACCCCCGTCACACG
813	9495	22	9495_22	TGCAGATGCAAGAACCAGAAGTAGCTGAGCTCTAGTCAGTTCCGTCTGGTATATTATTTCAAGCCGCTC
814	9522	44	9522_44	TGCAGTCGGTGTATAGAGAATTTTGCACTCTACAAAACCCGTCTATCTCTAAGTGGAATTCAGTCAAGG
815	9526	14	9526_14	TGCAGATACTCTGGTTGTACCTGGCTTACTTCTTGGCTTGTTAGGACCTGCAACCATGACATGTGTTGA
816	9534	42	9534_42	TGCAGCCCTCAGTCTATTGTTCGCAGTCATCTTAAGAGTCTGCGCAGCACAGCTGATGATATATCACAG
817	9540	22	9540_22	TGCAGAGCTCGCGCACGTGGTCCGCCCGCTCCGTGTTGTACTCTTCCACGTAGCGCGTCAGCGCCAGGG
818	9547	13	9547_13	TGCAGTAGAGACATTAGTTAGTCTAGAGATCCAACCTTTAAGGACTTATCAAGTACGTGTCAGAAATGT
819	9555	23	9555_23	TGCAGAATTAAGAAAATAGAGAAACCAAACCAGTCTAACAACAACATGAATGAAGGTTAGGCCGTGCTG
820	9556	17	9556_17	TGCAGATTGGGAAGCAGTAGAATAATATATATTTTTCTTCCGTCACCTAAAATCCAGGGTGATGCGGCG
821	9558	13	9558_13	TGCAGGCGTCTCTGGCGGCCGACTTCTCCATTCCGCAGTTCTCTCACCTCGCTCGGCTAATCCTCGTCC
822	9559	17	9559_17	TGCAGCCGATCCTCTACACAACAGCATTAGTTAGAGTTACTGTGCAAGATAGTTGTGTCCTCTAGTGAG
823	9562	37	9562_37	TGCAGCAGGGTGGTAAGTGTTAGGGGCGAAGGGGAGTGGAAAATATTCATCGAGTTAAACAACAGAAAC
824	9566	38	9566_38	TGCAGTTCCATCTAAGATGTAGAGCACACATTACTGACAGCTGTATCATGAAGTCCAATAAGGTTGGAT
825	9569	13	9569_13	TGCAGGCGATGATGTCGCTCATTTCCTCGTGCCGCCTAGCCTGGGGTTCGACTCAGCTTTGTGAAACGA
826	9572	5	9572_5	TGCAGACAGCAAGTGGCCTTTTAAACTTTTCAAAACAAGTTTGTCTGACCTTGTGAGGGTAAATATTTC
827	9576	6	9576_6	TGCAGCAGCATTCCCCTGGCTTGCGGCAGTAGCCACGCTCCCTGTGGCACTCGGCATAGCATATGGCTG
828	9583	30	9583_30	TGCAGAAATGATCGTACGACCTTGGACACTACGTGCACGATGACCATGACGAGCCACGCGTTCTTTATA
829	9586	62	9586_62	TGCAGCCATACTTGTTGGTCAGCGCGCTCACCACGGGTCCTGGAACAAGGTGCGAGAACGATCAGTGAC
830	9592	31	9592_31	TGCAGGCGGAGCTGTCGAGGGCACGTCGACTGCAGGCGGGGCTGTCGAGGGCACAGCCGAGAGCACGTC
831	9594	13	9594_13	TGCAGTTCTGCCAACTCGGGTATAGAGCACACATTGCTGACTGGCGTTTCATACTGGCTGGTGTTTCAC
832	9595	19	9595_19	TGCAGGTCGGCCGTGATCTCTGCCTTCTCCTCGGCCGCCCTCTTCTTCTCCGCCTCCAGCTGCGCGGTG
833	9609	60	9609_60	TGCAGTTCATGGGTCTAAAAATCAGATATAGCTGCATGGTAATCGAAACCGCCGTCTAAGCTACATTAT
834	9614	18	9614_18	TGCAGAAAGAATACAGAGCTCCACATCGGGTGCAGAAAGAGTGCAGACTTCTACAATGTCCAGCACAAC
835	9619	6	9619_6	TGCAGTCATCACCTGGCCACTTATGTGATCACGTGACCTCTTTCATCACACCTCGACGGCGAGGTCACA
836	9632	63	9632_63	TGCAGTGCTGCCATCTAAGGTATAAAACACACACTCCTGGCTCAGGCTGGTGTTTCATGAAGTTCCACA
837	9635	12	9635_12	TGCAGTTACCAGAGTCACCGCGCTCGTACCTTGTGGCCGAGCCAATCTTCTCGAGGAGGGTTGAGTGGT
838	9668	41	9668_41	TGCAGTAGCACGTTCTATGTAAATCATCATGTGCGCTTTGCTAATTCCAACGCGGATAGATTTTTAAAT
839	9681	9	9681_9	TGCAGATCTCTGAAATAATAAAAAGCCTAAAGTCTTATGTAGAGACGATACAACCAGAAATTGCATATA
840	9689	24	9689_24	TGCAGGAAGTCTGCACTGTTGTCTGGTCTTGTGCTATTGTCATGATTGGCCGCAGGAATGCTGCACTGT
841	9695	15	9695_15	TGCAGTGTATGCTTCCCTCACAACACAAATATAGCCTTGGTTGCCTATAATCACAAACTACTTTGCTTC
842	9697	25	9697_25	TGCAGTGTAACTGGATCTGGAGGCTATAAGGGACGTAAAAGTAACACCTGACTGCTCTATGGATAAGGT
843	9699	24	9699_24	TGCAGAGCCTACAGCAATCATGTACAAATAAGAAAACCTACCGACTGAGGTGCTGCGGATGATGCAGTG
844	9710	39	9710_39	TGCAGTGCTGCCATCTAAGGTGTAGAGCACACACTGCTGACTGGTGTTTCATGTAGGCCCATAAGGTCG
845	9714	24	9714_24	TGCAGTAATACTGCCAGTCCAGAATCTCACTCCTTATCGCATACACCACTGCAATTGCCTTCCTTCATT
846	9730	13	9730_13	TGCAGTTTGCACCAAAGCAAGGTTTGAAGGTGGAGAGACACCAGTGGAGCGATGGGTCTGGACACTGCT
847	9732	39	9732_39	TGCAGTTTGCACCAAAGCAAGGTTTGAAGGTGGAGAGACGCCAGTGGAGCGATGGGTCTGGACACTGCT
848	9744	20	9744_20	TGCAGGAAGAAGACCGCACTTGAATCGCCCATCGCAAACAGCCTGAGCAATCTGGTGCAGTATCATCTN
849	9751	56	9751_56	TGCAGTACTAACTAAATAAATTCTCAAAAATACACTAGCTAATAAATTCGATTACAGACCCGATCTTGA
850	9753	21	9753_21	TGCAGCCTCGACTGGGTGTCCCTTTGTGACTGGAATCTCTCCAGAACTTCCTCGATCTCAGTCACCCCT
851	9760	10	9760_10	TGCAGTATTTGCCTGCGGGATCGATGGTGGAAAATCACGAAAATCCACAATCAGGAGAGTCGCGGGGCA
852	9774	55	9774_55	TGCAGAGGACCATGAAAACCTGAAACATCAACCTAGCTTACTGACGATTTCATTTTTTCTTACTTTCGC
853	9775	23	9775_23	TGCAGGCAAGATACGAGTAACCAACAGTCAAACTAACCTGAGTAGAATTTTAACCTGGGTAGAGTACTT
854	9780	28	9780_28	TGCAGGCAAACTGCTCATCTGACTGTCTCACAGTGTGTCTTTACAATATCCCTAGGTCGTGTAGATAGT
855	9784	13	9784_13	TGCAGCAATGGTGATGATGATGATTGTTCAACTTACTTTTTGTATTGAAAGGAGCCACGTGTGGATAGT
856	9786	20	9786_20	TGCAGTCACAATTGATGATCGAAAGTGAGTTTGTCGAAACGTCATTTGCTCTAGGGTCCCAGACTCCTC
857	9792	6	9792_6	TGCAGTCGTGGGCGAGGAGACAATCAAAGACGTCTGGTCGGCGATCACGCCTGGCGGTTCCACACCGCA
858	9794	37	9794_37	TGCAGTTTATAATAACACAAGTGAACACAACGCAGCCAATGTACTACGCACAATAATCTACTGAATACG
859	9797	30	9797_30	TGCAGCAGACAACGAGGACTGGAGAGGTAGTTTCGTCATGTACTGCTGACCAATAGGAGACTTAGGGGA
860	9818	40	9818_40	TGCAGCCATTCCACACTTGATCACCCCTACACTCCTCTCTACCACCCAGCCCTTGCACGTGGTGTGACC
861	9821	8	9821_8	TGCAGACTAACACACATAACACGACCTGAAGACTAACACACATAACACGACCTGGAGACTGACACACAT
862	9826	22	9826_22	TGCAGTGAACAAGGAGATGGTTGTCCGTGAAGAATTAAAGTCCATATCATATGTGTGTGGTCCTTTATA
863	9834	14	9834_14	TGCAGCGCGAACTGAAGAACAGATCATTCTTCTGCGCATGTACAAAGTACAATATTTACGCTCTTGGTA
864	9835	10	9835_10	TGCAGAGTTGCCACACGAATAGTACAGGGAGGTGCTACTCATGACCCAACTAAATGCTATTTGCTGCCG
865	9836	59	9836_59	TGCAGCGCTCTTTCCCCCACACAACCGGGCAGGATCGACGCGAGCAGGGCGATAAGGCCAGCCGTGTCA
866	9850	45	9850_45	TGCAGAGTTGTTGACGAGGGATGTTTTATCACACATATGATCAGGACCCCTGTGTGGCTGGTGTGATGG
867	9856	10	9856_10	TGCAGTATCCAACCCTACACATAGCTACGCCGAGGTGCCTTACGCTCTACCTTGTGACCTCTCCGCAGC
868	9859	22	9859_22	TGCAGTTCAAGTCGAAAGGTATCCAGGTCCCATGGAATTCTCAGATCAAATATGGTTGCCACCCACTGC
869	9864	40	9864_40	TGCAGTAGATATACATATTATAGTCTAGAGATCCAACATAATAAAATTCTATACAACACCAACAAGCAA
870	9865	15	9865_15	TGCAGTACTGGCCACACCTAGCAACAGCTTCATGTCTAGCGAGAAAATGCCGCAAGCTGTGAACTTCAC
871	9872	38	9872_38	TGCAGCCCCTCCAGCCTGTCGGCCACTTCGTCTCGTGCATCCTCTACCCGACCGGCCCAAGTCGCCAGT
872	9876	30	9876_30	TGCAGGGCACAGAACACACTGTAAGTATCAGTCAATTGAGTATTGAGTAATTGAGTACAGAACACACTG
873	9881	60	9881_60	TGCAGCAGGAGAAGACAAACTGCAATCTGCTAAAACCACATTGAATGCGCTGCGGACACCAGTATTTAA
874	9884	63	9884_63	TGCAGCGGACTCGGCTCCTTCCGTCTCCACCTCGGGCTTGCTCGGCAGACTGGGTCGGGGGCTTGTGTA
875	9887	27	9887_27	TGCAGCGTCCGGGCGTCTGACGGTGGGCGCTGAAACCCGGGCCTGGAGCTGGGATCGGCGCTAGCCGGT
876	9889	39	9889_39	TGCAGTTCTGTACAACTGTCTAATGTAGGCCTATGTTTAGAAACAGTTGTTCCATTTGCCACGTGACAA
877	9890	27	9890_27	TGCAGGTGCCACATTGACAGGAGGTGTCGAGCTGATCAAGGATATTCAGGTGAATGCTTAAAGTGTGAC
878	9891	39	9891_39	TGCAGCGGAGTCTCTCTGTGCGGCAAGCGTAGGGGCACTGCTTAACCGTGTCCTCGGTTCGAGCCAGAG
879	9893	12	9893_12	TGCAGTGCAAGCAAACAAGGGCTCCAGGTTAGTTAGCAGCACTGCACAAAACGTCTGTGAAGTGTCACC
880	9898	35	9898_35	TGCAGGTCAATTGAAATACTTGCCCCTGTACCTTACACATGTGGGAGAAGTTATGCAACCCGCCAACTG
881	9900	23	9900_23	TGCAGCTGTTGTATTCTGAAACACAAACACACACAACTTTACACACAGACTATGGTCTTGTGGCGATGG
882	9901	43	9901_43	TGCAGCTGGTCCGCTCCACTTGCGCAATGGTCAGAGGATGAACAGCTGCGGTGGGATGGACGTGTAGAC
883	9917	57	9917_57	TGCAGGCCGCACAGACAGACAGACAGACAGACGGGACGCTGGTGATCCGGCGACGTCCAGGCCTCAACG
884	9918	42	9918_42	TGCAGGTGCCGACGCCTGCGAATCCGACGATGACCCATGCCTACGTCACGAATGTCCGCCAGGGTTTCA
885	9919	12	9919_12	TGCAGAACGCGACGAGGAGTGCCTCGCCGTGCTGGCACGTCATCTGGGGCTGAGCACGCGCGACACGTG
886	9921	8	9921_8	TGCAGTGTAGTGCATAACTCGCGTCACTTGGTACAGCAGAACGGGCAGTGACTGTACACAACTCCTGCA
887	9935	41	9935_41	TGCAGCTGATATGTACAACAGTAGAGCACAGACAGGCGCAGACGATGGATCGAGGTGAGTTACCCCCTG
888	9945	53	9945_53	TGCAGCCAGTGGCGCACCACCCTCATCAAGACCAGCTGCACTCAGCAGCCCAGGGACAGCAACAGCTGC
889	9946	20	9946_20	TGCAGCCAGTGGCGCACCACCCGCATCAAGAGCAGCTGCACTCAGCAGCCCAGGGACAACAGCAGCTGC
890	9954	27	9954_27	TGCAGACGGTGACAGCTGAGTGGTGGACGAAAACGGTCCTTGGCCCACCCTGGTAGACGCTGCCACGGA
891	9957	12	9957_12	TGCAGTACGCTTCAATCATTACAGTCTATCACCGTTAAACGAGGGCACAAAATTTCAAGACGGCACGAA
892	9960	17	9960_17	TGCAGCTTCTTCATGACATGCGGCGGTATGTTGTCCTTGTCGAAGTTGATGAGATGCTCGAGGAACTTC
893	9963	16	9963_16	TGCAGACAGAGCATGTAGGTTGTGGATTGTGTGTGACCGTCATAAGTCATAACAGTATAAAGAAGGTCT
894	9984	8	9984_8	TGCAGCTGCACCGTGCATACTGCGTGTGCAGCACTACAGCACCTCACCTCACCAGCACCTCACTACAGC
895	10024	40	10024_40	TGCAGTTGAGGACCATTACATTTCCCTATCTCGCGGGAACACTTATGAACGCAAAAAGTTCCCGCCAAG
896	10025	64	10025_64	TGCAGGCTATACCGGCAATTCCCCCACCCGAGGTATTCGGTCTTCACATGAATGCCGGTATCACTAAAG
897	10026	13	10026_13	TGCAGGACGTGTCCGGCCGCATGTCGCAGTGGTTGGTGTACTTCTGCGGCCTGGTGGTGTTCACCATGT
898	10027	64	10027_64	TGCAGTAGGCTGAGGGGGACCTCGGCGCCTACATTCAGACTACCCACCTACCTGTTTGTCTGCCCGCCT
899	10042	29	10042_29	TGCAGCCGGGGTCAATTTGCACCTGTCAATCGTGTTACACAGCAATGGAATCACGAATGCAATCTATCA
900	10045	51	10045_51	TGCAGCATCAGGCCCGAGTGTGAACACAGTGACGTGTGCAGACCCAGGGGACGCATTGCAATCAGAGGC
901	10050	10	10050_10	TGCAGCCCGCAATACACCACTGTAAGGTTGTTGGCCTATAGTTAACCTAGTGAGCACGGCGCAAAGTAA
902	10053	58	10053_58	TGCAGTTGCACGGACGTTAAGCCCTGACTTTTAAGGAGGTTAAAATTTAAATTGAAAACAATTAAATTT
903	10060	17	10060_17	TGCAGACGCTTGGCAAGACGCCATCCGTCCAATGGGAAGACAAGACACAAATGGCGCACCACACTCACC
904	10061	66	10061_66	TGCAGTACTGCGAGGAGATAATAGCCTGAACTGGTGCGAAGTCGAAACGAATACACAATGTAGGCAGTA
905	10066	29	10066_29	TGCAGGGACGCGCATCGCGTGTTTAGCGCACCGAACTGTGACTCCTCTCCAGTCTTCAGCAAACCCCAA
906	10067	65	10067_65	TGCAGGCAGCCATTAGAGGTGCGTCACAATGTGTCTGCCAGTCAGTTAGTCTGTCTGTCTGTCAGAGTG
907	10074	47	10074_47	TGCAGCTACAGTGGAATTCTCAAAACGTCCCAAGAACGTTGCAACTAAAAACGACAATGACGACGTGCT
908	10075	35	10075_35	TGCAGATTAACCTATTTGATGCCATTAGTTTGCGCCGTGCTAACCAGGGAAACTGTTGTAGGCCAACCA
909	10076	11	10076_11	TGCAGGCCGCTGAACTAGCTGTAACCCATTCTTAAGGTCGCATAACTAGCTATAACCCACTCTGGAGGT
910	10087	5	10087_5	TGCAGCAGACCAGCATGGCGTCTTCGAAAAAGAAGAAAAAGTAACAGTGCAGCGCTTCCACGATACCCG
911	10104	13	10104_13	TGCAGTGGCGCCGACATATAGAATACAGCAGCCAAAGAAACCAATTCGAAAGTCCATGCATGCGCCCGT
912	10106	32	10106_32	TGCAGTGAGACAAGTTAGCGCCCCGAACTGTGCCACATACCCATGTCATAGCAGTTGCTAGAGTGTGCA
913	10107	50	10107_50	TGCAGCTATGCCCGCTCCAACCATCTCGCCCTGCACATGAAGCGGCATCTGCCCAAGGCGCCCAAATGA
914	10109	17	10109_17	TGCAGCGGCGACACGTGAGTCTGCATGCCCGTCCGATTGAGAGGTTCGAACGCCCCGCTGAAGGTCATG
915	10112	10	10112_10	TGCAGAAGATCGAGGACCGCAAGCTGACAGTGGACAAGCTGCGCGACATGGACGTGCGCGAGATCGGCT
916	10125	43	10125_43	TGCAGCAGCAGCAAGGTGCAGCTGATCATCTCCGGCTGTTGAGTCGAAGTCTTAAAAATCGTGCATTGT
917	10126	33	10126_33	TGCAGCAGCAGCAAGGTGCAGCTGCTCATCTCCAGGTTTTGAGTCGAAGTCTTAAAAACCGTGCATTGT
918	10127	57	10127_57	TGCAGTGGATCGATTTTCCATTGCAAAAGAAACGCCGAGTCGAGTCACTACGCTACAAACGGGATACTG
919	10128	60	10128_60	TGCAGTAGAAGAAAAATACAGGGGAAGGAGAAAGCAGTCTGCTATAGAAGCAGACGAAAGGGGGTAAGT
920	10129	33	10129_33	TGCAGCAGCTGGAGCGCCAGCTGGAGGAGGAGAAGGCGGGTGCCGGGCAAGGCCTGCGCAACTTCCACG
921	10138	30	10138_30	TGCAGACATGCAGTAAGTAGTTAAAAGTAAGTTCACAGGTAACTTATATTTACGGCAATTGATATATCG
922	10140	50	10140_50	TGCAGGCATTCGTGCAGGTTGTGTATTGTGTGTGTGTTTTTTGCCATATGAGCATAAACACGGGTGTTC
923	10142	55	10142_55	TGCAGCCCCATTAGAAACATAGCTGAGCTTTCCTAATAAAACAACTGCGACTGCCACTCAAAAGTATAA
924	10145	32	10145_32	TGCAGTACAGAGTTCCCCGACGTCGACCAGTGAGTCATTCACTTGTTTACCAGCGACTGCATGTATGCT
925	10149	9	10149_9	TGCAGTGCTGAAAACAATCGTCTGTTACAATAAATTGCGTATATTTTCCAAGGGTTAATGCATCGGTGT
926	10166	19	10166_19	TGCAGCTGCGTGCTTGTACGTGTCCCATGGCACTCGGGCTCCGTACAGCTCTGCACAATGTGCCAGCTG
927	10167	40	10167_40	TGCAGCAGCGTGCTTGTACTTGTCTTATGGCACTCGGGCTCCGTACAGCTCTGTGCAATGTGCCAGCTG
928	10170	44	10170_44	TGCAGCTTGCTTGCATCACGACGTGCGCAAGGGACGTAGGCCTTATAAGGGTGTCATTTTCCGGGGAAC
929	10172	62	10172_62	TGCAGTCAGTCATTTCATCCCTCTAGTCCCACACCCGTCTATCCAGCGTGAGCGTCACGCCACCCTGCA
930	10173	17	10173_17	TGCAGACAAGCTTCATAATAGGCACTAGATGACTCCTAGGTACTTTTGTCCTCCTGCAAACGGTGTGCC
931	10175	60	10175_60	TGCAGACCTCCCGCAGACCAGGTCAACATGCACAGAGCTACGACAGCAAACATCGTTGACCCTGCTGGA
932	10182	45	10182_45	TGCAGAAAGGTTTCTTTATATCTTAACAGCAATAGGTATAGATGCTTCATTCGTCTTGGCACATAGAAG
933	10186	11	10186_11	TGCAGCATGGCACACATGCCCTTCACACACTCCTACGACAACTCACTCATACCTTCTATTGCTTCACAC
934	10189	24	10189_24	TGCAGCCAGTGTCATCCTGATCTAATGTCTGACATCCTGATCCCCACCCCACTAATCCACTGGTGTCAC
935	10191	7	10191_7	TGCAGTCCACCCAAGGTGTAGAGCACGCACTACTCGCCTGTGTTACGTGAAGTCGAGAGCCGATGATAT
936	10192	48	10192_48	TGCAGTAAGTAACAACCTCATTTATCAACTTCGTACAGTATGAGCTCAAAGGCAGATCATCAATGTAAA
937	10193	64	10193_64	TGCAGACTGAACGCTGCACACTGCACACTAAGACTGTACACGGCACACTAAACGCTGCACATCGCACAC
938	10194	17	10194_17	TGCAGCAGCACATTGTCGGGCTTCACGTCCGTGTGCACGATGCCGCAAGCCTCGTGCAGATACTCCAGC
939	10209	27	10209_27	TGCAGCCAACTAACGCGTCTGTGCATTACAGAACAAAATATGGAATTATATTTAATTTACTGAAATGAT
940	10218	31	10218_31	TGCAGATAGACACGTCGCATTTCTTCTGGCTCGTCACGTACTTCCTCAAGTTTGCCGCTCAACTCGAGT
941	10225	16	10225_16	TGCAGCAGCCAGGCGTGTTAGCTGCCCTTCAAGGTCGCATGCACGCCGAGATGCTGCAAGCACTGCCCG
942	10226	13	10226_13	TGCAGAACAAAATACATCACCCTATAAGGCAAGGTTAATTGAATAGACCACATTTTCTGTGCTGCTTCC
943	10231	20	10231_20	TGCAGTTCCGCTCCGCACACAACGAGTGGTAGATTCGCGGAAGTTGGGCTATCAATATGATATCGGTGT
944	10232	60	10232_60	TGCAGAACAAGCCAGTTCATGTCTGCTATACCATACCTCGGTTATACCAATAAACATTGTGACTTGAAT
945	10238	10	10238_10	TGCAGCAGAGACCTTCCACGCAGGTGAGCCTCCTAGAGTATATCCAGGCATAACAAGCAGGAACGATGA
946	10251	9	10251_9	TGCAGGTCACTAACTGCACGCGAGAAACCTGTTAGCCTTGAGTCAGCTGCAAGCCAGTCAGACTGACAG
947	10254	26	10254_26	TGCAGCGACGCGCCCGGCTGCTACCCAGTACGGGAGACCGTGTCCCAGCTCGCCATCGGCTTCTGGTAC
948	10256	9	10256_9	TGCAGATGTAAGATTTACAGAGCATCAAAGTTAATGTCGAAAATAAATTAGAAGCATCGATCAGTAATT
949	10259	22	10259_22	TGCAGGGCACCGAGATTCGCTTATGATTGATTGACAAACACCTGCGCTTGTCCTGCATGCATGGTTTGG
950	10263	32	10263_32	TGCAGTTGCAAACGCATTTAACCAGGACCTTAACTCTGGGTACATTGAGCCAGTTGACGGGTTGCATAA
951	10270	6	10270_6	TGCAGTCCATCTAAGGTGTAGAGCACACATTGCCGGCTGGTGTTTCATGAAGTCCCATAAGGTTGGATC
952	10277	43	10277_43	TGCAGACTAATGTAACTCCTTGCTTTACATAAACAAATATTATATTTTATCAAGTTAACAATCCATACC
953	10280	28	10280_28	TGCAGTCTTGCTCGGGTTCACTCGGGTGCGTTCGGTCAGAGTCGGTAGCGTCGAGACACCGGGTTGTGC
954	10282	47	10282_47	TGCAGCAGATATGGCGCACGCTGCGAGTGAGTTAACCATATTCCAACGGTGTGTGTCTGATTGATTATC
955	10283	32	10283_32	TGCAGACGCGGGTAGAGCCGTTCAATCGTGAGCAGTCGACCGTCAGACTCAGGCAGTCTTGACGAGAAG
956	10288	24	10288_24	TGCAGGACAGACTGGTCTGCCGCCGCAAGGTGATCCCCACGTGGCTGCGGGACAGGCTGGTCTGCCGCC
957	10289	60	10289_60	TGCAGTTAGAAGCAACGTCCTGTGGTGGCGCGGGCTGTGCGCACATCGCGCCCCGTGACTAAGTGCACT
958	10298	61	10298_61	TGCAGAGCTACTAGCAAAGAGCACGCCACATGTACAACTGCAGAGCTGCGAGCAAAGAGCACGCCACAT
959	10301	14	10301_14	TGCAGCACTTAAAAACAAACCTATCAGGACACTCCCAGGGTCACACTCTTAAACCGTGTTGGAGGGGAA
960	10302	20	10302_20	TGCAGCACTGAAATCTGGTCGCAGCCTTCTCAATACAAGTGGCAGCCTACTGGTATCTGTCCACAGCCT
961	10306	62	10306_62	TGCAGAATGCCTAAACTCTGCATGCATTAATTTGCCTGTAGGCTATAGTCCTATAAAATAATATAACAC
962	10310	43	10310_43	TGCAGAGTGGAGATACGAGCAAGGGAAGTTAGATTTCTGTGGCTTTCGTGCAACCCGTGACTGTACAAG
963	10323	38	10323_38	TGCAGTTCTCCGCTCTTGACCGCATCTGTTGCCTGCCGCGCCATCTCAGCGCAGTTGACAAACCACTGC
964	10327	56	10327_56	TGCAGAGCCATCTAAGGTGTAGAGCACACATTACCGGCTGGTGTTTCACGAAGTCCCATCAGGTGGGAT
965	10344	20	10344_20	TGCAGTCTCGTCGAGAAAAGGTAGATTCATTCGAAATCGAACCGAGCGCGTGTAAAATAACCAAACGAG
966	10346	51	10346_51	TGCAGTGTGGGAACTTAGTGCTAAGATGAGTACAACAGCGCAACTTAGACCATTCAAGGGTTCAATATC
967	10351	45	10351_45	TGCAGTATAAAGGGCAACTGTACATGCATAAATAATTGCCATAGCTACAATTATGAAAATAACAGTTGA
968	10363	54	10363_54	TGCAGGACCAGGCCCTGGACAAGGTACTGTTGGATATGCTTGACCGTTGTCCACCGGTGGTCGATTGTG
969	10367	12	10367_12	TGCAGATTTAGCGTGTGGTGCATAAGTTAGGTTGGGCAAACCGGTTCAAATTTGAACCGAACCGGATGA
970	10369	19	10369_19	TGCAGTAGACATAGTAGCTTGTCTAGAGATCCAACCTTGTGGGACTTCATGAAACACGAGCCAGCAATG
971	10372	8	10372_8	TGCAGATTGGCAAGACCAATTTAAAGAATCAGAATCAATTAACTACCTTCGGCTGTTTTCGTAGCCAGT
972	10381	14	10381_14	TGCAGCAAAAATTCCGATGAAGTGGCCAAGTTCAAAGTAGAGTAGATAACTTTATTATATTATCCGTCT
973	10387	39	10387_39	TGCAGTGAGAACCTTTTTCCTGCCAAGTTTATAGATTCTCTCTACGAGAGGTTGTGATGGGTGCACCTC
974	10389	30	10389_30	TGCAGGCGGGTACTACCCCTACGTGGGCTCATCTGGCGGCGGAGGGAACTCCATGGCAGGGATGTTCGA
975	10396	9	10396_9	TGCAGAAATACTAGGTACAAGGATATTTCGAGTTGTTCTGTTATAAAGACGGAAATCACTTGAACAGTG
976	10398	21	10398_21	TGCAGCCAGGAGGTAATTTGCAGTACGTGGTCGCGGCTGGGAGTGATTCTCACGTGGCACGAGACACGT
977	10410	22	10410_22	TGCAGAATTGAGAATCATGTCGCGTGAAACTGGCCAACCTGAAGGATAGGAAATAAGACGAGCATTCGA
978	10414	17	10414_17	TGCAGGGCGCGGCGGCCATGGTCCTTCCGCTCTTCACACAGGTCAAATTGCCCGGCAGATTTCACCAGA
979	10422	58	10422_58	TGCAGCGACACCAAATCCTTTGAAATCAACCACCACTTTTGCAATTTGGATGACTCCAGCGTCAACAAT
980	10423	36	10423_36	TGCAGAAGCTTACACTGAGCCAGCCGCCTTAATTGCAATCAGCTCTTCCTGAGTTTGATTTTAAGGACT
981	10430	35	10430_35	TGCAGCAACAACGACGTAACGAACAGCGAGCATATCAGAAGACTGGGCCCGTTGTCAGAACAAGAGAGA
982	10433	40	10433_40	TGCAGCGCACCACTTTTCTGTCTATCTGAGCTGCATGCAGCGGCGGCGTTGTGATTCAAAGATGGCGCG
983	10435	28	10435_28	TGCAGGAGCATGTTGTTTAAATTCAAGAGCCAGACTCAAAATATCTTGGACACGTGTCTCCAATATCTG
984	10438	38	10438_38	TGCAGTCCACAACGTGTGTGTTGTCTGAGGCTAATCACAGCGTGTTGAAACGCGGCCGCCTGGTCTGCT
985	10441	35	10441_35	TGCAGAAGCATTCGTTGCCTAGATTTTTGCAGCACACACTTGATAAGGTTATACTGTGTATGTCTCGCT
986	10443	40	10443_40	TGCAGTAGCTAAGGATGGAAACATGAGATCGAGTGGTGTACGCAGTACAGTCCAGTAATATACATGATA
987	10449	9	10449_9	TGCAGCCGGCAAATTACAAGTGGCAACTTCAACTGGCAACTGCTACTGAAAACTACAACTGGCAACTGC
988	10454	7	10454_7	TGCAGTACACCGAGCCTGCATCCCTGATTGCCTGTCTGCTATGCTGCTCTAGGCCCGTTCATAAGAACA
989	10455	45	10455_45	TGCAGTCCTGTTCACAGCTTCACTCTACTGCGGACTCGGACACTTCACAACACTCAGCTGTTGCAAGAC
990	10457	14	10457_14	TGCAGCTCCGTCAGCCGTGTGCTCGATCCTACCTTCGTACTTGCACTGACGACGTTCTAGTTTGCCGGC
991	10461	11	10461_11	TGCAGTAGAGTAAGTCGTTAGTTTACAGATCAAACGCTGTGGGACGTTGTGAAACGGCAGCCAGCAATG
992	10468	10	10468_10	TGCAGGACACGAGAGACATTCAAAGTTGTATAATTTCTCACTCTCGTGGTTGCCGACAACATCAGCCGT
993	10469	66	10469_66	TGCAGTATGTGCAGACATTTCTGCTGCACTATATAGACTGACTTATGCCACAAGGCCGTACGTACAAAC
994	10476	54	10476_54	TGCAGATATCATTCTGAGAGCAACTATGTCTACGCTCACATGGTGTTGTGACTATTGCGTGACGTGGTT
995	10477	40	10477_40	TGCAGCAGGAGATGAACCGCATCCAGCAGGAGAACGAGTCAGCCAAGGAGGAAGTGAAGGAAGTGCTGC
996	10481	11	10481_11	TGCAGTTTGCTACAGCTAGTTAGTGCTGTGCTCACCAGGGGAAATGTAGGCCAACAATCTTACAGCAGT
997	10485	15	10485_15	TGCAGCCGGCGCCAGAAAGTCTCGCTCGAACGCCGCTAGGTTGCCGTGATAGGTGCAGACCAGCATATC
998	10488	58	10488_58	TGCAGTTCCCGCAGCCACTCCTCGCTCGATTTCGCTGCCACGGGCGTCGGCTCTGCGATATCCGGCCGT
999	10489	17	10489_17	TGCAGGACATGCGACATAGGCGTCAGAATGGGCGCCTCGGGTTGGAAGCAGAGGAACGCCGTCATGTCG
1000	10499	28	10499_28	TGCAGAGAAAAACTCACATAATGCAGAACACTGCCCCGCCACCCATGCCCTCTTCTGGCGCCGAGCAGA
1001	10502	58	10502_58	TGCAGAGTATGGGTATGGAATTTATCAAGACTTTATCCAAAAATTGTATTTTTGTGATAAACTCGAGCT
1002	10508	18	10508_18	TGCAGCTGACCAGTTTGTCTTAGAGGCAAGTGCAACTGGTGCATACAATATTAGAGGTCATGCAAGGTC
1003	10510	37	10510_37	TGCAGTAACGTGATGCCGCATCACAGAGAGGAAAAATAGGAATGTGTTGTGTAAATTGCGTGTCACTCA
1004	10521	19	10521_19	TGCAGCCTGCGGGCTCTCTCGCAACGGCCACTGGAGTGCGAGACCGACTCGACTTCAATCAAAAGGTGC
1005	10527	12	10527_12	TGCAGCCAGTGAGCCCATTAACCTTACTCTGCGTGTTGCAGGTGCTCATCGCTCTTAAAGTGGGTTTTN
1006	10533	47	10533_47	TGCAGCAACGCAGATTTCAGGAGCTATAGGAACCCAGATGACTTTATGTATGTTTTATCATATAGTGCT
1007	10539	29	10539_29	TGCAGGAGGGGACTAACTTGAGACTATTCCAACCCCGTACCCACAGGGGCTCTTTAGTCGCCTCGTACG
1008	10544	25	10544_25	TGCAGCCTCAAGGGAGGAAAACTAAAATTTCTTCAGCCACCCCATCTTCGTGTGGCTCCAAAAAGAAAA
1009	10545	43	10545_43	TGCAGTCGAGATTGACAATCGATAGTCAGTTTTGTCAAAAGGTTATTGGCTGCTCCAGCGGCGATTTCA
1010	10555	33	10555_33	TGCAGACAACGCTCAACGCGAAGCCAAAGAATCCCTGATGCCCGCTTCCACATTCCCATCTGGTCTCGT
1011	10563	11	10563_11	TGCAGCTGGGGACGGGGCTACGACCAGAGTGGGTGGGCGGAGCCAGCAACGAGAGCCAAGCAGACGAGG
1012	10579	66	10579_66	TGCAGAACACAAGTATGAATGAGGAAACATCAGTATTAAAATAGCAAGAACGAAATAATTGCCGAAAAA
1013	10581	5	10581_5	TGCAGCCCAGTAAAAACCGAGCAAGTTCCAAAGGGCTGCTTAACCTTTAACATAAACAATTATAAACTT
1014	10582	11	10582_11	TGCAGCGCGGGAAACTGCTGGAAGACGGCTGCGACCTTGAGCAGCGTGGCGTCTGCGCCGTCGGCTGCG
1015	10583	9	10583_9	TGCAGTTCTACCATCTAAGGTGTAGAGCACGCATTACTAACTGGTATTTCATGAAGTCCCACAAGGTTG
1016	10586	8	10586_8	TGCAGATCACAAACTCTGCATAACTCAAGTCGATCATACAAACAACCTCTGATGACGTTCGTATTTCTT
1017	10587	38	10587_38	TGCAGACGCGAGGGTCGAAAGTCAGTTTGCCAAAATGCCATTGGCAATTGACTTCATGAAACGCCAGCG
1018	10590	5	10590_5	TGCAGGAGCGGCCTCAACAGCTTCATGGCTGGGTAGACTGCCATACAATCATGCATTACCCATGCCATG
1019	10591	67	10591_67	TGCAGAGACGGGGGCGCTACGAGTTCTCCGTGGCAGCGTCTACCAGGGTGGGCCAAGGACCGATTTCAT
1020	10593	9	10593_9	TGCAGGGTCAGGTCCCATAGGCCCGGTAGGACCGGCTGGACCCGCGGGACCCCAAGGACCTCGAGGGAT
1021	10601	6	10601_6	TGCAGACAAAAGACGACAAGATACGGGAGTTGGAAACGCAATTACGACTGCGCGATCAGGAAATAATAG
1022	10603	33	10603_33	TGCAGCTACTGCACATTGCTGGCTAGCCTACAGGGTCACGCCCATGTGCATCAGCTCCCTTGGATATCT
1023	10604	12	10604_12	TGCAGTAGCTGAAGTTGCTGCTCCTGCCGCGGCTGAGGTTACTGCTCCTGCCGCGGCTGAGGTTACTGC
1024	10607	19	10607_19	TGCAGTTGGAGCGGGAAAAAAACAAAGGTTCGACTCGGCTTGTGCCGTTTGTGTTTTTAAACAAAACCA
1025	10609	32	10609_32	TGCAGCGACGGCGCGCCCTTGATGCAATCCTCATACGCTGGCGGCTGCTTGTTGCCTGCCGTGGCCACG
1026	10618	58	10618_58	TGCAGCAGACAAGCTCGACGTTGTTCTGTTGCTGCCGGGCTGCCTCGCGTCTCCTTCCAGTCACCTTGC
1027	10633	19	10633_19	TGCAGTCAAGGCACACAGTTGGAGGTGGACGGGAATAAATAATGGTTTTGAATCGGTCAGCCAGAGACT
1028	10635	11	10635_11	TGCAGGTCGGCCCGGGCATCCACTCGCTGCTTGCACGTCATGTGCACAACGACTGAAAGCATCAGTCGA
1029	10636	14	10636_14	TGCAGCACATGAAAAAATGCATACGACATGGATGTACGCGACATGAACACAAATCCACTCATCGCTTGA
1030	10638	18	10638_18	TGCAGTTGTACACGTGGCGTGCTCTTTGCTCACAGCTCTGCAGTTGTACATGTGGCATGCTCTTTGCTC
1031	10640	56	10640_56	TGCAGCCCCCATGCCGATAAGCGCAGGCCTTGAGAGCCGACATGCTTACACTCCGCACTTTCGTATTGT
1032	10641	46	10641_46	TGCAGCACGGTCAGTGCCGAGGTGCCGCTCACTCTCCAACAGGCTGAAGCACGGTCAGTGCCGAGGTGC
1033	10645	5	10645_5	TGCAGGTTCTCACGTGGCAGCTGAAGCTGGTGTCGGCTCAGGTGTTGACGCTGACCGAGTCAACATCGC
1034	10649	40	10649_40	TGCAGCTGGGCCTTAGCTTGCCCAGTGGTAGAGTTTGATGCGAGGGGCAACAGTATCCCTGCTCACCGT
1035	10651	19	10651_19	TGCAGGCCAAGCAAGCCTGCCTGGTGGAAGTGTGTGTCAGTCAGACAGTCACAGCAAGTGATGGAATGT
1036	10656	62	10656_62	TGCAGCACTCTGTCAAAGTTATCCAGCTGTCGGCAGACCCGAAGAACAAGGCGTTGTGGTGTTGAGATC
1037	10658	19	10658_19	TGCAGTGTATAGCAGGTTGCATCCAACTTGGCGCTGGCTGCTAAGGGAACTATAGGCCAGCAACGTTAC
1038	10668	33	10668_33	TGCAGCCAGGCGACTGCTTTCTTTTGGCTGATGACCAAATATATATCCCATCGAAAAGATTGGAAACTC
1039	10679	33	10679_33	TGCAGTTCTGCATCTAAGGTGTAGAGCACACATAGCTGCCCGGTGTTTCATGAAGTCCCATAAGGTTGG
1040	10681	8	10681_8	TGCAGAACATAACACAATATAATGTAACGCAATGCAACCTAACATAACCTAACGTAACGCAATGTAACG
1041	10689	14	10689_14	TGCAGCCATGATGTACCATACGTCTTGTGTTCCATGAACCAATACTAATGTGCCTACGATTCTGTTTGG
1042	10690	66	10690_66	TGCAGTAGACTGGCTTGACACTTGAGTTGAGAGTAGTGATCTAGCTGTCGCTGGTATTGTTGTCAAACT
1043	10691	65	10691_65	TGCAGTGACAGTTGATATTTTAGCTGATGCACTAAATATCATCGCTATCATCACCACCACCACCAGCAC
1044	10693	35	10693_35	TGCAGAGCTCCGGGCATGGTCCAAGACTTTCATGTATACGGCGAATAGAATCAGGCTGTGCAGATCTCT
1045	10697	11	10697_11	TGCAGTTGGAGCGCTGTGGATTCCAATTCGCATTCGTCTAATTTACACACATCTTATCGGGTGTATCAT
1046	10706	20	10706_20	TGCAGAGAACCAATTGGACAGCGCATCACCACTGAATAGCCCGCCACACAGAAGCTGGCCGGTGGTCAA
1047	10709	39	10709_39	TGCAGCAGCCTGCCGAGCAAACCCCAGTCGTAGAGCTGGCGTACGACGGTTCTAGAGGACCGACGCTTG
1048	10711	51	10711_51	TGCAGCTTCCCGACTGCTCTGCGAGGGGTGTGAGTCTGCATGAGCAGGCTGCGGGCTGGGTGCCGTGGC
1049	10712	40	10712_40	TGCAGCCTCCACCGCCGCCGCGACGGCCGCCGCCGCCCAGACTGCCTCCTCGCAAGCTGCCATGGCTGC
1050	10719	6	10719_6	TGCAGACTAACACACATAACACGACATGCAGACTGCCACACATAACACGACCTGTAGACTGCCACACAT
1051	10724	11	10724_11	TGCAGTGAACAACGTATCCTCACTCGACAATGAAAACAGCAGGACCACAGCCCAATTGATGCTAATTTA
1052	10736	17	10736_17	TGCAGCTGACGCCGTGGGACAGAATCAGACGAGAGCTGAGGAGGTGTCAGTTGGTTCTGCCACTGGGCC
1053	10738	9	10738_9	TGCAGCCAGAAAACCGATCGAGAGTTTGACGATTTTGGTCGAGCTAAACTTTCGTGACAGAACTTCGAT
1054	10743	20	10743_20	TGCAGCAGTCAACAAGAGGTCGCTATGATCAGCAGAGTGTTCGTGACGTTGCTGGTAGGGGTAGGCGTG
1055	10751	31	10751_31	TGCAGGCGACCTCCACCCATCCAGAGTGTCATGGCCCTTAGACAATGTGTATTGTGTCATGGACTGTCC
1056	10756	53	10756_53	TGCAGAAGCGCAATCGATCTTCCAACGATCGAACATTCAGTGCCACACGATATCGGATATGGCGGTTTG
1057	10762	9	10762_9	TGCAGTAGAGATAGTAGATAGTCTAGAGATCCCACCTGATAGGACTTCGTGAAACACCAGCCGGTAATG
1058	10769	47	10769_47	TGCAGTTGGGGTCATAGGTCAAGTGCACTCACCTGTAGACAAACAAGAAGAAACACACACATGCACACG
1059	10776	48	10776_48	TGCAGTAGTTCATGTTTACTTTTCAGGTGATAAGAATGAAACCCCCTCGGGGGTATGGTGTTAGGATTA
1060	10779	9	10779_9	TGCAGAAAAAGTTGTTGAAGTTCACAAATATATTGAACACACTTGCCGACGAGCTGTGGTGCAGGAGGT
1061	10793	24	10793_24	TGCAGATTTACAAGAATTATCATCATCTTTTTTTGTCGCCACCATCTTTTTGCAGTAAAATCTTCCCCA
1062	10802	17	10802_17	TGCAGCTATATAGAGCCGGGAATGACGCGATCCTTTGACTTGCGACAATGTGGACCGATGGTAGTCAAC
1063	10805	28	10805_28	TGCAGCCATGCAGTTGTAAACTCGACAGACTGATGGAACACGCATAGCTCACACTCAGTGCCCAACTAT
1064	10810	62	10810_62	TGCAGCGCGCGTCTGAGCAGTGCCTCGTGGAGCAGGCCGGCATCGGCGCAAGCCTTGGACCGCGTCAGC
1065	10812	47	10812_47	TGCAGCTGTTCCACCCTCTCCGCTAGCCCAGCGTTGTCTAGCGCCCGCCGGTCAAGCTCCTGGTCGCGT
1066	10822	26	10822_26	TGCAGTTAAATATAATTCCTTAAAATGATGGTTAAAACATCTGATATTCAGAGCGTTCCGTGGGTAGAG
1067	10824	12	10824_12	TGCAGGAAGCTTTAAAGATGAACCAATAGGAAGAGGATGGTAACAGTGTGGGTGCATTGTGTGCCAGAC
1068	10828	11	10828_11	TGCAGCCTATAAATTTATTACTTAGTTACATACACACTCATCTGCTTCAACACTTTCTCCTCGTTTACA
1069	10836	31	10836_31	TGCAGTAGTGATGCCGGATTCTCGACACGATAGATCGATCCTTGAGATCGAATCGATTTGAATCGAATA
1070	10841	32	10841_32	TGCAGCATCTCATCCAAAGTTTCACAAGTTGAATGGCTACCCAACGTTCTCCATGAAAAGAGCAGTGAA
1071	10847	25	10847_25	TGCAGTATTTACCAGACAATGGAAAGTACAACAAACGGATTTGCTAACGAGGACCAAGAGAGCGTTCAA
1072	10848	8	10848_8	TGCAGATCGGGTCGTGCCGATTGACCACACACTCGAGTCCGAACTGCGGGCGCCAAGCGGCTGTTGCGG
1073	10859	29	10859_29	TGCAGGCCAACAACCTTACAGCGGTGTATCGCAGGCTGCAGCATACACAGGGCAGACTGCTAGGGGAAC
1074	10865	27	10865_27	TGCAGCGACCATAGAGTCGAGGCGGTCAACTCTGACCACATAAAAGTCTGGACTGCGCAACACGTGCTT
1075	10875	46	10875_46	TGCAGCGGAGGCTGGAGTGTACCCACTCCTTACACAACTACTTGTGACCACAGGGGAATGTGCCCGAGT
1076	10876	42	10876_42	TGCAGCATAATGTGAGTAATTCATTCCGAAGCCGAGCTAGTACATGAAATGCGACTGATACAACACGGC
1077	10879	9	10879_9	TGCAGCATTACAAAAGCTGCATTAAAAGCATTCTAGAGGCTTCGTGGTAATAATAGAGGATGCAGAATT
1078	10880	48	10880_48	TGCAGCACCAGGCAACCCCAACGCACCACAGCAAGTAGAACAATAGCCCAGCAGCGGGTGACACCCAGT
1079	10882	25	10882_25	TGCAGCTCGCACGTGACACGTGACACGGCGGCGCACGCGGGGTGGTAATTGTAGAATAGCCGAGCGATA
1080	10885	48	10885_48	TGCAGTAGAGAGATAGTAGTTAGTCCAGAGATCCAACCTTATGGGACTCAATGAAACACCAGCCAGTAA
1081	10888	17	10888_17	TGCAGGGTGAACGCATACCTGAGCGTTTATTTCGAAGTATTACCTTCGTGCCCACATGACCTGAACTGA
1082	10890	11	10890_11	TGCAGAAACTGGAATGAGGTAACCCAAATACTGGATGCATACTACAGGATGGTTAGATAGAGAGATGAG
1083	10897	63	10897_63	TGCAGAAGAGATAGTACTTATTATTGCGATCCAACCGTATGCGACTTCATGTAACACCAGCCAGAAATG
1084	10899	25	10899_25	TGCAGGCGAGTTCCCGACGACCGACACCTTCCTCACTCGTCCCTGATCCCCTCCTTACACATTCCACCG
1085	10900	50	10900_50	TGCAGGGAAAGTTGAGTGTATAAAAATTGAACATATACAAGGGAGCGACCAGGAAGTTTTCTGCCATGC
1086	10903	22	10903_22	TGCAGTTGGGTGCCACGTGCTTAAATCCGTGGCAGTTATAACATTGGGGGACACGATCTCGCGGCCTCA
1087	10905	10	10905_10	TGCAGCCAGCAGAAGAGTAATGCATAAGAATCAACAGCAAGACTGAAAGTGAGACCACCTGCCTGTGCG
1088	10906	50	10906_50	TGCAGCTCGCTGCGCCATCTAGATGTGGGTGAGACGCACCAGAAAATGTCAAGCTTGGCCCACTTGACC
1089	10909	11	10909_11	TGCAGAATGTCACATCAGACCATCATCAAAGAGTCGATAAATACCTCAGCCCTGAAGGAGGTCAGATTG
1090	10915	7	10915_7	TGCAGCTATGCGGCGGGAAGGAGGTGATGCAAGACGGTAGCGATCCGCCGGCGCATACTTGTCAGCATT
1091	10918	12	10918_12	TGCAGCAATGCAAACTATTTGGAAGGCACAAGCAGACTGGAATATTTAAACAATACTAATAAAAGTCGA
1092	10922	36	10922_36	TGCAGTGTGGAAGTGTGAGAGATGGCTGGATCTATAAGAATGGTGCATTACAGGGGTGGACAGTTCAGG
1093	10923	33	10923_33	TGCAGTCCATGCCTGAGCGCATGCTAGCGCGCGTTATCGACGGAAAGAAGGCGTGGGAGAAGGAGAGTG
1094	10928	5	10928_5	TGCAGACTCTCCTAGTGGGCTGCAAGTGCCTGACGGCTAACAGTGTCACCATTTATGTCACAGACAGAC
1095	10929	32	10929_32	TGCAGTTCAGACGCCATGAAGTTGAACTGAGAATAGACAGTCGTGAAACAGCAGATGTAACCGCATGCT
1096	10930	5	10930_5	TGCAGCAGATGAAGAGTGAATTGAGATCTGACATGGGGAGAATGGAAGTGAACATGCAAGATATGAAAA
1097	10962	67	10962_67	TGCAGCCAGCCGTGGTATCGTCCATCTTCCTCGGCATCTGGGGGATGAGCGGCACGATCAAGTTGCTGT
1098	10978	66	10978_66	TGCAGTTAAAGTGAAATGAAACTAACACGCGATGTATGGGAAGACAAGTGGCGTGACGTCATAATTCAC
1099	10981	35	10981_35	TGCAGCCTTAAATTAGGGGTTAAAACCATATTCTAGACTCTTCAGACCAAAATAAAGCTGTACTGGAGT
1100	10982	35	10982_35	TGCAGTTGATTTTTTTTTACATTCAAATGAATCTCAGAGTGTAGAGAAACATTTCCACTCGCTCGGCGA
1101	10983	14	10983_14	TGCAGATCGCGCTTACATGACTGGCTTTGCAATAGCACATATCCGACGACACGCTCCGTCCACTGCACA
1102	10989	67	10989_67	TGCAGGTCACTGACTACACGCGAGAAATCAACTGTGTTCGACAATAATTCCATTCTTGCTATTTAAACA
1103	10993	13	10993_13	TGCAGGCTTACAACGCAGCTGCTCGCGTGCCCTACGAAGACGTCCCGCCCGAGCTGATCTTGCCCGACT
1104	10994	24	10994_24	TGCAGTGGCACGCCCATCAGCTCGCGCGGTCGGTGGCTGGGGGAGAGCCTGGGGTGGCATCGAGACGGT
1105	10997	10	10997_10	TGCAGGAATTATATAAGAAGTACAGTATCGATGGAATGTCGACTCAAGACAAGGCCTCGGCCGATTTTG
1106	10998	12	10998_12	TGCAGCGTGACAATGTACATCCCCTTTAATTCCTTGTCGTCCTTGAGTTGTGTTTCGCCGCAGAGTGTG
1107	11015	31	11015_31	TGCAGGTAAACTCTAGATTGTACCGTGCACTCCGCGGCTATGCTTGACTGCATAGGATATCTGCGTCCA
1108	11018	49	11018_49	TGCAGTTTTGATTGATCTGTAAGGTACCAAGATACCCTACAGATAGCGCCCTAATACTTTTAGCTCGCC
1109	11024	9	11024_9	TGCAGACACCCGAGGAGCAGCCGATCGCCTGGACACGCGGCCAATCAGCTTCCTGAACGAGGCCGACCA
1110	11027	5	11027_5	TGCAGATGCGCTTGAAGAGACTCTGCGTGCAGTGGCTGCATAGGTTGTGGCTGTAGCTGCGCATACTGT
1111	11032	21	11032_21	TGCAGTCTAGGTTGAAAACTTTATAGTTGCCGCATCACGGCATCAATACAACGTTTCATAATAATTAGC
1112	11042	18	11042_18	TGCAGCAGACGGGTCCAAAGATTGGGAATGGAAGGGATGGGGATGAATGTGAGATCACAGCATCCAATG
1113	11057	5	11057_5	TGCAGCGGCGTCCGTAGACGATGCAGAGATTTCAGTGCGAGACGGAGGAGGAGGAGCCAGTATGACCTG
1114	11064	23	11064_23	TGCAGCAAAATGACTCGCAGAATGAAAGTGAATCTGAGAAATAATCTCAGCCGTATCAGCCAGCGGAGT
1115	11065	31	11065_31	TGCAGTGCACGGCGATCCTTTTGAATCGGGGAAAAAAAAACTCGATGAAAATAATACCGATCAAGTTTG
1116	11067	5	11067_5	TGCAGCCATGATTGGCCATGGAAAATGTTTAATAGAATTATAAAAATAATACGATCATATCAAGTCTAA
1117	11068	40	11068_40	TGCAGGGCATTTACCTTCTGATCATACAAGTACTGCACACACATGCGTGGCGCAGTCGATTATCGATTT
1118	11071	19	11071_19	TGCAGAGGAGAGATATGGACAACAATAAAGCCATACTTCAACTTCTTCTCCATAGATTTGTTCCATTTA
1119	11073	65	11073_65	TGCAGCTGACCGACAATGGCTTCAGTGTTCGAGTGCTCTCTAACTTTTTTCTTTCTGGAGCCACAAGAA
1120	11079	27	11079_27	TGCAGCGAAGTCGGCTCGGTTGAAACTCAGACAATGTGCAGCAGAATGGACTGAGCTAGGTGGGGCTGC
1121	11082	6	11082_6	TGCAGCACTTAGACTTACGCCTACTCTTGAACTTCCTTGACGGCGCTCTTTCATAGCGCATGGTCTAGG
1122	11091	12	11091_12	TGCAGTGCTACAATCGAAGGTGTATACCACACATTACTACTGGCTGGTGTTTCAAGTAGTCCCATAAGG
1123	11101	65	11101_65	TGCAGAAAAATGAGACAAAAGTATGATGACGTTGATAAACGTTTATGGTACAAGTAGAGCAATGCTTCA
1124	11102	14	11102_14	TGCAGGGGATCCTTCAAGTCAAACTAATGAGAAATTTGTTTGCACGACGCGCGTGACTCGAACCAACTT
1125	11103	60	11103_60	TGCAGATCCCGGTGAAGGAGAGCAGCGTGCGCAAGTTCCGCAAGACGTATCTCGAGAGGCATCCGTTCG
1126	11127	55	11127_55	TGCAGGTGCCCATGACGGAGGATGACCTTGACGGAGTGCCTCTGGCCCCCAGCGAAGACACAGCCTCCT
1127	11130	17	11130_17	TGCAGATGGTCCAGTGACGGCGCCATGAGGTACAGCTCCTGAATGACAGGGGACTCCCAGAGGCGTGCA
1128	11135	33	11135_33	TGCAGAGCAATAGAGGATAATAACAGGGCGCAGATCGTCCACTAAAAGTGTTATTTTACTTTTATGTGA
1129	11136	24	11136_24	TGCAGACAAAGCCAGCAACGGGGGCGGGGCCAACAGTCGACGCGGTCAGAAACGCAAGCTGGTGCCGGC
1130	11156	37	11156_37	TGCAGACATGGAAGAAATCGTCAAGAAATTGCTCAAGCACAAGGTTGGTGTTGATGTAAAAGACAATGT
1131	11163	6	11163_6	TGCAGACGAGGCCGCGTCTTCGCTGGGGGCCAGAGGCACTCCGTCAAGGTCATCCTCCGTCATGGGCAC
1132	11167	50	11167_50	TGCAGTGCGAAGAAGAGCCGTTCTTCCCTGTCTGTCCACTGCTTCCAGATCGACCCCGCATTCTTTTAC
1133	11171	6	11171_6	TGCAGCAGACAAAAGCGACGCCGTCAAAGCACAGCAGAAACTGGACGCTTTGACATGCGCGTCGACAAC
1134	11172	44	11172_44	TGCAGTTAATTTGCGCCGTGCTCACCAGGGAAGGCCAACAACCTGTCAGCAGCAGTGTATTGCGGGTTG
1135	11174	26	11174_26	TGCAGCCTGCTCGCCAAGCTCCAGGCAACGCCTCAGGTGTCTGCGCCTGCTCCAGACCTGACTGCAAAG
1136	11176	35	11176_35	TGCAGTATCTCAAGAACACATAAATACTTATCTTGGCCTATTTGATAAAAAGGGCAATGAAAAGAGCAA
1137	11177	35	11177_35	TGCAGATCCCAGCTCCAAGCCAACTGTCGCATGTCAGCCGCCTTGACTCTGGTGCCTCGGGCCTGGCTC
1138	11180	36	11180_36	TGCAGCCTGTGTTCAAGTGTGACCCGAGGACACTTATAGAGCTGTGAAATGGTCAACAAAAGACGTACA
1139	11186	55	11186_55	TGCAGTGGCGCGCCCATCAGCTCGCCCATCAGCTCGCGCGGTCGGCTGCTGCTGCAGCGGCAACCGTCC
1140	11194	45	11194_45	TGCAGTGTGGAACGACAAGGGGAAAGGGGGATTTTCTGTGGATTGATTGAAGAAATTGTCACCCATGCA
1141	11197	35	11197_35	TGCAGCATGGGCGAGATTATCATGCAGAGGGGTGTCATGCTGATGCTGAAACCAGACATTTTGTTCTCC
1142	11201	48	11201_48	TGCAGGTGTGTGGGAATTGACAGAGAACTGCGCAATCAGAGCTACTACTAGCACCAGACATGCGGCCTT
1143	11206	25	11206_25	TGCAGAAAGTGCTGTATTTGACCTGTGCACTAAACCTATGAATAGCTGGACCCTGGAACTACTGTACTA
1144	11208	14	11208_14	TGCAGTTACCATAGAGGAGCACAAGAACTGGAGTCCACTGTGCCCCTTCATCACAGGCGTGCCGCGATC
1145	11211	52	11211_52	TGCAGTTGGACCCTTCTGAAATGATTTTGAGGGGGAAACTTACTGTCGTGCTTCGGTGCACATTGCCAG
1146	11222	29	11222_29	TGCAGCTATCAGGGGCGAGGAAGAGGAAGAGGAAGAGGAAGAGGAAATGGTGGAGAGTATCAGGGACTA
1147	11228	36	11228_36	TGCAGTTACAAACTAGTTTTCAAGTCCCTTCAAATTCGTAAAATACAAGAGTCACTGTATTCCTTGAAA
1148	11230	29	11230_29	TGCAGTCTATCCAACACACACTCTGTCACTCTAATGCTGCTGTGAGATTAACTTTTCTAACAGAGATAC
1149	11232	22	11232_22	TGCAGATCGACTTTAACCATACCTTACTAAATTTCGCTATTTTCAAGGACACTATAGTTTCTAAGTGAC
1150	11236	7	11236_7	TGCAGCACAGTAGAGATAGTAGATAGTCTAGAGATCCAACCTTGAGGGACTTCATGAAACACCGGCCAG
1151	11240	16	11240_16	TGCAGTCACATAACAACTGATCGACCAAAATTGTCATCATTGTTGAATATAGCGTGCACGACCCAACAC
1152	11244	61	11244_61	TGCAGTTCCCCAACGGCTGTTCGCCGGTGGTGGCTCGCATATCGCTGTACACGGGCTCGAATCTGGGCG
1153	11249	27	11249_27	TGCAGCTGAAGCTCCTTCAAGAACAACAAGAGCAGCTGCAACAATTTCAACATCGGCGCCAGCCGGCAG
1154	11250	24	11250_24	TGCAGATTTATCCCTGAGAACTTGCGTAAACTTAAGCAATACACTATAGCATTCCTATCAAAAAAATAA
1155	11252	30	11252_30	TGCAGCAGAGAGAATCTTGCGAGCCGCTTCAGAAGCTTCCGTCGCCTCGGCAACACTTCCGATCTCGAG
1156	11253	5	11253_5	TGCAGCGCCTGGAGCACACAATTTGCTAGTGCAACCGATCCTGAAGTCCCCCACTCACGCCACGTGCTC
1157	11256	5	11256_5	TGCAGCGGCCATAACGGCTTTCTCAGCAGTGCACACGGCCTGTGCAGCTGCTTGTGTGTCTGCAACCGC
1158	11262	5	11262_5	TGCAGAAGCGTATTCAGTTGTTCCAAGAAACACTACCCACTGAAACTGAGCTGAAACTGATTCAAATGT
1159	11264	21	11264_21	TGCAGTTGACCATCCAACTCGCAAGGTCTCGACTGTGTCGTGTACCAAGTACATTTCGGCACCAACTAT
1160	11266	28	11266_28	TGCAGCTTGCCAATCGGTCGACCTCGATATCGACGGCGATAGCTGTCTATAGCCTGCATCCAGTACAAC
1161	11267	65	11267_65	TGCAGCTTGCCAATCGGTCGACCTGGATGTCGACGGCGATAACTGTCTTTAGCCTGCATCCAGTACAAT
1162	11272	7	11272_7	TGCAGCAACTGACAGCCTGACACCCCCTATCCGCCACCCGGGGACGCGCCGTGGTGAGGTTGGGTTTCC
1163	11273	21	11273_21	TGCAGTGCCATCTAAGGAGTATAGCACACATTGCTAGCTGATGTTCCACGAAGTCTCATAAGGTTGGAT
1164	11275	13	11275_13	TGCAGATGAATTTCGAAGGTAATAAAAAGTTATTTTGGAAGTTGGTTAGAAATGTTAGTGGTGGTAAAA
1165	11277	27	11277_27	TGCAGGCATCCCGCCGGTGTCAAGCCAACATTGCATCGGTTCAAAGAGTCGAGATAATAATGGTGGGTC
1166	11285	17	11285_17	TGCAGCAAGCAATGGGCCTGATGCAGCAGTTGTAATATGTTGTGTGTATCAATGTGCAGGTTCTCCTAT
1167	11289	23	11289_23	TGCAGGACTCGAGTGAGCTGTTTCCAAGAGAGAATAATAAATAGTTTTATGAAATCAAGGACGATTTAG
1168	11292	34	11292_34	TGCAGCTTAATACTATAGAGTATACAGCATATAAGCGCAGTAGTAAATATAGTTTAATCACCCATACGT
1169	11293	21	11293_21	TGCAGAATTGTCTTGGGTGCATGTGTATTCAACCTCTTGTGTCCGGGGCAAATTGTGTAGCTTTAGTAT
1170	11295	6	11295_6	TGCAGTACCAGGGGGTTCCTCAAGGAGTGAACTAGGTCCACTAGTACTCACTCTGCTACAGCGTCATAG
1171	11298	9	11298_9	TGCAGTAGAGATAGTAGTTAGTCTAAAGATCACACTTTGTGCGACTTAATGAAACACCAGCCAGCAGTG
1172	11305	54	11305_54	TGCAGAGTGGGTTCCAGACAGTTCATTGACCTCCAGAGTGGGTTATAGCTAGTTCTGCGACCTTAAGAA
1173	11321	41	11321_41	TGCAGGGTGCCGGGGCCCAACACGGCACCGCCAAGGTCGAGATACTCCAGGGTGTCGCGCACGGGCCGC
1174	11329	38	11329_38	TGCAGTAAACCCTTTGGTCTAGCTAAAAATCTAAAATCCCATATGCGCACCCACACTGGCCAACGTGAC
1175	11340	38	11340_38	TGCAGCTGGATGCGCTCCCTGCCCATACGCTCGGCCTCCCGGGCGCGCTCCGTCTCGAACGCATCCAAC
1176	11345	11	11345_11	TGCAGTTCTAACGTGCTACGAATAGTTTGAGCGTTTTATAAATTACGTAGACTACTGTGCAAATAGAAT
1177	11348	24	11348_24	TGCAGCGACCTGCATCACCGACACTGAACAATAACGCCTGGATTGGCTCGCAGATCATTCACTGTGTTG
1178	11350	61	11350_61	TGCAGGAGTTCCCTATCTTAAAATGGAAGATGTATAAAATGTGAACACTTGCACTCCACTTGCGCCCCA
1179	11359	56	11359_56	TGCAGCCTAGTCTCACTGTCAAACTGATGGTAGCAGTAAGCTGGAAAAAGTGGACTATAAATGCCGCAT
1180	11360	13	11360_13	TGCAGTGCCATCTAAGATCACTGGCTGGTGTTTCATGAAGTCCCCCAAGGTTGGATCGCAAGACTTGAT
1181	11374	65	11374_65	TGCAGGCGAAGCAGTGGAATGCAGCCAAGGCTATATGAGTTCGTATATGCCGAGTGCTGACTATATGTT
1182	11378	61	11378_61	TGCAGCCCGTGATCACCGTGCTGGGATCTCGTGCAGTCAGTCGCTGGTCGGTGGTGCGAGTGACATGCC
1183	11381	5	11381_5	TGCAGGGATGTGCAGTGACAAGGTGAGATGCATCTTGACAACTCTCTAGTGTAAGTAAGACTCACGTGT
1184	11383	18	11383_18	TGCAGACGTCTGACCTTGCAGCTTGCAATGCCATGGAGGTCGCCATCCAACAACCCTTTCGCGACTCTG
1185	11385	28	11385_28	TGCAGATGATTGAAATGATGTATGAAAAATCACCCCTTGCAAACCCCGGTTCTGCTGCAAGATGCAGCA
1186	11400	6	11400_6	TGCAGCAATGCTTTTATTCAGCGGACTATGCTCAAGTCATGCCACGTTCCTTACCACGCCGTCATCTAG
1187	11404	17	11404_17	TGCAGAGGACCAGACACGCTGTAGGTCGTGGAACTGTTATGCTCTTGAACAAAGAAATCAACATTCTTA
1188	11406	59	11406_59	TGCAGCACGGGCAGCCGATGACTGAGGCTGTAGGCTTCGCGCATGGTCTCGTGGTTGCTAGGCAACTGG
1189	11409	19	11409_19	TGCAGTTCGAATAAACAAAAGCAATGCGGAATCGAGGGCACGGCACATTTTATGCATACACATGCACAA
1190	11411	13	11411_13	TGCAGTTCCCCTTCCTCCCATGCTTTAACACCCTATGCAGATTAGACGTGCTCATCTCGTACAGTGTTA
1191	11412	54	11412_54	TGCAGCCGACCGCCGCGTCTGGCTGGAGCTCCGCGACCTTGACCTCGTGTCCTCCGACTCCTCCGTCGA
1192	11419	13	11419_13	TGCAGTAGCGATAGCAGTTAGTCTTGAGATCCAGCCTTGTGGGAATTCATGAAATACCTACTGGAAGTG
1193	11425	50	11425_50	TGCAGTGTCCTGTATTGAACGACAGTAGGTGCACGACGGAAAGCAAGTACGGTGACATGCAGACCGGGA
1194	11433	47	11433_47	TGCAGGTGGGCGGCTGCAACCGTGCGTCAAATGTCACAATTATCAACAAAAAGCCGACGAAAGAAAACG
1195	11439	62	11439_62	TGCAGTGGTGTCAAACATTTACAATATCGACATGTTGTGCAAATTGGGTTCGGAGAGCGAGTTCATCCC
1196	11440	57	11440_57	TGCAGCAACTCCCATCTCTGGCAGCGATACCAGCCTCACTTTCTACCAGGTACTTGCATGTGGACAATA
1197	11451	46	11451_46	TGCAGTCGCGATCGACAGTCGAAAATGAGTTTGTGGAAATGTCATCGGCTCTAGGGTCCCACCAGCTCC
1198	11454	33	11454_33	TGCAGTAGATTGTGGTTTGAGAAACATCCAGGCCCCACCAGCTGGGCTCCCAGCGAGTCTTGTGAGGCT
1199	11464	6	11464_6	TGCAGAATAGTGACACTTCCACAAGTTTATTTCCTTCCAGCATCTCCTTCTACTGACATGCTCCATTCC
1200	11478	42	11478_42	TGCAGCAGAGATAGTAGATAGTCTAATGATCCAACCTTGTGGGACTTCATGAAACACCAGCCAGTAAAG
1201	11481	31	11481_31	TGCAGCAATCTACACGTCCATCCCACCGCAGTAGTTCATCCTCTGACCATTGCGCAAGTGGAGCGCACC
1202	11483	53	11483_53	TGCAGTGGCTGTGGGGGCGGCGGCCACATGAGGTGTGCAGGAGGCTGTGAGGGCGGTGCAGACGCGATG
1203	11489	28	11489_28	TGCAGTTGCAGCAGATTCGTCACGGGAAAGAGTCGACGCCCACCGGGACCACTCAGGCCAGGCCCAAAG
1204	11491	13	11491_13	TGCAGTCATTGACAATAACAATGCCCGAGAACAGCAATTTAATTGTTGAACTCTCCAATTAGAATTGTA
1205	11493	16	11493_16	TGCAGCCCACAGCTAGCTGCTTTTACCTACAATTCGTTCAAATCTCTCTTTATTTATTTATTTTTTTGC
1206	11494	38	11494_38	TGCAGCTGCGTGCTGGTTCACGCCCCCAACACGACCACCCTCTACTCGGACCACGAGAAGACATTGATT
1207	11502	20	11502_20	TGCAGCAGCGGAGGTCTTCACGGGGTGTGCGTGATATAATTGCCAGCAAAGTGCATCTTGTAAATGGAC
1208	11508	42	11508_42	TGCAGTCTGCACAGCCAGAGGCCAACTGGATTATTGGAAATTATGAATTACAGATCGCAACTTGCAACC
1209	11511	41	11511_41	TGCAGCTGTGTGTAAGTGTGTGAGGGTGTCATAACCATGCATATGTGTTTGTGCATGCAGAGAGACACC
1210	11512	34	11512_34	TGCAGCTGTGTGTAAGTGTGTGAGGGTGTCATAACCATGCAAATGTGTTTGTGCATGCAGAGAGACACC
1211	11514	11	11514_11	TGCAGTGCCATCGAAGGTGAAGGGCACGTCCTGCTGGCTGATGTCTCATGAAGTCCAATAATGTTGGAT
1212	11516	58	11516_58	TGCAGGCCGTGCAGAACGTGCCCCTAGTAGCCAAGTGCACGGCCCAGCTGATTGACCTGCTGGTGTCAC
1213	11521	28	11521_28	TGCAGTCTGTGCTGGTCAAGCTGCGCGCACGCGACCCCATCACCGGCGACGCCATCACAGACTTCCACA
1214	11522	40	11522_40	TGCAGGAATAGCTACTCAAATACAGTGCACCGTGGCCCGTGACTCCTTCCCCACACAATCCCCCTCCTT
1215	11533	16	11533_16	TGCAGCTCATTTTCATCATTCTCGTTACTCTCATCCTCTTTCTTCGCCTTTTCCGCTTCCTCCTTTATC
1216	11534	14	11534_14	TGCAGCTTGTGAATCCGATCACAACCTAGGAGCTGGTGCTTCAGCTTGTGAGTCAATCACAACCAAGGA
1217	11535	12	11535_12	TGCAGCAAGTACATAACATGTGGAGGCATGTATTCTGCGATGCATGTGCACTTTATCAACGTAGTTTTT
1218	11536	21	11536_21	TGCAGGGCTCGAGTCGCACAAAACTCGATCGCGCTTAGTTAATAACTTCAACTTCTCTCCATAAATGGC
1219	11542	66	11542_66	TGCAGTGCCATTTAAGGTGTAGAGCACACATTGCGCGCGCTAGAGTTTTGTGGAGTCAAAGAGCCAGTA
1220	11549	50	11549_50	TGCAGCTGCACGCGTCGGTGCTCCACAAACTGCTCCTCGTAGCGTCCTGCACACATCGACACAAGACAT
1221	11551	37	11551_37	TGCAGCCTGCTACTTCACAGAGCTGCACAAGGTCAAGGAGCACGACTCTATACGCACAGTCCACTGCCC
1222	11552	22	11552_22	TGCAGTATTCGCAATATCTCACCCTGGTTGAGGCGCGGTAAGATATTTCTCGCGCGTTTACTGCAAGTG
1223	11576	46	11576_46	TGCAGAGTGAAAGATTTAGCCTAACTTCGGAACTTGAAGGAAGACCGGCGATGATGCTGAATACCACAG
1224	11583	18	11583_18	TGCAGTGGTGCGATCAAGCACAATAATTGTCGCTACGCCATCTGAGCTGAGCCTACAGGTGGCATGTGC
1225	11585	12	11585_12	TGCAGAACTGTCTTGGGTGCACGTGTACTCGACCTATTTTGTGCCAGACACCTTGTCTTGGGTACACAT
1226	11587	34	11587_34	TGCAGTGTATCAACTGCCGTCGGTCGCAGGCTGTACTCGTCAGCCGTGTTCAACGACGAGTTTGAGCAG
1227	11593	56	11593_56	TGCAGTCCACAGTCTTCAGTCCACAGTTCACAATTCATAGTCTAGAATTCACAGTCCGCAATCCATAGT
1228	11594	59	11594_59	TGCAGAAAATAAAAAGAGGGAGGACCACACGAAAGCTGTGTATCTCGTAATCTGAATTTTCTACTAAGA
1229	11601	22	11601_22	TGCAGTGCAGCTCTTGGGTGGTAGCATCGCAGTTCGACATCGCATCGAGGAAGTGCAACACATATTTTT
1230	11602	5	11602_5	TGCAGCAACTCCGATTTCTGGAATTCTATGAACTCGGATTACACACATACTATTCAAAACACGCTATGT
1231	11606	47	11606_47	TGCAGAGACTGCGGATGGTGGTGATGGTGTTGAGGACTGCCCCTATGCTGCGCGGGCCCAACGCACGGC
1232	11615	18	11615_18	TGCAGAAGACACCAAGGGTTAGTTGCATTAGGGATGATCAGGATGATGGTTTAGACTACTCGGGCACAT
1233	11617	66	11617_66	TGCAGGCAAAAAAAAACTCACCGCACAGTGACCACCAGTCTCAGTCGAATCGGTGGCAAGTCAATTCGA
1234	11618	19	11618_19	TGCAGATGCATGGCAGCACACAAGAGGGCAGGACTCTGTTGCACCCAGTCTAGTCACTGCAACAACACG
1235	11619	24	11619_24	TGCAGTGGCGGGAAGTTCGGGGGGTGGCGTTCCCACTGCGGTGGCTACGGCGCTCAAGAAATACCTGCA
1236	11620	27	11620_27	TGCAGTCGGTGGTGCGCGTGTTACCAGAGGCGTGGCTGATGGTGCGCGTGGCTCAAGGTGCGCTGTGAT
1237	11634	37	11634_37	TGCAGTGCTACAGGTGCCACGGGTTTAATCACGTGGCGACCAACTGTAGGCGACCAACACGGTGTGGCC
1238	11646	53	11646_53	TGCAGGGGTTGCCGGGTTGGGGGTAGCAGGGGGTGATTGTCACCCACTATGTGCGCGCGCGCTCTCTCT
1239	11650	43	11650_43	TGCAGCTGCTGGGTCTGTTATGAATTGGCACATGAAGCTGGCTAGCGTCGCTCTACTTTTTCGAGCGTT
1240	11655	34	11655_34	TGCAGCTTCGACTGCCGATAAGAAAGTAGGTGCCATCATCGCTATCAGTCACAGCGTGTTGGCATAGGA
1241	11657	8	11657_8	TGCAGCATAGCCTTGGTCTTGATGGACGGATCGTCGGGTCGGAAATGTTTGTACTGCTCCACATCCTTC
1242	11663	5	11663_5	TGCAGGCCTGTTGAATGGGTTTTAAGTCCTTTTTACATTTGTTTATAGGCTATGCCATTAATTGTTTAT
1243	11672	53	11672_53	TGCAGCAGGCGGCAGCTGGGTCGATTCGTCACGAGTGTGAGGTTTGGTCTTTTCGCCGAGAACTAGTGT
1244	11689	31	11689_31	TGCAGATAGACAGAGTAGAGTTTGCTTAATTCAAATAAGCTGAATTGTAAGTGAAAGTTTCTTTGCTTG
1245	11690	23	11690_23	TGCAGGTCGGTGCCGAGGAGATGCCGGTGCAGCTGCATGGGCCGCAACAGTGACAGGGAGGCGGCCGAC
1246	11698	15	11698_15	TGCAGCACTCCTAGGCGAAGATCTGCCTCGGGCATTCTACCAACTCGAATAATAATACCAGAGTGTTGG
1247	11699	17	11699_17	TGCAGCTGCGAGAACAGGGTGACCGTGACGCCGCCGACGCTGCGAAACAACCCCGGCCGCTTGCCGTGC
1248	11705	62	11705_62	TGCAGCAGACGACGCACCTCGGCCACGCGGTGGTCCTTGCTGAACCTCAGTTTCAGCAGCTGCGCACAC
1249	11706	35	11706_35	TGCAGTCATCAGCCTGGCCTAACCGAGTGAGTAGAATAACATATTGATGTGGGCCTAAAGCCTAACTCG
1250	11708	17	11708_17	TGCAGTGGGAAGTTCTCATTTTAAACGTTTTCCCTCTCGACAAGCCGTGTTCTACGGGCATAGCGCACA
1251	11712	25	11712_25	TGCAGCACATGCTCAAGTACCTTTAAAAGACCGGGTCTCGCCACTCTCATTGTTCACCTGGAAAGGGTG
1252	11714	16	11714_16	TGCAGCTAGAGGCTGTAGATCGGCTGCCTGACGAGGTGGTGGTGTCGGCTCTGGTCACCGTCGCCACGG
1253	11715	16	11715_16	TGCAGTAGAGTTAGTACAGATCCAATCGTGTAGGACGTCATGAAACGCCATCAGAAATGTGTGCTCTAC
1254	11721	44	11721_44	TGCAGCGGATCCTTGACGGCCCTGTTCTTGAACAGATGCTCACCGCGCTGGAACTCTTCCGCGCTGCCG
1255	11733	23	11733_23	TGCAGTTGAGAGGTTTCTAGTGTATCGTGTTCGAGTACCAGGACTACAGACCTTCCTGATTCTGGTTTT
1256	11748	38	11748_38	TGCAGTTGGTTTGCACCGTGCTCACCAGAGTAACTGTACGCAAACAACCTAACAGCGGTGTATTGGGGG
1257	11751	14	11751_14	TGCAGATGTTGCTGAAGCAGGAGTTTCTGGTGTTGCTTGGTGTCTGCGCCTTCTGGCAGCGCCGTCGAC
1258	11753	11	11753_11	TGCAGCGCGGCAACGTACGAGTTCTCACTGTGAGCCACCGCGGCCACTATCAGCCGCCGCTTGACCTGC
1259	11755	41	11755_41	TGCAGCACAGGCAGTATGCTGCACAATGTGCATGGTGGCTCGGGATGTACGAGCTAGGTCAACCGTTCG
1260	11760	46	11760_46	TGCAGAGGATGTGATGTACATACGTTTGGGCACAATGTGAGGACTTGGAATGGTGATTTGCGCATTGAA
1261	11763	30	11763_30	TGCAGTAGAGTTAGTAGTTAGTCTTGAAATACAACCCAATGGAATTCTTTAAAACACAAGACAGCAATG
1262	11764	23	11764_23	TGCAGAACTACCCAAACTAATTGATCAAGATGCAATATAATGACATAACAAATGAAACCCAACCATCGC
1263	11766	7	11766_7	TGCAGTTGGGCTGTTTAATTTTTGTGCGCCCGGTATTTCGTGCCGTCTGGAAATTTTGTGCGCGCGTTT
1264	11767	9	11767_9	TGCAGCATGATATGCGAACGAAGAGATCATATTTTCTCCCTGCATCAAATTACCGCCGCATTTCTCAAC
1265	11771	34	11771_34	TGCAGCAACCGACTGTAGCTATTAACTTTGCTGGAGACACTTCAACAATTACCACTGCTGATCACGGCA
1266	11776	18	11776_18	TGCAGGATGGTGTTAACCCTGTGCTACGACGCCATTGCTCGCAACGTTAACGGGATGGGATTCGACCCG
1267	11779	25	11779_25	TGCAGAGAGAACTAACCAGCGAGTCATCAACGCTGAGGGTCATCAACGTCTTGTTGGAGGTCACCACAA
1268	11787	46	11787_46	TGCAGGGAAGGGGCGATGACGCGCTGCACGTGCTGCCGCTGGCCATAGAGTACATACAGAAACATATCG
1269	11796	11	11796_11	TGCAGCAACTTAGCTTACTTTGAACTGGAAGCCTCCAGGGGGCAGAGGCGAGGGCGAGCCAGCCACCAC
1270	11797	13	11797_13	TGCAGGTGGAATCAGTACCGAACGGCGGTAAGAGAGGCGATTCGAAAACGAGAAAAGCCGAAGATAAGA
1271	11800	64	11800_64	TGCAGTAAAGGTTCCCCTAGCCATCTGAGCCTTGTATGCTGCAACCCACAATACACCACTGTAAGGTTG
1272	11801	25	11801_25	TGCAGTTTGTGGCGTTCCACGAGGTACTGAGACAACACGCCAGGGATGGGACGGTGGATTACGTGCTCA
1273	11804	15	11804_15	TGCAGATAGAGATGCCGGTGCAGCTGCATGGGCCGCGACAGTGACAGAGAAGCAGCCGACAAGGCGGGA
1274	11805	33	11805_33	TGCAGCATGAGTGTTGAGGAGACGCAAAATGTCCGCGGTGATAGAGTGAAGTGGTGGAGTCTGATTACT
1275	11811	49	11811_49	TGCAGCAGAACCTGCGCACGCTCAAGCACCGCTGGGACAGCGTCACCGCCCGTGCCAACGACAAGAAGA
1276	11813	64	11813_64	TGCAGAACAGGAGGAGGAAGAACCACACAGACACATCCCTGTAAACTGATAGCCCGTACCAAGATGGCT
1277	11830	34	11830_34	TGCAGTCCCATCTACGATGCATAGAGCTCACATTACTGGCTGATGTTTCATGAAATCCTTTAAGGTTGT
1278	11838	12	11838_12	TGCAGGCCCATCAGGCACTTCTCTCCAGCACGATCTGCGGGCCTTGCCACGAGGTACCACGTGGTCCAA
1279	11842	38	11842_38	TGCAGTCGGAAGGAAAGCCACTGCGATTACAGTATAACCCTTCTAAAACGTTTTTGAAGGGTTTCTACA
1280	11855	5	11855_5	TGCAGAATGCTCATCCTTGTACCGTGCATACAAAGCCTACATGTATTTACCATGTAAGTGAGCTATTGA
1281	11864	51	11864_51	TGCAGGTTGTGTAATTTGTCTCAGTCTTTAGGTTGTGTTATGTGTGTCAGTCAGCAGGTAGTGTTTTGT
1282	11874	22	11874_22	TGCAGCATGGTGCTCTCGTATCTGCAACAACTTCCCGCGTTCATCAGATGTCTAATTAGCATAGAAGAC
1283	11881	7	11881_7	TGCAGTCACATTAGGGTTGGAATACAGTGGAAACTGATGACGAGCATGGTGTTCTAAGGTGCATCATCA
1284	11884	46	11884_46	TGCAGGAGTTAAGTACTATCTATACGTATATCTATAGGCCTATATAAGTTTGATCGCGACTTCTGAACT
1285	11886	22	11886_22	TGCAGAACCATAATCAAAACCACATCGTCTCTTTGTAACCTTTTGAGTAAACAAATTAATGAAGTTTTG
1286	11889	47	11889_47	TGCAGTGGTCAGCAAATGTACAAAGAAGAGAGTCTAGGGTTTAAAGGCACATCTTAGTACAATATTGGG
1287	11894	31	11894_31	TGCAGGTGCAGGTCCAGTGACGTCATCGCACACACGGTGACTCTGGGTTGTTCTCGTTGGTTTGCCGCA
1288	11906	64	11906_64	TGCAGACCTGCGTGGTCGGTCGTCTCCCAACCGCATTTCACATCTTGCCACTCGACTGCGATCAACGCG
1289	11932	27	11932_27	TGCAGTATTGATCCAGGCATTGACCTAACTGCCAGTGCAGGTGAGATAGCACCAGCATGGAATCAACGA
1290	11951	45	11951_45	TGCAGCAACGAGCTTTGTAATTTGCTATATACAGCGTGAGGGACGCTAGAGGTTCCCTGAGGGATGAAA
1291	11965	48	11965_48	TGCAGGCCTACTATTTTTATGACAAGCTATTTTTAGATTGAATGTGGATGTTGGATACTCAAGTGGGTT
1292	11970	34	11970_34	TGCAGAGTCTAACTCCTTATCAAATACACCACTGCACTGGCTGACAGTGTGACACTTATCTGCACACAG
1293	11979	11	11979_11	TGCAGAGCCGGCCACCACGCCGTTGACCGGCCCTAGGACCTTAGACACTCAATGGGTGATGGACTCGAC
1294	11984	34	11984_34	TGCAGTAGAGATGGCAGTTAGTCTAGAGATCCCAACTTTTGGGACTTCATGAAGCACCATCCAGTAATG
1295	11985	14	11985_14	TGCAGTGCCATCTCAGGTATAGAGCACACATTGCAGGCTGGTGTTTCACGTAGTCCCATAAGGGTGGAC
1296	11989	11	11989_11	TGCAGAGAGAGCGCAATCTCTGCATCGCTAGCCAGCGGCTGCACAGTGATGCTTTCCAGGCAGCAGTCG
1297	11991	33	11991_33	TGCAGAGTCCAACAGGTGGTGGTGCAGCCTCTTCCGAGACAGCTCCTGGAGCATTTCCAACACCGACCT
1298	11992	7	11992_7	TGCAGACCAGAGAGCAACACATCAGACGAGACAAGGCCACCTCCAACATCTGCACGGCCCAGGCCTTGT
1299	11994	18	11994_18	TGCAGAGCTTGAGCGAAACGTAACGTCAGAAGTGACGCGATATGTGCATAGGATCAAAAGACTTTCTTA
1300	12012	7	12012_7	TGCAGGCACTTCATGGCACTTCATGGCAAGGCAAAAATGGGGTGATATGGGACGCTATTTCATAGCACG
1301	12015	34	12015_34	TGCAGTTATTGGCAACCTGCCGTGACCAGCCATGAGCGATGTTCGAAATGCAGACTGCATTGCGATGGA
1302	12025	11	12025_11	TGCAGCTGGAGCTGCTCGGGCACGGGCGGGTACACGTGCTCGACCAGCTCGAACGGTATGTGAGCCGCC
1303	12026	12	12026_12	TGCAGGCATGTGCAGGGTGAACAGCACCCGCACCACAATTCTTTGTCGTCGTCCAGATCGAGTGATTAG
1304	12030	21	12030_21	TGCAGTGATTTAAAATATTATTCGCGATAGACGAGTTAAATATTTCAAATAAAATCAAAAATTTTAATA
1305	12033	13	12033_13	TGCAGCGAGTACTACTCCACACACAACACTCAAGGCAGCACACTTGCAATCTAGAAGGCACTGCTATCG
1306	12037	38	12037_38	TGCAGCACCAAAGATGCGATCTGCGTTGACTTACGAGGCGGTGAAGAGTGTACCGTGGCAAGTCACGGC
1307	12038	6	12038_6	TGCAGAATGTGGACTGTGGACTATGGATTGCAGACTGTGAACTCTAGACTATGAATTGTGAACTGTGGA
1308	12040	18	12040_18	TGCAGGGTCTGCCATATCGTCTGCATGCTCGAGGATCCCGCTGAAAAGTTGGTCGTCTAACTCGTGATC
1309	12044	46	12044_46	TGCAGAGGTACTACCAGTCCAGATTGCAACTCCTTATTCATTACTCATCCTTATTCAGCCTCCTGAGAA
1310	12048	11	12048_11	TGCAGATTTCACACAGTAGAACCTTCCCGGGACGTTGTCTTTTAAAACGTTTTCCCGTTCAATAAGCTT
1311	12052	35	12052_35	TGCAGGTAGCGGAGGGCAGACAGGATGGTGATGTCACTCAGTTGCAGCAAGGGACAGAGCGCACGTGGG
1312	12059	7	12059_7	TGCAGCAGAGCGAGCGGTTACCTGTTGCCGCCGTAGATGGTGAAGCAGAAGTTGGCTCCCAGGCCAGTC
1313	12062	59	12062_59	TGCAGTGGCTATCAACACATTTATCCCTGATATTAATTGTATCCCTCTATTAAAATATCAACCCTTATA
1314	12066	32	12066_32	TGCAGTAGAGTGAGCAGTTAGTCTACAGATCAAACATCGTGGGACCTCGTGAAACGCCAGCCAGCAATG
1315	12071	50	12071_50	TGCAGTCTTGTGTTCAACATCTCAACACGATCGAGTAATCGCTATACCTAGACGTGATTTCTCGTCAAC
1316	12073	35	12073_35	TGCAGCTACCCAACGGGGGTTGCCAGAACTCCACTACATGGCTGGGAATCGTACCCGAAAGTCGCTGCA
1317	12080	58	12080_58	TGCAGTAACAGCAGTGTAGCAATAGCGCTGGAGTAATTTATTGTGGTCATTTAGCACGGTAGGCGCTCG
1318	12085	14	12085_14	TGCAGATGGGAGCGCCTACGCCCCAGGGAACGAGTCTTGCAATGCTATTGGTGTCACGGGTTCAACCAC
1319	12087	37	12087_37	TGCAGAGGATAATGATATTGTCTCGAATTGTCAATGACATGAATGAAATATTAGAAAGCATCGACGACA
1320	12090	17	12090_17	TGCAGTCTCTGACATTGATGCATTCTGACCACCGTGTTAGTACTAAAGTCTCTGACATTGTTGCATTCT
1321	12092	45	12092_45	TGCAGCTGATATGCCAGAATGTGCTGAACCTTCTGGGATGCCACTCGCAGGCCTGGACTTCCCTCAATG
1322	12096	24	12096_24	TGCAGTTTGTCTGAAGTGGTCCTTTAGGGTCTCTAGTTTGTCTGGAGTAGTCCTTTAGGGTCTGGAGTT
1323	12101	47	12101_47	TGCAGCCCCTTGATTTTATTTTCATTATACGCTCTCTCACGTCTCGTTGGCGTTACAGCGTGGTGTGAC
1324	12104	55	12104_55	TGCAGCTGCAGCTGGCGCTGGCCATGTCGCGGGAAGAGGCCGAGCAGGAGGAACAACGACGTAGGTCGG
1325	12106	20	12106_20	TGCAGCTGCTGGAACAGCGTCGGCGGCTGCGGCTGGTGCTGCACCGCCGAGGGAGACTGAAGCGTGGGG
1326	12108	32	12108_32	TGCAGATGTAAATAAAGCCAATGCACATGTTAAAAAAGCCACTGCAAGTGTTTCAAAGCCACTGCACAT
1327	12112	40	12112_40	TGCAGTACTCTCCTCGGAGATATTTATATAATGTGTTGAATTCACATCACATCAACACCTCCACCTGTG
1328	12117	8	12117_8	TGCAGGCCAACAAGAAAAAATAAAACCGAACATGACCAGCGAACAAGCAAGCACATACAGTAATCTGGC
1329	12118	40	12118_40	TGCAGCCGTACTTCGAGATGGAAGACTACAACATGGAGACCGCCAAGCGTGTGTGCGGCGACGTTGCCG
1330	12119	48	12119_48	TGCAGGGGGAGTAAGGGATGTACGCATGTATGTGTGGAACATGAGTACCGAGTTGACACAGATGACAGG
1331	12120	23	12120_23	TGCAGCACGATTCAGTAAAATTGATAAAAATACGTGCTCCATAGAGGCTACGATGGTCTTTATCGCCAA
1332	12121	5	12121_5	TGCAGAGTCATCTTAGGTGTTATAGAACACACATTTCTGGCTGGTGTTTCATGAAGTATCTATAACATT
1333	12122	47	12122_47	TGCAGGATGCTCTCTGGTATCGACCATTTCCTGGAGACGATAACGATAATTCGTCAATAAATTGGCATG
1334	12125	14	12125_14	TGCAGCGTGAGGTTAGCCTTGAGCGGCAACACCTCCTTGTTGACGCTGTGGAAGAACGCCATGGCCTTG
1335	12129	28	12129_28	TGCAGATCTTGCTCTTCTTCACCTCGGCATTTGTTAATCTCACCACCAAGCTGAACTCTCTGATCGTGC
1336	12131	17	12131_17	TGCAGCCTGTAAGAGAGTGAGCGGCACCTCGGCACTGACCGTGCTGCAGCCTGTAGGAGAGTGAGCGGC
1337	12139	12	12139_12	TGCAGCAAAGTCCGACTCGAATTATCCATCAAGTCATCACACGAAAACGAGCTCCTGTTGTCTTCTGCC
1338	12159	42	12159_42	TGCAGTCGACGTATCTGCCTACGAGAGGCCTCACGCCCATGTAACTCCTGCAATCGAAGTCCCTGCCTC
1339	12161	11	12161_11	TGCAGTACAGCCCTGATAGTTCTACACTACTACACTACACACACACAGACGCTCCACAGTTCCTTAGCG
1340	12162	67	12162_67	TGCAGGGCGTGCCAGGCGTGGGCCGAGGGGTGAATCTCGCGGCCGACGAGTTCTGGATCAAGAACGGAG
1341	12166	41	12166_41	TGCAGTAACAACTTACCAGTGCAGAAGGAGAGGCATATGGTAGCGAGATTTATGATGGCATTGACCATC
1342	12171	11	12171_11	TGCAGAGATGGACACCTGCCACTTGTGACCAGGTAAGGTATGGGGTGGGTTCAGGTGCAACAGGCAACA
1343	12188	54	12188_54	TGCAGAATAATTACTAAACGATACTACGTCGACCAAGGCGATTGACCCGCTTCTGCGATTAAGTGTCGT
1344	12190	34	12190_34	TGCAGCTGAAAAATAGCATCGTGAACACTTGATGAAGCCAATTCTGTTCGGTGTCTCCTTGTTTACTTC
1345	12191	17	12191_17	TGCAGAAATGCCATCTAGGGTGTAGAGCACACATTGATGGGTGGTGTTTCATGAAGTCCCATAAGGTTG
1346	12195	14	12195_14	TGCAGTTGACCACTAGCCCTATAGATAACATTCCAACTTGCTGGTTGATTAATCTCCGCCTGGAGCGTT
1347	12196	18	12196_18	TGCAGGGGTAGAAAAAACTGTGTTGTCGCACGTAGTTAGGTATATATAGGTATAGCACATCGAACAGAT
1348	12200	50	12200_50	TGCAGCTTGTGGACGGACACTGGTACTTTATTGGCTTCTCGCTGGCCTTGAGAGTTGTGGAGGGAACAG
1349	12203	50	12203_50	TGCAGTGAGTGTAGCTACTGGCTATACTCCTGCTTTCCTGGTATATGGTCGTGAACTCAAGACTCCATG
1350	12209	8	12209_8	TGCAGGAGCCCACATTCAAACAAAGACAAGTATCACTGCAAGGCTTGCAATAAACTGTGTCTTTGTGAA
1351	12213	30	12213_30	TGCAGCGCGGCACCCCACTTCCAAGAATGACAGTACACACAGACGCGCGTGATAAACTGGGAGATGAAC
1352	12214	59	12214_59	TGCAGATGCGGACCAGACATTTTTATTCGCGACCCTTTTTTACGGACCAACCGGTTGGAAAGGGAGTTT
1353	12215	25	12215_25	TGCAGATGGCACGTGACATCAAAAGGAGGACTGAAGACATGAGTGGAGTCGGCAGTGCAGTGCACAAAG
1354	12223	15	12223_15	TGCAGATAACCCGGCGGACCAGTCTGATGGATAGCTCCCGCGGCTGTGCCATTGTTTGCTGCGTGATTG
1355	12227	40	12227_40	TGCAGGTGAAAGGAATAATAAAGCGTGTAAGAGAGACTGCGTGAGTTTCAAGGAGGCACAGCAAGGTGT
1356	12231	40	12231_40	TGCAGCATCACCGCGGACACGAGAGCGCCGTCACCAAGGTGGCGTTCCATCCTTGCGGAAATTACATGA
1357	12234	13	12234_13	TGCAGCTGGGGCGAGAAGCTGCGTCGTGGAGGGCTCTGCAGCTGGGGCGAGCAGCTGCGTCGTGGAGGG
1358	12239	12	12239_12	TGCAGTGTGCGTCGAGCAGCCCATTACGTGGTCAACATGAAGTACTTTGACTTCTTCATCATGGTGGTC
1359	12241	5	12241_5	TGCAGCTGCTCTGTCTTAACTGACCTCACTGTCTCATGTCGCCAGCGCCCGGCGAGTGTCCGCTACGCA
1360	12246	48	12246_48	TGCAGCTGCACTCCGCGGCGTAGCCATCCAGCGCGGCCGGGCGCGTGCCGCTGCTTATCCGGCAGCTGC
1361	12259	29	12259_29	TGCAGAGTGCGCCACTGTGCTTCGAGTTCCGCGGCGCGTGCCTGAATCTCCATGCCGGCAAAGTGTCCG
1362	12267	5	12267_5	TGCAGGGGTGGTTTATTCTTGAGCTTGGGGGCAAAAGTCTTGCAGGGGTTGTTGATTTTTGAGCTTGGG
1363	12272	56	12272_56	TGCAGAGTCTTAACACATAACCGATGTGTGTTTTTCGAGTGTCTGTGTCACGTGTCTTGAGCGGTCCTT
1364	12275	62	12275_62	TGCAGATCAAGCCCGAAGTCGATGAACTTCCACTCGATGCCCTCGCGCTGGTACTCCTCCTGCTCCAGT
1365	12276	50	12276_50	TGCAGCGTCATCAGCAGGCAATGCATCACAAGGCGATGACGGTAGAGTGCCATATTTGTCATAAGTTAT
1366	12281	62	12281_62	TGCAGCGTCGAGCTGGTGTTGGCCACCCCTAGGCCCGCCCCGCCCGCCACCCGTGCGATGGGTCCGGCG
1367	12297	55	12297_55	TGCAGTCCACAGCGTCAGCAGGTAACATCTGTGCGCGCGTTCATTTGTTACCGCGTCGTCCTGACAGCG
1368	12305	44	12305_44	TGCAGCCCTTCGGAGCTGAGGCAGTGGGAGCTAGCACACATGCTAATAACCAAATCCCACCTTTCACCG
1369	12306	42	12306_42	TGCAGCTTCAGCTTTCTGTTTGACTTCCTCTTCAAGTTTCAACCTCTTCTCTTCGTGACGTTTCCGCCG
1370	12309	16	12309_16	TGCAGGGCAAGGCGACGGGAAGGAGACGCGAGGCAGCCCGACAGCAACAGAACAACGTCGAGCTCGTCT
1371	12312	19	12312_19	TGCAGGATTTCCTTCGCGACGTGAAGCGTGCACACAGGCTACTGTAGGTCGCCAGTAGGTTTACTGGAG
1372	12317	7	12317_7	TGCAGGTAATTGAAGCATAATTTTCAGTTTGATGTCCTTGCCCACAAATGTGGTAAGAAAAATACGCTC
1373	12318	62	12318_62	TGCAGATGCAGTTTCTTGTTATTAATTCTGGCCGCTGTCCCTTCCCGCGCACGGCGAGTCAGGAATCAG
1374	12319	35	12319_35	TGCAGATATACGAGTCTCTGAATCCCGAACAATTCTATTGGGACGATCAATCATCTTCGGCTGCGACTC
1375	12320	24	12320_24	TGCAGAGCAAGACCAAACATCTACCTCAAACTCGAAATCACCAGACGTGATGTACTTCGTAAAATATTG
1376	12321	33	12321_33	TGCAGTCGAGTATGGAGTAAAGTAGTTGTGCCGAACTTGGAGTGTCGCAAGCTGTCACCCTGTGTTGTC
1377	12322	44	12322_44	TGCAGAAGTGCACTTATAACTTAAAATGTATATTTCACATGCCGCAAAATCGGTTTGGTTATGAGGGCT
1378	12327	27	12327_27	TGCAGTTCACCCCCGTGTCCGACGATCGACCAATGTGTACCCGACGAAGAAGTAACCACTGTTGCGCCG
1379	12328	9	12328_9	TGCAGCAGCAGCTGAACTCAGGGCAGTCGAATAATTCGATACCATAACGTCACATCAGTGAATCGACTG
1380	12333	16	12333_16	TGCAGTGCTGCAATCTCAGGTGTAGAACACACATTGCTTGGCTTAGGTTTCACGTAGTCCCATAAGGTT
1381	12335	6	12335_6	TGCAGGATCATCATCATTAGAGATTTTTTCATCTTTTAATATTGCTGTGCTATTACTCGTTTGCAAGGC
1382	12336	31	12336_31	TGCAGGTTAACTTGAACTATGTGTCCGTCACTTCGGCTTCACTGGAGGTGTTTATGAGGTCAGAGCTAG
1383	12342	5	12342_5	TGCAGCGCTGCCATCTAAGGTGTAGAGAACACACATTGCTGGCTGGTGTTTCATGAAGTCTCATAAGGT
1384	12348	30	12348_30	TGCAGCGAGCAGGCTCTAGCTAGGCCTAGCTGCACTGCCTATACACACAACAACCCCCACCACACGTGC
1385	12366	46	12366_46	TGCAGGGTTCAATCGCCAGCAAAGTACATTTTGAAAATGGACACTGAAAAACAAGTGTACGCTGTATAA
1386	12368	19	12368_19	TGCAGACAATGCAACACACACACACACACACACACAAATGAGACAACAGCTTACATGCAGTCGCTGGTA
1387	12373	20	12373_20	TGCAGCTATATGGAGCTGTATGCGCTTGCGCAGCCGCATATATATATAACAGCCTATTCGGATGCTGAT
1388	12376	32	12376_32	TGCAGTCGTAGAGCTTGTATATTAGGGTTCTCAAAGACCAACGCTTGTGAGAGTACGTGTAACACCATC
1389	12377	40	12377_40	TGCAGATGAGCGAGGCTCACGGCGAGCACATGGTGGCCGACATGAGCGACGCCCGACTGAAAGCCATCC
1390	12378	38	12378_38	TGCAGCTTGATGTTTTGCTGTCGGGTTAGAGCGACTTGCGCTGTGTCGGCCTAATATGGCATGTAATGG
1391	12379	25	12379_25	TGCAGTACTCAGAGTGTGAATTATTGCTCCTACCCTCTCTCTCTCTCCCTCTCCCTCAAGCTCACTCTT
1392	12381	21	12381_21	TGCAGTGCTTGGGACGTCTTGAAGCCACCAGCGGCTGTTCGGACGCAGCGATTGCACGTGCCAGCATCA
1393	12384	37	12384_37	TGCAGCCATCTTGGTACGGGATCTAAGCTAGCTCTCTTGATCATTCGACCCGTGCATGTCACATATGAC
1394	12387	44	12387_44	TGCAGGCTCGAGGTACGCGGAGGTATGTGCTCTAAGTGCTGAGCGGTGCAGTGTGGCTTGCGGGGCTGC
1395	12407	27	12407_27	TGCAGCCTAGGACTACCGTACGAATTTCTTTCCAATTTCCATGAAAGAAAGGCATATTTTGCTTTTTTA
1396	12408	49	12408_49	TGCAGCCTAGGCCTACCGTACGAATTTCTTTCCAATTTCCATGAAAGAATGGCATGTTTTGCTTTTTTA
1397	12411	50	12411_50	TGCAGTAGAGATACTAGTTAGTCTAGAGATCCAACCTCATGGGACTTCATGAAACTAGCCAGCAATATG
1398	12412	45	12412_45	TGCAGAGTGGGCGACTGGAGCTGTCCATGGAGTCGTGAGTTCACGGCCATTCAAGCTTCAGCTGCAACN
1399	12414	32	12414_32	TGCAGTTCTATAAAGCATACATTAATCATAACACAAATCAAACTAGCGGTCGATGTTGCATGCAACAAG
1400	12415	10	12415_10	TGCAGTGGCTAGCTCGGTCTACACAATGTTCCAGTTGATAAGCACAGCAGGACGGCCGGAATGTGACAC
1401	12416	45	12416_45	TGCAGATTAAAAGACCACAGCAATGACACAATTTCAATTGGTGCCATGACACTGGTCATGCACCAGTGT
1402	12419	52	12419_52	TGCAGTCAGAAAGCCGTGTTCTGCGGACAGTGGCGCCAAGCATGCAGTGGATGGTGTGGACGACTAACG
1403	12420	29	12420_29	TGCAGACAGGGTTCGAATCCTGGACAAGGCCTGGATCTTTGTGTTTCGTCGTCAGCATTCATATTTCAT
1404	12426	10	12426_10	TGCAGTGCCACCTAATGTGTAGAGCACACATTGCTGGCTGGTGTTTCATGAAGTCCGGATCTCTAGACC
1405	12427	49	12427_49	TGCAGACAAGCATCGTATAAGGCACTTCATGACTACTCGCTTCTTCTGACCTCCTGATTACTGTGTACC
1406	12432	61	12432_61	TGCAGTTCCCAGCCGAAGGCAAAATGCACATGTTTTAGCGACATGCTTTCTCTCGCTTCGAATTTACAA
1407	12435	13	12435_13	TGCAGATGATGGGACGAGCTGGACGACCGCAGTTCGACGACCGAGGAGTCGCCGTCATTCTCGTTCACG
1408	12436	30	12436_30	TGCAGGACGATATCCATTGAATGATCTCTGGGCTGATATAATAATTGCAGTGGCAGTGTTGATGCTGCC
1409	12442	62	12442_62	TGCAGAATGAGTCGTGTCCTCGGTAGGTATGTTGCTTGCATTGTTGGAACTTCAATTGAAGTGCTCGTT
1410	12453	40	12453_40	TGCAGACTGACATGGCACGAGTACACTCAGACTGTACCTTCAGACTGACATGGCACAAGTACACTCAGA
1411	12461	11	12461_11	TGCAGTAGTCAGCCGTGGCACACTGTGAGTACACGTGCACTTGTGTAACGATGTCCATCTAGTTCCGAG
1412	12464	7	12464_7	TGCAGCTGATCAGTTTGCATTAGAGGCAAGTGTAAGTGGTGCATATAATATTAGGGGTCGTGCAAGGTC
1413	12465	31	12465_31	TGCAGGGCGAGAAAATCACGCGAACTTGTGTAAACATGTTTTTTACTCGAGTCCTGTAAAGTCTACACT
1414	12472	33	12472_33	TGCAGTGCCATCTAATGTGCAGAGCACACATTGCTGGCTGGTGTTTCATGAAGTCCCATAAGGTTGTAT
1415	12475	6	12475_6	TGCAGTAGAGATACTAGTTGGTTTATAGAAATAACCTTACGGAACTTCGTAAAACACAAGTCAGTAATG
1416	12476	50	12476_50	TGCAGAAATCCTTGGCTCTACACACATGATACATGGACGAACCAGTGCATGAGAAAAATTAAGACTCCC
1417	12484	25	12484_25	TGCAGTGAAAATCACAATCTGATCCCGAGGTTAATACCGGATTCTGATCCTGGAGTTAACTCTGAGCCT
1418	12487	58	12487_58	TGCAGACCCAGACGGTGCAGTCCAGTCCCACATAGTCGGGCGGCGGCTCGAGGCCGGGAGATGAATTCG
1419	12495	29	12495_29	TGCAGGAGAGAAAAAGGGAGATGAGGCTCTGCAACTTCTTCAGAGCAATGAAGTACGGAAATGAGGGGT
1420	12499	35	12499_35	TGCAGTCTTATCACTGTCAGCTGATAGCCAAGGTCACGGGTCACTCCGGGACCAACTGGAATTAGGCAG
1421	12500	6	12500_6	TGCAGAGTTAGATGATCAAAGAAAAACCAGTCAGTGTAAACATGTTTCGAACAGTATTGCCTCACTCGG
1422	12502	51	12502_51	TGCAGAGAAGACGGCTTGCATGGTGCTGATAATGAGACCGCGGTGGATGACGAACTGACTCAGCGAGGC
1423	12503	18	12503_18	TGCAGGGAAGGAAGGAACACTATTATAGACAGACAAGCTCTCTGGCGAGACCTTGGTTAAGTGTTCAAC
1424	12504	46	12504_46	TGCAGTGTACCCAGGCCAGTAGCAGCTGAGTCCATGCAGTGTCCAGCCAGTCGGGTGTAGACTGTGCTA
1425	12506	5	12506_5	TGCAGAAGATGTTCGAAGCGACTGGCGTAGATCAGGGACATGCTGACGGTGATGTCCAGTCTTTGTCCT
1426	12519	23	12519_23	TGCAGTTGATGTCGTGACGATCAAATTGTGACACTTTGTTTATCATTGTATATATATACCTTGTTGTAC
1427	12521	7	12521_7	TGCAGCTATCCTAAAAAGACATCAGAGGACTTGAATCGACTCGAGGACTCAAAAGTCGCGGGTCAGTCC
1428	12525	6	12525_6	TGCAGCCTCCTTATCAACTCTCATCCGTTACACACTTAAGCCTCCTTCTCAACCCTCATCCGCTACAAG
1429	12530	67	12530_67	TGCAGGACTCTGGTCTACTGCGCGTTTGGCAGCCGTTTTGATTCAAATTAGTTTTGTCGATGAATCTCA
1430	12531	11	12531_11	TGCAGAATTGACCGTGGCAAATCACGGAACACGGCACAATCAGGCTAGTCTTGCGGCACCGTGGTACGT
1431	12535	19	12535_19	TGCAGCACGGTTGATCAGCGCTCGCTAGAGTGGAGGTGCCGTGTTACTTGGACTACATTCACAGTGTCC
1432	12546	63	12546_63	TGCAGTATCGTAGCTTGAAGCTCTGGCCCGGCTGCGGCTAACTCCTGAAGAGAACTAAACCGGCGGCCC
1433	12553	45	12553_45	TGCAGACTACTACGACCTACATTGTCATAAAGGAACTATACACACCAAATAGCCCACTATAATAGAGGT
1434	12554	28	12554_28	TGCAGTCGCGATATACAATCGAAAGTGAATTCGTCGAAATGTCATCGGCTCTAGGGTCCTACCACCACC
1435	12556	15	12556_15	TGCAGTGCGCGTGAGCTACAGTCGAGAGGTTGGGTGAATTAAATAATTTATAAGTGCAATACTTGATGT
1436	12559	52	12559_52	TGCAGCTCGGCTTTGGTGCGCCTTAACATGATGCATTGCAGCCGCTGCATCCTGCCTTGCTTGGCGTTC
1437	12560	11	12560_11	TGCAGTACAGACACAGATCCAACCTTATAGGACTTCATGAAACACCAGCCAGCAATGTGTTCTACACCT
1438	12563	29	12563_29	TGCAGACCAATCGGGTCAAGTCGAAAGAAATGTTTCATCAAATAATGTACCAATGAGACTAGGTGTACG
1439	12567	16	12567_16	TGCAGTTTAATCTGTTAAAATCTGTGCCTCACATTTCTCTACGTTGATTTTCTAAAACACAGCAGGTAT
1440	12581	22	12581_22	TGCAGAAGGTCCCCATAACCTCCCTAAATTCTGACGTGTAGTTTGACTTGGGTAAAAATGATCCCCCCT
1441	12582	11	12582_11	TGCAGAACATGCCATTCATAACCAACATGTCCCTAGACTAGGCGCAGGGAGGTATCGACTCACAGTTCT
1442	12585	14	12585_14	TGCAGTACTTACAAGAATGCTGGACTTATATGGTGATGCAAGTCAGAAGGATGGCCCACTAACACATTG
1443	12594	49	12594_49	TGCAGCCCGCCATGCGAGACCTGTTTGGTGACCAGGAGAAAGAGCGCTGCCGACTGCGCCTGCAACGCN
1444	12595	47	12595_47	TGCAGGGTAGGAAGCGTGGATAATTGGTCGGGCCGCATATGAAATGCTGTTGTGAGTTTGCATTGAGGA
1445	12605	8	12605_8	TGCAGTGCAGCCGGCGGAGATCTCAGTGCCGCAGCTCGGGGCTGAGATCCACGCGGTCCCGGGGCCCGG
1446	12615	12	12615_12	TGCAGTCTGTGGGTGAGGTTGAGTCACCTGTACTGCCATCTGAGGATCACTCACTGCTACATTATTTAG
1447	12617	30	12617_30	TGCAGTGTGCCAGCGTGCCAGAGCGTCGGAACAAGGCACTTCTCCACAGCCTGCGTTGTGTCACTTTTT
1448	12624	36	12624_36	TGCAGAGGTATGCCATTCCGACAAAGAAGCATACCTGCTTGCACGCGGCCACGCCGCTGACAAGCGTCT
1449	12625	21	12625_21	TGCAGAGGTATGCCATTCCGACAGAGAAGCATACCTTCTTGCACGCGGCCACGCAGCTGACAAGCGTCT
1450	12626	32	12626_32	TGCAGTATTTTTCGTGATTGGCGATCTTTTTTGCTTCTCCTTCGTGCAATCTGTTTCTTGTGTGTGTTG
1451	12639	7	12639_7	TGCAGGCCACATGCCACAAGCTGGAGACGAAACCTTTGGTAGAGGCATTTGTTTCCAAAGTGGCCGTAC
1452	12644	65	12644_65	TGCAGATGTGCACAAATAATACATTCATGCTCCACAGAAGAACATCGACGGGGGAAGACGACGACAGTA
1453	12646	11	12646_11	TGCAGCTGCTGAGGTCCCTGGGCTGCTGAGTGCAGGCCCACTACGGACGTTGACCTGGCCTTGTAGCCT
1454	12654	61	12654_61	TGCAGGATGGGCAGAAAGAACTAGGAGACAGGGAGAAAGGGAGACAGGAAGACAAGGAGACTGGGTGAT
1455	12662	27	12662_27	TGCAGCTGCACGCAGATGTTGCATTACATACGTCAGCCATACGCCCACACAATGACGACGGCTGCAAAN
1456	12663	39	12663_39	TGCAGTGGGTTCGTTGAGAATTCTCAGCACTTTCAATCCCGCAATGGTGGCGGCATCCTTTGTGGCCTG
1457	12670	46	12670_46	TGCAGTTGGTGAAACTTGGAATTCTGAGCTTCTGTTCATTTGTTTTGCTACTCTGAGCATTGAAGGACT
1458	12675	45	12675_45	TGCAGTACTTCTGACATTTATGAAAAAAGTATGACTTGCCCAAAGCCGTCTTGGTCGAACAACATTAGT
1459	12676	11	12676_11	TGCAGTATCAGACTAGACGAGGGGGATGATGAGCCACGTAGCACATGGGCTGCAGATATCAAACTGTGT
1460	12687	39	12687_39	TGCAGGTTTATGCTGTATGTCATCTCCCTCCCACGTTAAAATTTTTTGATCATGTTGAAGGCTGGCACA
1461	12688	22	12688_22	TGCAGTATTCTCCACATCTTGTCTGTTCTCTAGCGTGTAGGGCGTCTTTAGAACATACGCTCAAGGCAG
1462	12692	28	12692_28	TGCAGACAGGACCTCGGCAGCGCACGTGGACAGTAGGCTGACTGGTGGCAGGACCTTGGCAGCGCAAGT
1463	12693	11	12693_11	TGCAGCAGGCAAACACACGGATAGAGAGAAAAGTGAATTATTTGGGGATGAAAATTGGAAAAGACGATC
1464	12694	24	12694_24	TGCAGCCGCATTGCTCCTAGTCTGTAGCCTCATTGCTCCTAGTCTGTAGCCTCATTGCTCCTAGTCTGC
1465	12698	67	12698_67	TGCAGGTCAGACCTGCATGGCAACTCCACCAATGGTACACAACTAGGCGGCTCAACGTCAATTTCAACA
1466	12706	57	12706_57	TGCAGGCGGCAATGGTGCACTGTATAATGGCAGCGTTAGGGGGCGTACCTTTACTTCACTAATGTGACA
1467	12712	26	12712_26	TGCAGCATGTTAAGAGCAATTTAATGGTCTACAAATTAATTTTGTGCCTCCTGCGGTTTTTGCAGCTAG
1468	12718	58	12718_58	TGCAGTCAAGATTGACAGTAGAAAGTCAATTTTGTCGAAAGGTCATTGGTTGCTCCAGCGTCGATTGCA
1469	12719	65	12719_65	TGCAGTAGCAGCATAGCCAGGGCCGGGGGATGTAGCTGGTGAACTCGAGAGAAAATATTAAAAAATTAC
1470	12722	13	12722_13	TGCAGGTACGACAACGAGAAAGTCTTAGAGTTTTCAGTCTGCTATATGTGGTGGTGGCGACTTTACGAT
1471	12730	50	12730_50	TGCAGGCTCTCCTAGTGGGCTGCAAGTGTCTGCCGGCTAACAGGGTCGCCATTTATGTCACAGGCAGAC
1472	12733	15	12733_15	TGCAGGAGCAAGGGTCGAAGGGACGAGTCGCCACGGACCAGGGACGGGATTCCACGACCGGGTGGTCCT
1473	12734	8	12734_8	TGCAGTCACGATTTACGGTCAAAAGTGAATTTGTCGAAATGCAATTGGATCTGGACTTCATGACACACC
1474	12743	20	12743_20	TGCAGTACATGTCCATAATCCATATCATATCAGTCGAAGAAAAATCAAATGTTCGCACCTCGTCTTAAA
1475	12749	50	12749_50	TGCAGCGATTCACAGCCTCGATGCGCAGTCCATAACCCCATGCATTGTCTAAGGGATCTGTCAGGCTAG
1476	12750	41	12750_41	TGCAGAGGTTGTCGATTTTTGAAATTGGGAGCAAAAGTCAGCGATAATATGCATAGGTTGTTGATTTTT
1477	12760	16	12760_16	TGCAGCACACGCGCGACATCAACAGCGGGTATAGTCAAGCACCGAATCAGCCGGCGTCACATCACCAAT
1478	12761	39	12761_39	TGCAGTGGGGCGAGTGGCAGGTTAGGGGCACACAAGGTACGGCGCCGCAGTGCACGGGAACGCTAGACA
1479	12762	11	12762_11	TGCAGAGAGTCGACGCACTCGAACCAGGCCTGCCACCGCGGCCACCAGCCCACCAGACAACACCGCTGC
1480	12765	12	12765_12	TGCAGCCATGCTAGCTCCCATGGTGCCTCCCATTCCTTGAATACCTCCAAACCCCATCGCCCCCGAATG
1481	12778	67	12778_67	TGCAGCGTCGGCGTCGGCGTCGTGGGCGGCGTCTCCAGGTCCACGACACGCTGCTCGTGGCCCGGGGAC
1482	12779	37	12779_37	TGCAGTTACTCTGGAGTAGTCCGCTAGCGTCCTTTAGGGTCTCTAGTTTGTCTCGAGTAGTCCTGTAGG
1483	12781	18	12781_18	TGCAGTCATATCACGGAACGCCATGAAACGTTCCATTGTAGTCAATGATGTAAACATTTCCCACTGCGA
1484	12784	23	12784_23	TGCAGTGAAATAGCAAAGAAGTAAACGTCAAAGGCGTCGATAATATCACAGAGAGCAAGTGTGACAAGG
1485	12785	55	12785_55	TGCAGTACTGTAAGGAACACGCTGCCACATTCCACTTGGCGTGTGTGTTTGTTTAAAGCCGCAGATTCA
1486	12807	23	12807_23	TGCAGCATAATTACCACAAAATGAAGCATATCTTAGTGTATAGGCGTTCAACTTGCCATGCTTTGCAGT
1487	12818	11	12818_11	TGCAGGAGCGTCAAAGGAATAATAAAACGTGTAAAAATGACTGCACGAGTGTTAGGGAAGTGCAAAAGG
1488	12826	20	12826_20	TGCAGCCGTGGCACATTAGGACGCCCGACGTCGCACCGCAGCGCGCCGCGACGCTCCAATGGACGTGCT
1489	12829	25	12829_25	TGCAGAGAAGGGTATGTAAGCATAGGGGTGCAATTGTATAGGATTATTCTCCGGCAACCATCTGTCAGG
1490	12831	17	12831_17	TGCAGTAAAGTATCGGTAGCTGTTAAATTAACTGGGGGTAAAGTGTGAGGCACTTCGACGTGGCTACAT
1491	12837	21	12837_21	TGCAGCTGCTACAGTCTACACCAATGCCACAGCATCTAACACCCTGGCAACTTCGAAGCAAGCTAATGC
1492	12838	23	12838_23	TGCAGACACCGATGTGGCTCTCACCCTACTAAATATGCAGGCACCGAGGTGGCTCTCACCCTACTTACA
1493	12839	21	12839_21	TGCAGGTGCATGTTCAGGGTCACAGGTTGGGAACAAAATATTATACCGTACACAGATTTCCATTTCAAA
1494	12859	49	12859_49	TGCAGCCGGTGATCGACGGCTTCAGCGACGCGATGCTGCCAGTGGTGTCGCGTCGCGCTCGCTTCGTCG
1495	12862	23	12862_23	TGCAGACTAGGAGCAATGAGGCTACAGACTAGGAGCAATAAGGCTGCAAACTAGGAGCAATGAGGCTGC
1496	12863	6	12863_6	TGCAGTCCCGATTGACGGCCGGAAGCGAGTTTCTCGAAATGTCATTGGCTCTAGAGTCCAACCAGCTCT
1497	12868	52	12868_52	TGCAGTGCCATCTAAGATGTAGAGCACACATTGATTGCTAGTGTTTCATGAAGTCGCCCAAGGTTGGAT
1498	12869	39	12869_39	TGCAGTGCCATCTAAGATGTAGAGCACACATTGATTGCTAGTGTTTCATGAAGTCACCCGAGGTTGGAT
1499	12870	54	12870_54	TGCAGAGCTGATTGTATTTAAAAATTGTCTTTACGACAGAACCTTACAACTATTTTCCAAATATACAAA
1500	12880	44	12880_44	TGCAGAAACAGGGTTGCCAAACTGACTATGTGGCCAAAATAATATTTCCACTGTTGGCCAAAGTGATGA
1501	12883	6	12883_6	TGCAGAAATGTACGTGTTTGGCACTCAGATATGGATGAAAGTTATCGCCGACGTTGCTTTCGGCTTCAC
1502	12901	20	12901_20	TGCAGACTCACTCAGGCAGACGGCAGACTCACCTTGGCGCCGGGATCGAAGAAGTTGCGGCCCACCAGC
1503	12902	42	12902_42	TGCAGTAGACTGCACGGTGCATGGCTGCGACCACAGCTAGTGATGGTGGTGGTGCTGATGATGACTTGT
1504	12903	29	12903_29	TGCAGGAGCTGTATTTGTTGTAGATGGTTAACACCTTCACAAGGTTACGTGGTCGCGACCTACAATGTA
1505	12905	39	12905_39	TGCAGTTTTTTCAATGAATTGAAATAGTATGACAGTACCCCCAGTCCCAAGTGAAGTGAGCACAATCTC
1506	12910	43	12910_43	TGCAGGTCCGCTTCCATCCGCCGTCGGGAGTAGTGATGCCCGCAGACTCGGTCAGCGTTGTGGCGGTCG
1507	12914	22	12914_22	TGCAGAAGAGATAGTAGTTAGGATAGAGATTCAACCTTATACAGTAATAGGACTTCGTGAAACACCAGC
1508	12926	20	12926_20	TGCAGATTATTCTATTAATAAAAATAAATAGATATCATTTTCAGACTTTCACAAAATTATTGCTATACA
1509	12931	52	12931_52	TGCAGGTAAGAAGTCAGTTTGGACTCTCCCTTTGGCCATTCTGACTCCGACGTCCAAGTCTAGGCCTAG
1510	12941	11	12941_11	TGCAGATATCGAGAAGGGAGAATTTCGCAATCTCCACAAACCCTTGTCTCTGGTAACAGGTAAGAAATG
1511	12947	24	12947_24	TGCAGGCTCTGGTCTGCACTAAGGAAGATAGTTAGAAACACTTCAAGACCCGGTGGAACTTGCTGGCCC
1512	12952	7	12952_7	TGCAGAACCGATTGCTTCAGGGATCTCCGTTGGTAGTGACTCTTTTTTTAGTCGCTATCAATGGAATCA
1513	12958	53	12958_53	TGCAGGAGTTGGCCAGATAGCCGTGTTACTCCAAACATCACAGTAATATTGCAAATTCAATGTGTGAAG
1514	12967	37	12967_37	TGCAGATGGGTTTCTTTCAAGAAAAGAAGTTAAAAACAAAATTTTCTTGGAATTTCTGGTAGGTGTTAA
1515	12970	13	12970_13	TGCAGTCAATGCACTCCCAGTGTAGTGTTGCCCATGTGTTTATAATACCTGCTGTGTTTTAGAAAATCA
1516	12973	54	12973_54	TGCAGACACTCTGTTATCCACAAGAGCTGCTTGTAACCCAGCGAGAGTACCACAAAACTCAGTGATAAA
1517	12978	64	12978_64	TGCAGAGATCCTCCCTCAACAACTCTGCACAAGATTACATTCAGTGCTGGGAACTGTTCAACCACCCTG
1518	13002	38	13002_38	TGCAGGCTAGGCTGACTGGCAGATAGAAGACCTCAAGTGCTCCCCAACACAAAGCTATGCCAGTCAACA
1519	13005	63	13005_63	TGCAGAAGGGCCACCGCTAGACTTGGGGCCGCAAAGCATGGCGTCCGTGCGCGTGCGCGTGCGCGTGCG
1520	13013	9	13013_9	TGCAGAAAGACAAACTATCACATCCCTTATTAAAGGTGCAAGTAGAGTGAAACCAACCCTAGTGCCGAC
1521	13027	15	13027_15	TGCAGGGTAATGATGCACTGGTAGGAGAGAGAGGCACACTGTTATCAGGAGATCAAAAGTACCGAAGAG
1522	13047	25	13047_25	TGCAGCCGGGATTCTGGTAATTTGGCTGTGGATTGAATCTTTGATGACATGGATTCCAAGGTCAGTCAC
1523	13050	47	13050_47	TGCAGTCAAAACCACAAAAACCAGTAAAACAACAGCAACCACAATCTAAGCCACCAATCAAACATCTGA
1524	13064	51	13064_51	TGCAGGCCTAGACTGCTTGTATAAATTAAACCACACATTTATGTTAACTTAACACTATATACATACATT
1525	13069	5	13069_5	TGCAGCCAGTCTTGAGGTGTCCACTCACCTCATGACATGTGAACTTTTCAAGTAGCAGTTCACCCATGT
1526	13070	66	13070_66	TGCAGTCACTCCATTGCCATCCATTCCCACACTATACTTACACACCGTCCTTGTATGTGTAGATACTTG
1527	13072	38	13072_38	TGCAGAGCTCGTTCCCCCACACAACCAGGCAGGATCAATGCGAGCAGGTTCATAAGGCCCGCTATGTCT
1528	13074	50	13074_50	TGCAGTGAAACGATATGGTGACGTCGTCGTCTCTTGCGTTCTTTTCTACCCTAAACGACGCAATATATT
1529	13079	61	13079_61	TGCAGTAAGTCTAGATATCCAACCTTAAGGGACTTAATGAAACACCAGCCAGCAATGTGTGCTCTACAC
1530	13082	47	13082_47	TGCAGTATAGAGATAGTAGTTAGTCTAGAGATCAAACCTTATGGTACGTCATAAAACACTGGGTGTATT
1531	13090	5	13090_5	TGCAGAAAGTATACAATTAATTTGTAACTCATTAAATTGCTCTTAAAATTCTCCAGAAGTTAAGTTATT
1532	13108	19	13108_19	TGCAGGGAGTGTCCGTGTCAGCCAGTGTCTACACGCTAGTCATCATATCGATAGAACGCTGCTTGGCCA
1533	13110	5	13110_5	TGCAGAGCCGTGTCCAGCATGTTGAGGGTGTCTTGGTCGGCGCGCAGGGCCACTTGCAGCTCAGACAGG
1534	13115	9	13115_9	TGCAGTGTGAGAACTTAGTAGCTAAGATGAGTACAACAGCACAACTGATATCTTCCAAGGGTTCGATAT
1535	13123	37	13123_37	TGCAGATGTTCAAGATCCTCGCTCTCAACGCCCTCATACTCGCCTACAGCCAGTCCGTGCTCTACCTCG
1536	13129	11	13129_11	TGCAGTTGAGTAAGTTGCTAGTCTAGAGATGAACGCCAGCCAGCAGTGTGTGCTCTACACCTTAGATGG
1537	13130	24	13130_24	TGCAGTAAAAATTAAATTGAAAGTAAACACGCCAAGCGCACGTTACCATGCAATAAGCGACGTCGCACA
1538	13132	49	13132_49	TGCAGTGCGCAGTGTGTATGCGCACAAACCGTCACCAGACCAGCCTGCTAAAACACGTGCAACTCGAGT
1539	13136	32	13136_32	TGCAGTGTATAGTTTGCAGTTAGTGGTGTGCAACGTGCAATTTGTAATGTGATGTGTACAGTTCAGAAT
1540	13141	19	13141_19	TGCAGAATTCTGGCCTATGATGTGATAGCTATGACTGCTGAGTAGTGAATGCACTTAATTGAGGTTAGA
1541	13142	8	13142_8	TGCAGCCAAGTACACAGTCAAGTGGCTATGTGGGTGCAATCGAGATGTGCGGGTGTTGTTGACTACTTT
1542	13150	64	13150_64	TGCAGTCTCAGTGACGTCATCATCTGCAATACACACACGATGCCACTGTCACTCACACCTGCCACGTCA
1543	13154	33	13154_33	TGCAGTATGCAAAGGAGTGCAGATAGCACCAGGCGCAGGGGTGCAGATAGCCCCATGTATAGAAGGGCA
1544	13155	27	13155_27	TGCAGCACCCCTGTATTCGCGGTGGTTCACCGGAAATACCTCTCGTGTTTGTTATTACCCTTGCTCACT
1545	13156	51	13156_51	TGCAGTCGCGATTGACGGTAGAAAGTGAGTTCGCAGAAATGTCATTGGATCTAGACTTCATGAAACATC
1546	13157	8	13157_8	TGCAGTCACATCACGGCAAGCCATGAAACGTTCCATTGTAGTCAATGATATAAACATTTCCAACAGTGA
1547	13159	61	13159_61	TGCAGGGCTGATCTGGGTGATTATTCCCACATCTGAAGCATTTCTGGTATGACCCTTGCTGCTTTGGCG
1548	13160	48	13160_48	TGCAGATGCCATATACCACTAACATCCTGATGCTTGGTCAATTCCACAATCAGATTCGTGCCGTTTCCC
1549	13165	53	13165_53	TGCAGTATAAGCGTAGAGATTGTAGTTAGTCAAGATATCCAACCTAATGGGACTTCATGAAACACGAGC
1550	13167	56	13167_56	TGCAGGCAGTGCACCCAGAAGACGAGGGACGCCGCTTACTAGTACTGTACCACCTGACCGATGTGTGTG
1551	13176	7	13176_7	TGCAGCTGTTATCCTAACCTTCAGGATGCCAACTATCCCACGCAGGGTTAAGGTGGGGTTTCATAGCCT
1552	13182	6	13182_6	TGCAGCCATGATTAAAATTTGCCAACGTAGCGGATTCAGTGTTTTGTCCATACTACTATAGGCCGTGCT
1553	13184	65	13184_65	TGCAGTGCGGCCATCTAAGGTGTAGAGCACACATTACTGACTATTGTTTCATGAAGTCCCACAAGATTG
1554	13187	16	13187_16	TGCAGTACAGAATCGTGCACACTAATTCGAAAGGTTTCTAGCCCTATAGTTACTCCAAGCAAAGTTATC
1555	13190	17	13190_17	TGCAGTAATGTTTGACCACGGTTAATTCCGAAGTCTTCGCACAAAATCCACAGCAAACAAGAACGTCGC
1556	13192	10	13192_10	TGCAGGCCTAAAGATGAGAGAAACGAACGAACGTATAGCGTAGTGTAGTGTAGTAAGCAAGTGTGGAAC
1557	13194	9	13194_9	TGCAGTCACCATTGATGGTCGAAAGTGAGTTTGTAGAAATGCCATGGGCTCTTGACTTCATGAAACACC
1558	13197	9	13197_9	TGCAGACTTAACTCCAGCACAGCCACGGATCATCTACCTCGCTGCTCCACCATCATGCCAACAACATAC
1559	13199	67	13199_67	TGCAGTGGTGTATTGGATGAGGAGCGGCAGTGTCACTGCCTGCTTTAACCTGGCTTAGACTGGTTGTGG
1560	13201	11	13201_11	TGCAGAGAAACAAGCAGGTCTTAGACACCAAGTTCTTGAGCGACTGAATAAGTGGTTTGTGTAATTGCG
1561	13205	12	13205_12	TGCAGTCGGAGCAGAAAAACTAACAAAGTTTGATTCGGTTCATGCTGCTTATGTTTTTTGACTAACCGA
1562	13206	30	13206_30	TGCAGATCAGGCCGGCGCCCAGTACAGGCGACCCTGGTGATATCACGTCATAGATTCGAGCCAGAAAAG
1563	13209	15	13209_15	TGCAGTAGGTAGGCCCACTCTACTCCTGCATACTGATATGAGTGTTCCATGTTTGAAGTTGTACTCTTG
1564	13216	33	13216_33	TGCAGAATCAGAAAATGGTTGTTTTCTGTAAAAAAAATTTATACATTATACTTTTTGCATTAATTATGA
1565	13217	56	13217_56	TGCAGCACTGTCAACTTCGTTTTTCTTCTCCTTATACCCAATCAGAACGCTCCAAAAAGTTCAGCGTCG
1566	13221	20	13221_20	TGCAGTCCATCATTGTAGTAGCAGGAACGGAACGGGAACACACCTATCTCCCTTCCCTCTTTATGCAAA
1567	13223	52	13223_52	TGCAGATGAACGATGACTCGGGTCGCTCTAGTCTCGACGACGCACAGCGATATGATCCTCTCGGTCCAG
1568	13229	55	13229_55	TGCAGTAGAGTACATAGTTAGTCTAGAGATGGGACTTCATGGAACACCAGACAGTGATGTGTGCACTAC
1569	13234	60	13234_60	TGCAGGTGTTTTTTAATCGTTCTGCTGTCAAACGCTCGGAACGTGTGAAATGGCGCTTGTGCATTTCGC
1570	13236	11	13236_11	TGCAGCCCTTGAACGCTGAGCGAGCGCAGTTCAGGAAGCTTGCCAAGGAGACGCGAGAAGTAATGGGCT
1571	13237	39	13237_39	TGCAGTGCCATATAAGGTGTAGGGCACACATTGCTGGCTGGTGTTTCATTAAGCCCCTTAAGGTAGGAT
1572	13242	19	13242_19	TGCAGCAGAGATAGTAGTTAGTCTAGAGATCCAACCTTATGGGACTTTGTGAAACACCAGTTAGTAGTG
1573	13251	5	13251_5	TGCAGCGGACCTGCCACGCCAAGCGACCCACCTGGAATTTGCCCGGTGTCCCGGTTGGCCATTTCGGGC
1574	13256	55	13256_55	TGCAGAGCAAATAAACCCCGTGCGCTGTGTTTGTTTGGGTGTGACGTCACGGGCTACGTCCACGGCCTG
1575	13263	7	13263_7	TGCAGCACCAGCCTGCACCCGCTTCTCAATAGGCCAAACCCGGCCAACTTGGTCGAATAAATCTGCATA
1576	13264	43	13264_43	TGCAGTAATTTCACAATTAAGATGGATGATTTGAATGATAATAACTCGGTGTAAATAAACCAGGAGACA
1577	13285	33	13285_33	TGCAGCAGACCAGGCGGCCGCGTTTCAACACGCGGTGATTAGCCTCAGACAACACACACGTTGTGGACT
1578	13286	10	13286_10	TGCAGGTGTTAGATGTGTGTGCGTGTTCCTTACCTTCTTGACTACCCCTCTACAGCCACAGCTCCACAC
1579	13289	17	13289_17	TGCAGAAACGAGGGGGTTGTTTTGTACCCTGTGAGAACGATTCCACTGTGAGATGAGTAATACAATGAA
1580	13293	38	13293_38	TGCAGAAGCAGTGGCGGACCGGGAACTGTACTGGTCGCGCATCTCGTCGCACAGGTTGACCATCTGCGG
1581	13294	48	13294_48	TGCAGTTTACTGCAAGATTGGCACTGTAAAGTGTCCGTAGACCAAATAGGGCAGAGGGGAAAACATTGA
1582	13302	59	13302_59	TGCAGCGACCTCCATTCACACAAGGAGAGCGGTCGCAAGGGGAGGACCTCCTGCCACCGCTGTGGTCTC
1583	13307	60	13307_60	TGCAGTAGAGTTAGTAGTTAGTCTAGAGATCCAACCTTGGGGACTTCATGAAACACCATGACAGTAGTG
1584	13314	45	13314_45	TGCAGACCGACTCAGTCGTCACTTACACACAGACGTGTGGCTGTGCGTCTAGCCATATACCACGCGCCG
1585	13317	19	13317_19	TGCAGTCACCGGCCGCCACCCCAGTCATCCCAGTCATCACAACCATCGCAGTGGCCGCTACCAGAAGGA
1586	13318	16	13318_16	TGCAGTCCAGCGTCAAAGTCTCCGTACCAATGCACAGTCGAACGAGACCAGAAGACGGAGTCGCTTGTT
1587	13320	7	13320_7	TGCAGTGAAGTCCAAGAAGACTAGGTTTGACATGACATCCCTGCGGCCGGCATACTCCAGTGCTACCAC
1588	13328	22	13328_22	TGCAGCCGGTTGATCCCGGATCCGAGGATCTGAGGAACTTGAGGATCTGCATCAGACACCGAACATCAA
1589	13330	40	13330_40	TGCAGCTTCCTCGGCAGCAGAGGCCCGTGGTGTCGCGCGCCCCGTTGCTGGCCAGCAGACTGGCACAGT
1590	13338	20	13338_20	TGCAGAGTATATAAACATAGATAACGTACAACATTAACGTTATAATTCAAGTGCTCCTCCATAACGTTA
1591	13341	27	13341_27	TGCAGACATCTCTCCCTCTTTTCGCCACGTTCCAGTCTCCCACGTCGTTGGGGCCTCTGTCGGCAACTC
1592	13342	61	13342_61	TGCAGTAGAGATAGTAGTGAGTCTAGAGGACCGACTCTTATGAGACTTCATGAAACACCAGCCAGCAAT
1593	13355	34	13355_34	TGCAGTAATTATAAAGTATGAAGATCAGGAATGTTGGTCTTCAGCAAAGAAGTAAAAATATTTAAAATA
1594	13356	17	13356_17	TGCAGTGGTTCACCGTCGTGGTGGTGCTCCTACTTGCAGCGGCCATCTTCTTCGGCCTCAAGTCTGGTG
1595	13359	47	13359_47	TGCAGGCGATAACAGACGGAACCGGCGACGGAACTCTCCTAGCGGCAACACCTTCGGGAAGCCTTGCTT
1596	13362	40	13362_40	TGCAGGGCAACAGCGGCGGCTGGAACTTGCGCTGGGAGCCACAAGCCCCGGCCAGCGGCTGCGCGGAGA
1597	13363	38	13363_38	TGCAGCGCAGTTCGAATCTCTGCCTTGTCCAACACGCCCGAGCTCCCTGGCAGGCCTCGATCGGAGCTG
1598	13371	11	13371_11	TGCAGGCCCCAAGGGGAATCTAGCGTGATGGCTGATATGCCAGCCTGATACGATTTGCCGCCGGCATCT
1599	13379	22	13379_22	TGCAGTACCGAGAACTTGCTGCACTCTGTTCACGTCCCCTGGCTAACTACCCGAGTGCCTGGCCAACCT
1600	13381	53	13381_53	TGCAGCACAGTGTAGTGGGGACAGAAATGCTGAAGAGTGGATCTGGTGGTCATAAGTATCTACTTATCG
1601	13385	6	13385_6	TGCAGTATATTGCTTCTTTACCGGTCTCTCGTAGAAGGTAATTATGATTGAGGCGTTAGAGTTCTCGCG
1602	13399	22	13399_22	TGCAGCTTGCAGTCAAATGACCATGTCCACTGTGTCTATCAACTGCTGCGTCCGTTACAGTATTTTGGT
1603	13400	35	13400_35	TGCAGCAGACAACACAGCAATGACAGAGCCATATAGCAAACTCGTGGGATTTTCGACCTCGAATTATTC
1604	13404	37	13404_37	TGCAGTGTGCCCGTGCCGCGTGTTGACATCATGTTCACTGTCGCTCTGTCTGCTGCCAAGATACTGATA
1605	13405	6	13405_6	TGCAGAGGCTATACCCACAGACAATGAGGAAAACGTTCCGGAGGAAATAAGTTCTCCCAAAGAAATTGC
1606	13407	14	13407_14	TGCAGACGTGCCGCAGGAGGTCCCGCATCCAGGTGCTGCACCTGCGTGAGTCTGACGTCTATCTGCGTG
1607	13410	23	13410_23	TGCAGCGATGGCATGCATGTCCTACACACTTGCACACAGTTGAAACTCTCACGGCAAAATGTTTGGTTC
1608	13413	29	13413_29	TGCAGCAGGCGGTGGTGGCTTGACAGTTGAAACGACGGCAGAACTCGCCGCTCCAAAGTCCAGAAGGAT
1609	13414	6	13414_6	TGCAGGAACACACTCAAATATCCATCCAGTTGTCCGGGATTCAAACCCCGGCATCAGCAATACTACTAG
1610	13420	54	13420_54	TGCAGAAAACACATGGGGCACTGGTACGGCGCCTCTCTGCATGCACAAACACATTAGCATGGTTATGAC
1611	13431	41	13431_41	TGCAGACCCGCAAGAACGCGTGGCAGCTCTCAAGAAGCGGATGAAGGCGGAGGGATACGCCGTGGACTT
1612	13433	41	13433_41	TGCAGTGGATGAGCTGTAACCCGAGACACATTCGTGTGTTCAACTTTTACTAATCGACAGACTAATTTC
1613	13442	26	13442_26	TGCAGCTCGGCGAGTTGGACAATATAACAAGAGTTTTCGCATTCACAAACATATACACTTTCTTGCCGT
1614	13453	9	13453_9	TGCAGACACAGATTTTTAATGCAATACAGATGTAGAATGACGCGTTTCTCCCTAAGGATATGTTTGTGT
1615	13460	23	13460_23	TGCAGTGCCATCTATGATGTAGAGCACACACTACTGACTGGTGTTTCATCAAGTCCCATAAGTTTGGAT
1616	13461	23	13461_23	TGCAGACAGTTGTCGCGATCTTGCCCATTACGAGCTGCCTCCACGTAGCGATGGAATCGCGATATTGCA
1617	13462	30	13462_30	TGCAGAGACTTTTATTTATGGAGATTGCTGCACCGTGCTGGTGCAAATCAGGGGGGAAACACAACCTCA
1618	13463	38	13463_38	TGCAGACAGGGTGTCTCTGGGTAGGTAGTAGACTAGTAAAAGGTGCTGTGCTAGTCGTCCTGTCCTGGG
1619	13464	15	13464_15	TGCAGTTGCGTGGGCCTTGCATCGCCGATCAACTCCGCGACGGACGGCGCATGCGCGGTGGACTGCACC
1620	13465	38	13465_38	TGCAGTAATCCTCCGCGCGCAATTTTTTTTTGGAGGGGAGGAGTTCATTATTAATCCAGGTGACTGATG
1621	13466	14	13466_14	TGCAGCTCTTACAGAAATATGTATCTACGCAGGGCATATCGATTGGAAGCCATCGACATTGCCATACGA
1622	13467	26	13467_26	TGCAGCGAAAATGTACACATGATTATACAAACCACGAGCAACATGTAAAACCATCAAACCAAGTCACAC
1623	13470	26	13470_26	TGCAGTGGCTCTGTTAACATGTGCAACGGCTTTGAAACACTTGCAGTGGCTTTGTTAACATGTGCATTG
1624	13478	33	13478_33	TGCAGTCAGCTTCACAGCGATTCACAAGCAAAATGCCTCTCTATGCACAGTCCACACCTGATTCATCGT
1625	13481	13	13481_13	TGCAGTCACGATCAACAGTCGAAAGTGAGTTTGCCGAAATGCCATCGGCTCTCGACATTAAACACCAGC
1626	13485	9	13485_9	TGCAGCCTCAGTGTCTATCCTCACACAGATGTGATTGGGACTCTTCTTAGATAGAGAGTTGAGAGACCT
1627	13486	16	13486_16	TGCAGCTGGAGCTTCTTCACTGGATTCTGCTTCCTCTGCACCAGTAGCTTCTTCAGTAGATTCTGCACT
1628	13488	26	13488_26	TGCAGGATTGATTGTGGAAGATCACGAAAAACCACAATCAGGATAGTTTGTGGTCACGGTGGTACTCGA
1629	13499	40	13499_40	TGCAGACACGAAAGCACCTTAAAGGACCACTCCAGAGTAACTACAGACCCGAAAGAACCTTAAACGACC
1630	13507	20	13507_20	TGCAGTATTATGAACACTGTAGTATATAGGCCTATATCAAGTGAACTTATGGTACTCCAAGTGCACCTA
1631	13510	16	13510_16	TGCAGCTATTGGCGCCGAGGTCTTGGCCTAGTGTTATGTCAACCGAGCGTGCATTCTAAATGTGAAACA
1632	13531	42	13531_42	TGCAGCTCACCGTGTGGCACCAAAATTGCCCGGACAAAACGCGTCAAGTTCTCACGGCATGCGCCAGTC
1633	13533	15	13533_15	TGCAGTCAAGCTGTCGTTTATTTTAATATGCGTTGTACGTAACAAAATTTTGCTGTGACAAACGTGTTC
1634	13538	33	13538_33	TGCAGGGTCCTTTCAGTCGCCTTGTACGACAGCTGGGACTAGCTTGGGCCTACTCTAACCCCGTACCTG
1635	13545	43	13545_43	TGCAGTGTTATTTTGTTGGAAGGGACCATGACCCACAATGTATAAAAGTAGCCGAGCATGATTCATGGT
1636	13556	9	13556_9	TGCAGAATTATAGGAGCAGTATAAAGTTTTTAACTCATTGATTTTCGTAGCTAGTGGTACATTAAAGAA
1637	13557	41	13557_41	TGCAGCTCATAACCACTGTAATACTCGTGTACCAGCTAACTGCAACTCATACCCACTGTAATACTCGTG
1638	13560	46	13560_46	TGCAGATGAAGATCATTGGCTCACTGCGAGATCATGTGACGTACAACGCAGAGGCGCAGCGTAAAGCCC
1639	13563	49	13563_49	TGCAGGTGTACACGCAGAAGTTGCCGCTGCCAGATGGCGTGGAAGTGGTGCACGCATCTCCTGCCGCTG
1640	13572	53	13572_53	TGCAGCCATTCAGTCAGTGAGTCAGTGAGCAGTGGGCCCGACCTGCCCGACGCTATGGGAAGCAACTCA
1641	13574	34	13574_34	TGCAGCACGCCTCTTTAACCCCAAAGTAGAATTTTATGAGCACTTTCTTGATTACAAAGTGAATTGTCT
1642	13575	7	13575_7	TGCAGTTCAAATATCACCAATAACTAAGTATGTATGCTGCAACTTCGGTAGTGATTAATCAAATAATGA
1643	13582	19	13582_19	TGCAGGCGCCGTACGTACCTGCTGATTTGTCCAGAGCGAATCTGTCTGAACCCTCTCCGGTCAAGTAGA
1644	13583	35	13583_35	TGCAGTATCGATTCGAGTGCGGCAACCGCAACAAGAACAAGAACATAATATACGAGAAGCTGTAAACAA
1645	13589	7	13589_7	TGCAGTGCTCCCTTTTGCTCATCAGCATTCTATCTAGGTTGAGTTGCTAGCTCGGTAAAAGGTAACAGA
1646	13594	29	13594_29	TGCAGTTGAAGTGACATGCAGGTGTTGTTGTTGTTGTTGTTGTCTAGCCCCCAGATGTCATGGCGCGAC
1647	13600	20	13600_20	TGCAGGCCTAGGTGAATGGTAAGCTACAGTAAGTAGAACACATGTAGCTAGAGCTGTTGAGGCTCACTG
1648	13603	11	13603_11	TGCAGAAACAGACTTCAATTCTAGAGATGAATTTGATAGTAAACATCCAGAATCAGATTTTGATTCTAA
1649	13604	20	13604_20	TGCAGCTGGTAGTGGTCGTGACGGTTGTTCGAACGGATCTGATGATATCGCATTGCAGCTGCTGCAAAN
1650	13611	22	13611_22	TGCAGAATCACTACCAGCTGTCACATGATTCAGGTAGCTACCGGCAGGCTAGGCCTAGGCCTACCTCAA
1651	13615	40	13615_40	TGCAGGATGCGAGAGGACGCAAGAAACAAAGTAGTTTGTGATTAATGGCAACCAAGGTTATATCGGTGT
1652	13624	37	13624_37	TGCAGATAGTTTGCGCCGTGCTCATCAAGGGAACTGTAGGCCAACAACCTTACAATGGTGTATTGTGGG
1653	13632	66	13632_66	TGCAGAGCTGTTGTGGTGATTTCACATCGTAAAATGTCTTGCAGGTCGGATTCTGAATCGCTTCTCAAA
1654	13633	34	13633_34	TGCAGGAAGGTTTATTTCTATCATGACAGCAATAGGTATAGATGCTTCATTCGTCTTGGCACATAGAAG
1655	13640	30	13640_30	TGCAGTGCTGCAGTGCTGTAGTGCTGTAGTGAGGTGCTGGTGAGGTGAGGTGCTGTAGTGCTCCACACG
1656	13652	54	13652_54	TGCAGAAAGTTGCTCGGTACCAATCATCACCGTGCTGTCCATCTTGCTGGTAAGCTAACCCCCTGGTCC
1657	13655	29	13655_29	TGCAGCCAGTGGCGCACCACCCTCATCAAGAGCAGCTAAACTTAGCTGCTCAGGGACACTTGCAGCTGC
1658	13657	59	13657_59	TGCAGTGCGGAATTAACTTTGGCAACGCTCAGCTCTCGTTTTAAAAGGGACCGCAGTGGAAGCAGCAGT
1659	13658	21	13658_21	TGCAGGTAGAGGCGTTTGTTTACAAACTGGCCAAACTCACGTACACCTCATCCACGCCTCTGACAGTCC
1660	13665	20	13665_20	TGCAGACATGATTAGGAGACATCAGCAACATGCTCCATGTGTATTTCTGTTTAAAACTGAACAGAAGTT
1661	13669	65	13669_65	TGCAGGTACCTGGTATAAAATAAGTTCGTGGTGCATTTCTACTTGGTCAAAAATCGTCTTGACTTCTGT
1662	13672	16	13672_16	TGCAGTTGGTGTGATGCTGTGGTCCGCACACAATCACAAACACACGCCTAACATGTTGATCACTCTACT
1663	13676	9	13676_9	TGCAGCAGCATGGCATCACATCACAACACAAATGCGCACATTTGCTCGGTTCGACTCCCGCGCGCGCAC
1664	13680	21	13680_21	TGCAGTTCTGCCATCTAAGATGTAGAGCACACCTTACTGGCTGGTGTTTCAAGAAGTCCCACGCGGTTA
1665	13686	8	13686_8	TGCAGCTACGACTGAATAGAGCCAATGACATTTCGACAAACTCACTTTCGACCGTCAATCGCGACTGCA
1666	13688	29	13688_29	TGCAGCTATGAGAGGCGAGGAAGAGGAAGAGGAAGAGGAAGAGGAAGAGGAAGAGGTGGAGAGTGTCAG
1667	13700	16	13700_16	TGCAGCAACTACATGTCCCGGGAGTCCCATCTCTCACACTCCTGGCCTGAAGATGTTGCAGCAAGAAGT
1668	13703	49	13703_49	TGCAGCATGACTCACTGAGACCGACGAAAACAGCAGTATATAAACACTGGTGAGAATATTGCCTGAAGG
1669	13704	27	13704_27	TGCAGTCCGAGCGTTCCCAGACACTGTCCGCGGAAAACTGAACACGTTCGATTACGTACGACTCGGCCG
1670	13707	49	13707_49	TGCAGACTGAGTGCAGTTGGTGTGCGAGGTGCTCACCAGGGGAAGTATACGCCAACAACCTTACAGCGG
1671	13716	16	13716_16	TGCAGCGCCAAACATGCATCACTTTTGAGCCGAGGCCGCTGTGGCCATTCCGATCTCTATTTTCCGCAA
1672	13718	29	13718_29	TGCAGTAGCTGCTTGTTGTAGCTGGCACACGACTGGTGCAGCTCGCACATCATACGTGGCGGTACCAGA
1673	13720	7	13720_7	TGCAGCACTCGCACACGTCCAACTTCCCCGCCTCTCTCTCTCTCTCTCCTCGCACCCCGCTCGGCTCTG
1674	13726	44	13726_44	TGCAGTAGGACCTCTTCACCATGCTAATTGACGAATGTTTTGGTATAAACGTTATTGGAACGCTTCTGT
1675	13730	57	13730_57	TGCAGTCTAGCAATGCGTGTATTTGCCAGAATTGGTTGAGATGCGCGGAATGATATGAAGCACATCGAG
1676	13732	48	13732_48	TGCAGTATGCCAGACACAGACGCTTTCATCCCTTGAGCATCCCAACTTCCAAACTTCTCCGCAATCACA
1677	13735	6	13735_6	TGCAGTAAAGTATGTTTAACTGCAATATTCGGACAGTCAAGTATGAGGCACCTTGACGTGCCTATGCGT
1678	13738	23	13738_23	TGCAGCTCCTTATGCCGCATGACGATCTCCTTGGCCTTGGCCAGCAGATCGCCGGGCGAGGTCGCGGCG
1679	13741	7	13741_7	TGCAGGTAGCGCGCTCCGCCTTCACTACTAGCACTCTGGCGGCGGACGCTCGCAACTAGTGCCGGCTGC
1680	13746	43	13746_43	TGCAGTCTGGTTGACGACGCAAATGAAGCAGGCGAATTCGACCAGCAGAAAAATTGCGAAAAGGCATTC
1681	13747	5	13747_5	TGCAGAAACAGGCAGTGCAAGCGGCAGTGCACAAGTTGCGCGACACGCACAGAGAACACTTGCAGTCTG
1682	13749	40	13749_40	TGCAGCGACGACACGGACACAGACAAACCTCTCTGAGAAGTCCCCACCTGTTGACGCAGCTCGTCTTGG
1683	13752	36	13752_36	TGCAGTAGGCAACTATACTAAAATCTGTGACAGTAAGGTTCCCCTAGCAGTCTGCCCTGTGTATGCTAC
1684	13762	16	13762_16	TGCAGGTTGCCACTGACATTGGTCTCATAATGCTGCAATTCAGAAGCGTTTCTGATTCGTATTGAACCG
1685	13769	62	13769_62	TGCAGAGTCTCCGTAACGCCAGCCCAGGCGCAAATTGACCCAAGTTGTTGACGCGCCTTAAATCTCCAT
1686	13772	22	13772_22	TGCAGGACTTAATCGCGTACGATGCCCATCGCGCCCTCAAGTACAATCCAGTTGACAGTTGGCGTTGCG
1687	13776	57	13776_57	TGCAGCACACAACAGCGGAGAAAATTCAGATGGCCACTTTTCCCGCCCTGGCCACTTTACCCATCCCTC
1688	13777	64	13777_64	TGCAGTTGTTGTTGCATTCCGATGATTTCGTATTACAGACCCATTTTGGAATCATGAATACCTTTGCTG
1689	13779	32	13779_32	TGCAGCCGATTGTGCGACAGATCCAACCGGTCAAGCGCGGGCAGCGCAGACAGTGCAGTCACTGGTACT
1690	13780	39	13780_39	TGCAGGGCCTGGCTGTCAGCACCGCTTTTCACGCACGCTCGCGTTGCCGGCGTGCCGACACTGCGATCC
1691	13782	10	13782_10	TGCAGCTAAGAGCGTGCTGCGACGCTAAGGAACTGGAGCGTCTGTGTGTGTAGTGTAGTAGTGTAGAAC
1692	13786	5	13786_5	TGCAGATACCATGAGTCATGAGACATTCCAAAGTGCTAGAGTTGAAAACAACGACTGTCCAGTCATAAA
1693	13793	30	13793_30	TGCAGACGATGCAACACACACACACACACACAAATGAGACAACAGCATACATGCAGTCGCTGGTAAACA
1694	13797	13	13797_13	TGCAGCTGCAGGTCTGTCGTGTCATGAGCGATGCATCCCATCATGGTTGTTCTTGTAGTATCGTTGATG
1695	13798	28	13798_28	TGCAGCACTCTACGACGCCATGTTGGCGCGCAATTTGAACAGTCCTGGGACTTTTAGATCACACTGTGT
1696	13806	50	13806_50	TGCAGAAACATCGCACACTACTTATCGGGGCGGAAATCGAAATAATCACGGATCACATGTCACTAACTT
1697	13807	35	13807_35	TGCAGATACGCTGATGTGTGTTATACAATAACAGTGACAATGTGTTGCAGATACGCTGGTGTGGGCTGT
1698	13816	6	13816_6	TGCAGCAACCAACCCTCCCACTGTGTAAACCAGTGCGACTGTGTGTAATATAGTGCGTTTCGTGGGAGT
1699	13818	13	13818_13	TGCAGAACAAATGCATTGCAGGATTTGACGCAGCACGTGACAGTAGCACAACTTTACAGACGCTTGGAC
1700	13819	48	13819_48	TGCAGATAAAAGGAAGTTACAACAATTGTAAAATTAAAATAAAAAATTAAAAAGGCTAGTTTACCAGTC
1701	13821	14	13821_14	TGCAGCAGGATTGGTCAGCGATTTAGTTTCCACGGCAGCAGGCTTAGTAAGAGTTTTAGTTTCCACCAC
1702	13823	40	13823_40	TGCAGCGTATATTTTGCGTAGTTGGAGCTGTGGTTGGAGACGGACAGGCACCACGCAGTACACTCATTG
1703	13826	26	13826_26	TGCAGGCATCCGCGCTCTCGCAGCTAGTGTTCAGAAGTCCCACTCCACAAAAAACGTCAATGACTATGA
1704	13827	15	13827_15	TGCAGGATCCCAATACAGAAGTAAGAAACCTCCGAAGGATTTCCATAGAAACTATTCGACTGCATGAAG
1705	13830	15	13830_15	TGCAGTACTTGGATAACATCACAACCTGACAGTCTGCACTAACTGCCGCCACTGTGTTGCAGTCCGTAG
1706	13835	44	13835_44	TGCAGTATGTATGAGCAGGCGGTGGACTTGTTGTGGGTGGGCCGAGTAAATCCACGGTCAAGGGTGGCA
1707	13839	5	13839_5	TGCAGCTGCTGCAGCTGCTGTAGCTGCTGAACAGGTGCGTGGCGCTGTGGCCGCAGACAACGCAGAAGA
1708	13841	37	13841_37	TGCAGAGCGTTTGCATACATACACATGGATCAGCTATCCCACACCGATGCATTAACCCTTGGAAAATAT
1709	13848	23	13848_23	TGCAGTAGGCTTGAGCAGCTCGCGCCATGCAAATAAAGACGTAATGGATTGCGCCGGAACACGCGTGCA
1710	13849	8	13849_8	TGCAGAACAGAGGCTTCTCAATCGGGCTTGGAGATGTCACGCCAGGCAAGGGACTGCTCAGACTTAAAC
1711	13850	12	13850_12	TGCAGGTAACTACACTATACTCTACCCGTACTCTACTCGCGAGGTGGTCAGCATTGTCAAACATCTGCA
1712	13853	9	13853_9	TGCAGACACAACCACCCCAGTGCTGTGCTGCAATTGCGGCCGCAACCATATGGCCACCGACGCCGTCTG
1713	13857	11	13857_11	TGCAGAGCCATCTAAGGTGTAGAGCACACATTGCTAGCTTGTGTTTCAGTAAGTCCCGCAAGGTTGGAT
1714	13863	45	13863_45	TGCAGGCCTGGACTTTGCATGGTCGTCTAACGGCTATGTGTACCACACCAAGTTCGACAACGTGGACCA
1715	13864	13	13864_13	TGCAGCACAGCACCGCGCGGCAAAGTGTATACCACGGGGCGTATAGACGCGTACCATTTTTACCAAATT
1716	13866	34	13866_34	TGCAGATGCGTCTAGAACTTGCAGTCTAAATATGCGCCCGTGTGTGCTGGCCGGTAAGAGGAACAGCGC
1717	13868	19	13868_19	TGCAGAGTGTGGCTACGCTTGGCCAGCAGATGACGTCAAATAAGAACGTGGCCGACGAGGTGGATGCCA
1718	13869	25	13869_25	TGCAGGACACTTGGCCAAGGCTGCAGCCAGCTTGGTCTGTTTTAGAAGGGTTATACTGTAGAAGGCACC
1719	13880	6	13880_6	TGCAGGACTGCCGCCAATAAAAAATAAAATCCTGGTCAAACACGTAAAATTTCCGCAAATATACGATAA
1720	13883	49	13883_49	TGCAGCGAGAAGCAGCGGGGCAAGTGGTAGAAAATAAGCTATCACTGGGACCGCAGCGAGAAGCAGCGG
1721	13884	6	13884_6	TGCAGTACCAAATGAAGAAGCGCTGCAAGAGAAAGCCCACTCATTGAAAACCAAACAGAAACATGATTA
1722	13885	38	13885_38	TGCAGGCTCTAACAAGAATACGGCCAGCATACCACAACATCTCCTGCAATCTCGCCTTACGCGCGCGAG
1723	13891	21	13891_21	TGCAGGCACGTCGATGAGTACTTGCGGCCCGGATAGTGTGGAACCGCCATCAGCCAGCTCGCTAGCCGC
1724	13899	31	13899_31	TGCAGTATCTACCAACTGGTCGGTTCCTTGTTGGATACAATATTAAGTCGCGAGTGACGCTCGGGCGCA
1725	13908	63	13908_63	TGCAGCTCGTACTAAACCTGGGCAATTGCAGCTTGTACTGAACCTGGGCAATTGCAGCTTGTACTGAAC
1726	13918	48	13918_48	TGCAGTTACAGCACAGCAGGGGGCTCTGTGCGACGCAGTCACGGGTGTAATGCACGCCGGCGCAGATAG
1727	13921	43	13921_43	TGCAGCTGCACCGTGGCCTAGAGCGGCAGCTGATTGGCTGCTTCTCAGCAGCTTCCAACATCACGGGAA
1728	13923	52	13923_52	TGCAGCGTGACGTGTACGGTAAGCGCGCGGTCAAAGGGTCACGCAGTGGGATATGTGCTGTGTTGGAGA
1729	13924	16	13924_16	TGCAGTGGAAGCAGGGAGATAACGGCGGGGCGGCAGTCCGCGGGTTTCAGCTCACGTATCGTGCAGATA
1730	13925	24	13925_24	TGCAGCACGCACCATATGGGATCACTTTGTTTCGTTACCAATACCATGACACCCCGTTCTCTACATGTG
1731	13926	16	13926_16	TGCAGATGAGCATCAGCGGGAAGTTGGTCACATGTTCGTAATTTGGTTTGTGTTCTCTTTGCTTTTACG
1732	13931	32	13931_32	TGCAGACAATGCGCGAGGTTGCAGTAGGCATCCGGGAAGTCAGGCTTGAGCTTGAGCGCAGTGCGATAT
1733	13932	61	13932_61	TGCAGTAGAGATGGTTGTTGGTCTAGAGATCCAACCTTATGGGACCTCGTGGAACACAAGCCAGCAATG
1734	13934	15	13934_15	TGCAGTAGAGATAATTGTTACGGTAGAAACACCAGCCAGCTCTATACCCCAAATGGCACCGCAGTTGTG
1735	13939	8	13939_8	TGCAGGAGCTGACCACGCCAGACAACTACAACGTGACGCTGGACTACCACGGCCCGGCCACAGGTCTGC
1736	13942	52	13942_52	TGCAGTATCTATGCAGCCCTTACAAGCATAACATCCACTTCATACTCTCTGGCAATATGTGTATGTGTT
1737	13947	10	13947_10	TGCAGAACAACATGAGCTACTTGCCGGTACAAGTTGACCTAAGCTGTTGACGCTTCTTTACGGCCGTTC
1738	13953	56	13953_56	TGCAGGTAGTTGGAGTCAGGCTCGGCGACAGGGGCAGGGAAGGCGTGAGCGAAGTCAATCATCTTGACC
1739	13960	17	13960_17	TGCAGTTAGGGTTTGTTCCTCTCTCTCTCGCTTCTCCCACGGCAACGTTGTTACGAGAACACAGATTAT
1740	13966	33	13966_33	TGCAGTATGCCGATGTGATGCGCTGCCTGTCTGCCTGTCTGCCTTACTCCCTGCGTGCGTAGCTGGCTG
1741	13978	13	13978_13	TGCAGCCGTTGCAATTGGCGTTTCGTAGTTCTCTTAAACGTTAGCATCATGCAGTTTATCGTTCTAGCA
1742	13985	16	13985_16	TGCAGTGGAAGATAGGACGAGACCATAAGGTGGGTGGAGCACCTTGAACGAATCATCGATGCAGGAATA
1743	13986	52	13986_52	TGCAGTTCCCAGTGCAAATGGTATGTATCCTAAATTCACTCCTGCCTAAGAAGAGCAAATGACCCTTTT
1744	13989	43	13989_43	TGCAGCGTGCAGCAATCAGCTAGGCTGTGCAGGAGTAGTGACCTCCGCACACGTGACAATTATACGCGC
1745	13991	16	13991_16	TGCAGCTCCGCTTGTAGAGGCTCTGCTTGCAGTGGCTGCATAGGTTGTGGCTGTAGCACCGCATACTGT
1746	13995	35	13995_35	TGCAGTTGACACATCAAGACGTCCGAGAGTTTCTGCAGTTCGCCAGCCACCTCAACGCTGTGCTGGCCG
1747	14006	34	14006_34	TGCAGGAGCTGATGATGGCCGCGACGGGCCACTCGGGCGACGGCTGCCCGGCATTTGCAGTGATCCAGG
1748	14007	58	14007_58	TGCAGAAATCCTGACGCAGTCATCGAGAGAAATAAACACCCGCAGCCACTCGCAAACAAGTAACTGGCA
1749	14011	7	14011_7	TGCAGATCTGTATCCATCCAAATGTCTGCGAGTTGGACGAGGACTTTGCTAATTATTCGGTGGGTTTGG
1750	14017	34	14017_34	TGCAGAAATGCTCAGGCAAGCAAGGCTGCACACAGGAACTTGTGTAGTGCACAGCAAGTCTGTATGTAC
1751	14019	15	14019_15	TGCAGTCCGGCACACCACACACACGAGTTAAACAATCACACAATATGTGTACGGGATAGTGCTTCACTT
1752	14020	7	14020_7	TGCAGAGCCCTCCACCTTCCTCGGCGACCTCACCGGCGTTGAATCCTCGTCTTCCTCTTCCTCCTCATC
1753	14023	27	14023_27	TGCAGCATGTGGACTGAAGAAGCACCCAATTGATAGTCGAAACGTTCACTAGAGTCGGTGTCACATTCC
1754	14025	16	14025_16	TGCAGAAGACTATCTGGGTGTGAAGGTGACCGATGCCGTCATTACAGTCCCGGCGTACTTTACCGATTC
1755	14026	7	14026_7	TGCAGAGCGAGCATCGCACGCTGGCTGTGTTCGTGCTAGCCAGCATCGTGCACAGTTACCCTCAGGGCC
1756	14030	47	14030_47	TGCAGCATTCCATCAGACAGCTGCACCACCACAGTACCAGACCTCGGCTCGGATGCTAGCGAAATGACT
1757	14038	25	14038_25	TGCAGACACGATTGGCAAAGAAAGTGTAAAAGGCCGACATGATTCCCCCTGTTGCCAGATTGCCGCATT
1758	14042	42	14042_42	TGCAGGCTGTCTACTACCGACTGTCGACCCAACAAATGCAAACGTCAATTATTATCGTACAAGTATGAA
1759	14044	6	14044_6	TGCAGCAGGGACTTCTTCACTAAATTCTGCTTCCTCTGCACCAGTAGCTTCTTCAGTAGACTCTACACT
1760	14049	39	14049_39	TGCAGCAGTAGGAGAAGTAGCAGTGGCAGTACAAGTAGCAGTAGGAGTGGTAGCAGTGGCAGTACAAGT
1761	14052	64	14052_64	TGCAGCCAAGCTAGGGGCACGGCAAGTCTACTGCGTGGAGGAGAACTCTGTGAATCGGCGGATACTGGA
1762	14053	56	14053_56	TGCAGGATAATCAGTGAAAAGGAGCTCCCCCCCGTGTGCCCAGGACGACACTTCCTCGGACAATGAAAA
1763	14058	13	14058_13	TGCAGTGTTGTCTAAGGTATAGAGCACACATTGCTGGCTGCCGTTTCATGAAGTCCCACAAGGTTAGAT
1764	14059	36	14059_36	TGCAGTTGCAGTGGCAATTGCTGCTGTTGCGGTGGCTATTGCTGCTGTTGTGGTGACCATTGAAGCTCT
1765	14060	10	14060_10	TGCAGCCGCCAGCGACCTTCACGCTCGGGGATTTACCGGCCGCCACGCGCGCCATCATCGGCGGCAAGA
1766	14068	61	14068_61	TGCAGCAATCACAGCAGCAACCTCAGCTGATGCTGTCGTTGTAGCTGCTAACCAGGTACGCTAAGTGGG
1767	14070	58	14070_58	TGCAGTGATCTGATAAAGTTTTTCGTGAAAGTTGGGGTACATTTTCAGGTACATCAACGCAAACCAGCT
1768	14071	39	14071_39	TGCAGAGAACTGGACCAGGACTGCGTGTTGATCACTGCACGTCCACAAGGATTATTTTCGGGTCTGAAA
1769	14075	11	14075_11	TGCAGGCCGCGATTCTTACATCGCGGACATGATTCTGTAATTGCTGCTGCTGCTGATGCTGCTGATGCT
1770	14076	23	14076_23	TGCAGAGAAAACTAAGTTTTATCTTCCTTGGATGTTAAGGAAGCGCAAGGAGTGTGTATAGTGATAGTT
1771	14077	21	14077_21	TGCAGGCGGGACTTGTCTAAGCCGCGATGGCACGGACTATACTCTGGCCTGTCGCCAGATAGATCAGTC
1772	14084	58	14084_58	TGCAGGACCTACACTGCGTGTTATTCCATCGCAATGCAGTCTGCATTTCGAACATGGATCATGGCTGGT
1773	14087	34	14087_34	TGCAGTCAACGAGAGAGATTAGTGTAGCGTTGAAATACAAGACGTGCTGAATAAGCTGTTCACTTATGA
1774	14089	21	14089_21	TGCAGGAGTCGATGTATATCTCTTTCCCCCATTTCTTGATTTCTTTAGTAATATATGTGTCTTACGGCT
1775	14096	64	14096_64	TGCAGACAGTGTTCGAGCAGTTCCGTCGAGTCGCTGCCGCACATGTCGTGGTGCTGCGTAGACTCGAAC
1776	14100	67	14100_67	TGCAGCTGCCGAGCACGTTCTGCCTCCTCTGCTGCGCGCCGCAGCTTGTCGCGGTGCTCGTCGCGCAAA
1777	14101	35	14101_35	TGCAGCGACCTGGGTTTGAATCCTGAAAAGGCACGGATATTTGTGTGATTCATCACTATTATAAATCAC
1778	14103	61	14103_61	TGCAGCGTGCCGGGCAGAAAGGCCGATGATGCTTTAAAAGATATTGGCAGTTGTATATGCGGCTGACTA
1779	14106	37	14106_37	TGCAGTGATCCGTTTCTTCTCATCCCTCATTTCTGCCCTTTTTCTCTCCCCCTCTCTCTTTTCTATCTC
1780	14108	28	14108_28	TGCAGTAAGGACAAGTCACAGTGGACATCGGTGGACAGAAGTACACAGCTGCGGACTGGAGTCGGCGAG
1781	14125	34	14125_34	TGCAGAGGAATTTCTCCATGATTTTATATTATTACACGTATAAATAGCATGTTTTAAAACAGCTGTTGG
1782	14126	13	14126_13	TGCAGCAAGCCTCACAGTATGACGTCACAACTCTAGTCTCAGGCCTGAAAGTGCACCAGGTCTTGCAAC
1783	14129	37	14129_37	TGCAGATAAACGACACCATCAGCAAGGACGAGGGTCTGTACTCGATGTGACCTTGAACTCGACCTCTTG
1784	14133	17	14133_17	TGCAGTAGAGTTAGTACAGTAAGTCATAGAGATCCAACCCTACGGGACTTCATGAAACACCACAGCCAG
1785	14141	11	14141_11	TGCAGCATCTCATCCAAAAATTCCCAAGTTTGAATGGCTACCCAACATTCTCCATGAAAAGAACAGCGA
1786	14144	57	14144_57	TGCAGCTTGTCCAGTGTAGAGGATACGGAGCACATAGCCGAGGGCCACATAGCCGCATCACAGACCGGG
1787	14150	15	14150_15	TGCAGCATGAATCATCTGCACCTTCACGCACCTTGTATGGAGTAGGGTTAAGGTTCCGCTTGTGGTCTT
1788	14154	41	14154_41	TGCAGTGCCATATACGATGTAGAGCAACCATTACTGGCTAGCGTTTCACTAAGTCCCATAAGGTTGGAT
1789	14155	15	14155_15	TGCAGCGCCATCTAAGGTATAGAGCACACATTACTGGCTGGTGTTTCACAAAGTCCCATAAGGTTGGAT
1790	14159	7	14159_7	TGCAGTGCCATCTAACGCGTAGAGCACACATAGCTGTCTCACTAAGTCCCATAAGGTCAGATTTCAAGA
1791	14167	29	14167_29	TGCAGTGAGCGCAAGCCTGTCGATGTGGCCAGCCTGGAGAAGCACTCGCAGGCTGTTGGCGTGGCCGAG
1792	14168	41	14168_41	TGCAGTTCCCTCAAGTAAAACGGCACGCTTGGAAACAATCTAAGCGCTTCCTTGATGACCTGTTCAGTG
1793	14174	50	14174_50	TGCAGATAATCTGCCGTTTACCTGTCTAATTCATGCAAATCCATGTAGTATGTAGACGCGGGGGTGAGC
1794	14175	24	14175_24	TGCAGTCTGAGTTGAAAGCATGTGGCGAGGAGCTCAGGAGCAGTTGCTATACTGACCATTGTAAGCTCG
1795	14177	6	14177_6	TGCAGTCATAGAAATAATATACTAGCTCTACGAACTGACAGCTGGGTTGAGCCAAGGTCTGTAAATGAT
1796	14189	16	14189_16	TGCAGTGGACGATCATAGGACCGGCGTCGTTGGGGTTCATGTTCCGGACGCGGCGCAAGAACAGGAGGA
1797	14191	65	14191_65	TGCAGTAGCCGCGGCCGCACAACGTTACACCAAGCTGACCGGCTGGTTCGCGGCCAACACGCCCGACCC
1798	14193	17	14193_17	TGCAGGAGATTTACCTCACGAGAATTCAATCACATACTTCACAGCTTCCCGTAATATATCGCGTCGTTT
1799	14198	32	14198_32	TGCAGTGCAAGCGTACTCTCCCAGCACCCACAAGGCAGCGCGATGGACCTGACAACACTACATTCCACA
1800	14199	56	14199_56	TGCAGCGAGGCAATGGACGCGCTCGTCGAGACAGAGACCGTGCACGAGACGTTCCGGCTGTGGGTGACG
1801	14205	9	14205_9	TGCAGGCGACGTGTGGGAGACAGTGAAGCCGCCCCCCAGCCAGACGTTGAAGCAGATCTCGGTGGGCTG
1802	14211	51	14211_51	TGCAGGGGCGCTGTGCTCGCGTCGCTTCCGCACCGACTTCCTTCAGGAACTACCGACTCCTGGCACGGG
1803	14228	5	14228_5	TGCAGCCTGCACAGCTAGACAGTGTTGGGTAGCTACAATGTTTCCATTTTATTACTGCAATATAACACT
1804	14229	52	14229_52	TGCAGACTTAACGTCCACATCTCACAAACGTCAAAAATCACCCGACTCACCACACTTGGCCCCCTTCCA
1805	14230	40	14230_40	TGCAGCCTGCTATACACCGCTGTCAGCCCGCTATACACCGCTGTAAAGATTGTTGGCCTACAGTTTCGC
1806	14237	8	14237_8	TGCAGAAGCAAGTACTCACAAAGTGCAGGCCCTGCGCGTGCTGGCCGGGTATAGTCGGCACCACCTTGC
1807	14240	18	14240_18	TGCAGAGGGCACTGGTCTCGGCACTCGCGCAGCACTCAAAAGTGCCACAGGGACCGGCAACATCGCGCT
1808	14247	64	14247_64	TGCAGATATCTTACTAAACGCACACTCGTTTGATTTCCATTGTCGAAACTATCGCATAGGGTCTATGCG
1809	14259	12	14259_12	TGCAGTCACAATATCTAGTGAAAGACTCGATGAAACATTCAGGCGATAATTTTGGCCGGGAATTATTGT
1810	14267	34	14267_34	TGCAGACTAGGCTCGTCCGAGTTGCCCACCCTCAACGTCTCGAGCCAGTACACAGAGAGCAGGTAGGTG
1811	14288	13	14288_13	TGCAGTGTTGCCTAATCAGGCACTCCACGCTCACTACTTTGCTCAGGTAAGCGCACGGTTTGGCAACCA
1812	14292	57	14292_57	TGCAGAATATTCTCGAGAGTTCGGCAAATATTTACTTTCCACGACAAATTTTCCGGTAAAGTAAAGACA
1813	14298	46	14298_46	TGCAGATCGTGAACCTGCGTCAAACAGACATGGGCACCTACACCTGCGTGGCCACCAACAGCGAGCGGG
1814	14302	52	14302_52	TGCAGGGCTATCGTCTTTAAGAGAAGTCCTGAGTATAATCGATTCATATTGGCGTCGTGGGTAGTTCAC
1815	14304	10	14304_10	TGCAGGACCCCGATGCCATCGCGCAGCTGGCCAGTGTACTCAAGACCAATGTGCGTGCGTGCAAGTCGC
1816	14324	47	14324_47	TGCAGCCAATCTGACGAATAGCGTAGAGGTAACGTTTAACGTATATTCACTTCGAAGGACTATCATTGC
1817	14327	56	14327_56	TGCAGATGCCTACGTGTTATTTCCCAACGGTATATTTCTAAAGTTGAGACGAGTGTAACACACGTCACC
1818	14328	9	14328_9	TGCAGCACCAATCGCCATCGGAAATATGCAAGACTAACCAAGAAGTTACCTGCCTCCGCTCAGAAATCC
1819	14330	9	14330_9	TGCAGAGCTACACGAAGGAAGCCTTCTCGTGTATATATATAATCTTACCGACGAACCTTAATTAACTTT
1820	14332	13	14332_13	TGCAGCTGTTCTGCGGCTCTGGGGTCTTGATGAGCAACAGTTGGTCTCCACTGCCCATGCGCGTGCTGG
1821	14333	14	14333_14	TGCAGGGTTATCTCATGTAGGCCTATCGCCTTCTTCTATTCATTATCAATCCTAGATAAGCAACTATCA
1822	14334	32	14334_32	TGCAGGCGTCGCGACGTCTCCTAGCGTCTCAGACCGATCTTGGCCGACGCCGAGGCAGCCCCCTCGCTG
1823	14337	63	14337_63	TGCAGAACAGGCAGAATCTAGTGAAGAATCTCCAGATGCAGAAGCAGCCAGTGGAGAATCTACAGAAGA
1824	14342	14	14342_14	TGCAGCTGCTGGGAAGGGAGATGCGGGGCGAGGTGCGAGACAAGTTGTGGAGACAGCTAGAGTCCGAGA
1825	14345	6	14345_6	TGCAGCACAACGCCGCTTTCTCTGCGAACGTAGACCTGATGAGCATGACCAAGAAGGCAGTCTTGGAGG
1826	14353	67	14353_67	TGCAGAAGCACATGCACAGGTTCCACCTTCGTGTTGTGCCAGAGAAGGCTGGCAGTCTGATGGGCGCAG
1827	14359	31	14359_31	TGCAGCCAACCACAGTTCCACACACAATCCCAAAGCCGGACTCGCGTAATGTGAAACCGTGCCATGACA
1828	14360	24	14360_24	TGCAGGTGTGTGCGTTATGTTGGCCGTTTGCGTGAGGTAGTTGCCGCCGGTCTTGTTGCCGCTGGCAAC
1829	14365	53	14365_53	TGCAGTTGGAACTGCTGAGGGAGGAACTGACGCTGCACCAACTGGGGCAGGAACTGACGGGGCTGCAAT
1830	14381	16	14381_16	TGCAGGACAATCGCAAACGCATCTCGCCCCGTCCGGTACGTGGAACAGGCAGATGACACTGGCACACCG
1831	14391	42	14391_42	TGCAGCAAAATCATCTAAGCGTAAAACGACAGCCACTACAATATACACGAAACTGATACAAATTCATCG
1832	14397	39	14397_39	TGCAGACTAAAAACTAAACACTACCTGCTGACTGACACAAATTACACAACCTGCAGAGTAAAAACTAAA
1833	14401	12	14401_12	TGCAGCCTATAACATAGAGTAGTATAATATATGTGTGTATATATTCCTCAAAACCTATTTAGCTGTCTG
1834	14406	13	14406_13	TGCAGTCGACCAACTGGAGTTATTATAGGCCTTCTAGTTTTCTCTTAGCAGTCTGCAATACAGATGAGA
1835	14407	39	14407_39	TGCAGATTGCCGCAGCTCCACTCGCGTAGCATATAGCCTGTACATATGTGGTCTAGCTGGGGGTGAAGT
1836	14408	47	14408_47	TGCAGTTTCATCCACTGGACCTAGATACTCAACAGGCCAAAGAGGCCAATACAAAATGTCTCTCGTACT
1837	14410	31	14410_31	TGCAGTGCTGCCATCTAAGATGTAAAGTTCACATAACTGGCGGCAGTTTCGTGAAGTCCTATAAGGTTG
1838	14411	44	14411_44	TGCAGTTGGTAAGCGGCGATGGCATATTGTAGACAGGCCTTGATCGTCAGCAAAGTGCATTTTGTAAAT
1839	14413	59	14413_59	TGCAGCACACAAATTATGGCATATGTCACACACACTCACATCAACATACATTCAAAAATACACGTAACA
1840	14416	24	14416_24	TGCAGTGCGAGGTCACGCTCCTCTCGGGGTTGTTAGCACTGATTTGTCCGGTCTTGTGATGACAATCAA
1841	14418	29	14418_29	TGCAGCCACACGGTCAATAAAATGCAAATGGCAAATTGCATTGCAGCATGCCACACGGCTGAAATTTTA
1842	14419	19	14419_19	TGCAGGACTTTATCGCGTACGACGCCCATCGCGCCCTCAAGCACGTCCAGCGCCACGCCCAGCTGCTGC
1843	14423	16	14423_16	TGCAGAGTTATGACAAACAATATATAATTCTTGAAAATTGAAAACAATCACAGACTGACTAGAATTATT
1844	14427	26	14427_26	TGCAGACAAGCTCCATTAAGGCAATAAATGAATCCTCGGTACTTTTGACCTCCTGATAACTGTGTGCCT
1845	14428	45	14428_45	TGCAGAGAGGTTCCAATAGAAATCGAAGCCGTAATAAAAAATCAAAGAGCACCTGTCTTGTGAGACTGC
1846	14431	9	14431_9	TGCAGTCTCAGTGCAGTTGGCTCGCACTCTGTCCCGTTTGATTTGTTTATCTTATATTTCTGCCCCTCC
1847	14438	64	14438_64	TGCAGACCTATATAGCGCGGCTGCAGCTGGTGCGCTCCACTTGCGCAATGGTCAGAAGATGAACTGCGG
1848	14444	24	14444_24	TGCAGAAGATAAGGCAAAAGCGAGTGATAAGACTCCGAAAGCGCCGGCGGTTGTTAAACAAGTTTCTGC
1849	14453	48	14453_48	TGCAGACGTGCTGACTGCCTTCAACGCCATGCGAGACCGCGTGGCTGCCGGCAACTGGAGCCAGGCCCG
1850	14459	12	14459_12	TGCAGGCCTCCAAATGCGCCATGAGCAGCTGCCTCTGGCTGTAGGCCTGCATCTGCTTGACGTGAAGCT
1851	14465	28	14465_28	TGCAGAAATGAAACGCACACTAATATCCATGTATTGTCCGGGACTGTAACCCGGGCCACAGCGTTACTG
1852	14470	54	14470_54	TGCAGCAGGGCACCGTGGCTAACACGATTGTGGTTTTCCGTGATCTCACACCATCGATCCATGCAGGCA
1853	14471	19	14471_19	TGCAGTACGTAACACGACTAGAACACAACGTCGACGTTATGTCGTGTCGATCAGGCTCTGGAGGCGTGC
1854	14473	33	14473_33	TGCAGCACTTTTTTATTGTTTTCACATACGGCGCAGAAACATTCTCAATGTGAGACTGATGACACTTGA
1855	14478	47	14478_47	TGCAGTATTGTTTTTATTAGGCGTGATGTACCAGTATTGTTTTCATTAGTTGGTATGATGTTTACCATA
1856	14480	18	14480_18	TGCAGTAGAGATAGTATAACTAGTCTAGAGATCCAACCTTATGGAACTACGTGAAACACCAGCTGGACT
1857	14481	32	14481_32	TGCAGAGGAGCGATTCTGTAACTTGTACGAGCGATGTCGTATGATACAAAGACAACCAAAAGAAGATAC
1858	14482	14	14482_14	TGCAGTTAGTTAGCGCTGTGCTCACCAGGGGATCTATAGGCCAACAATTTTACAGCAGTGTATAGCAGG
1859	14504	39	14504_39	TGCAGACTTCGGTACACAAACACAACGGTCAACTTAGACAACGCATCAACTCAATTTATGTGCCAATGA
1860	14505	22	14505_22	TGCAGCTGAGGCGAGCAGCTCCGTCATGGAGGGTTTCCGGAATCGGTTTTTCGTAATCAGCGTAAAATT
1861	14507	12	14507_12	TGCAGAACACATACAGGAATTGACTGTAGGCTATACAGTGTACGAGTAGTACGTGTCTCATGAGATCCA
1862	14509	14	14509_14	TGCAGGGCACTCCCACGTGTTGTGCGGCCCGGCGCACTGGCCACACCGTGTTGGTCGCCTACAGTTGGG
1863	14510	12	14510_12	TGCAGGAGAATTATACTTTTGCATTATGAATACTTTTGGATGCTTGCTTTTTTGATCATAGTGCTTAAT
1864	14517	65	14517_65	TGCAGGCCCATCTCGCCGCAGGGCATGGTGCAGGTACGCAAGAGTCCGCGCGTGTGCTTGTTGCGCGTC
1865	14523	12	14523_12	TGCAGCTGCTGCCTTCTTCTTGGCCTGGCGGTCTCCTGAAGTGGACGAGCTGGAGTCTCTGGCGGCTGA
1866	14528	9	14528_9	TGCAGTATCCAACCCTACACATAGCTAAGCCGAGGTGCCTTACGCCCTACTGTTGGACCACTTGCAATT
1867	14533	24	14533_24	TGCAGATATAGTCTTTCTTGCAGTAATTCAAAGTAGTCAACCTACCTTGGCCCAGATGGAGGAGTAAGG
1868	14543	17	14543_17	TGCAGATCGAGTCTTGCAGTCTCGTGATACGTACACTTGTACGGCGCGCTTACTTCTTGCATCCGTAGC
1869	14546	12	14546_12	TGCAGACCGATCAAGAGAGAGACGTCAATTGTTTGGAATACATAGAGCTGGGGAGCGTGGAGATGTACG
1870	14548	8	14548_8	TGCAGCACCGTTCCAACCACTCCGAGTTATTGCTGCTTGCATTTCTTATGCCGCTTCCTCTCTGCTCTG
1871	14551	24	14551_24	TGCAGCAAAGTTCAGAGGTCAAATGCAAACTAATCAAATGCCCCCCCTACGTTTCTTCGAAAAAAGAGC
1872	14557	31	14557_31	TGCAGGCGCTGCCTCTTCCTTTGCGGCTTCTCCAGCAACTGCTGGTTCTTCGACAGCTTCTGGAGTCGC
1873	14559	36	14559_36	TGCAGGCCAATCCACGGAATGAATCCTAGGACTCCTCAACGTAACAATAATATCCAGTGCCTGTGAATT
1874	14561	15	14561_15	TGCAGAAATAGAGCGTTTATCAATCAGTTCCAGCTCGGAAGTATACATAGTGCCATGTTAGAAACATGC
1875	14563	46	14563_46	TGCAGAATTAAAATCCAATCCATTTTGTAAGCGACGTCATCTCTGCATTTCGTGCTCTCTGCTGGCTCA
1876	14564	34	14564_34	TGCAGACGGTGACGGCCGGAAATGGAATCCTCCAAGCAGGGGTTGGCTGGGTTGCGTATGAGATGATCA
1877	14573	35	14573_35	TGCAGGCTTATTATGCTGCCGCTCAGATCTTTAAGAATATACGATTTCAACGACACGCTTGATAACAAA
1878	14580	35	14580_35	TGCAGCTACTGTAACACGAAGCCAGCGCTACAAGCTGAGTACAGACCAACATGCAGCACCCTGGTCTCG
1879	14591	14	14591_14	TGCAGGGGCCCGGCCCAATCAAACGGCCCCTCCACCTGGAACGTCACACGTCACCCACTAGTGAGCCAC
1880	14597	61	14597_61	TGCAGGCCGTGGGCAGCGCAGATCCACGTCGTCGGGGCCGTGATCGAGTGGTGGCTTTGCTCGACCACT
1881	14598	17	14598_17	TGCAGCTTGGTCGACCTCCACCTGAGAAGACGCGTCATTTTTGTGAAGATCTTTCCTCCTGAAATAGCT
1882	14599	23	14599_23	TGCAGTGCACATCATTTGAAAACCCCTCAAGTTATGGTCTCTTTGAATCGCAATGGACTTGCTGAGGCA
1883	14605	31	14605_31	TGCAGTAGAATTAGTAGTTAGTATAGAGATCCGGAACCTTATGGGACTTCATGAAACGCCAGCCAGCAA
1884	14606	24	14606_24	TGCAGCTACATACACCCAATACTTCCTGCAAACTGGACCCTTGTGGTCGGCTGCAGCTTGCAAAGCTCC
1885	14607	31	14607_31	TGCAGGTGCTGTGCGTGCCCACCAAGGAGGCAGCCACCATGCTGCTCAACTTCTGCCCCCAGGCACTGC
1886	14615	46	14615_46	TGCAGCTGAAGACGAGCGCGGCCGAAGCAGAGCAGCTGCGCACAGTCAGCCACGACCAGCAACGACAGC
1887	14619	38	14619_38	TGCAGTATATAGGTGTGACTACATTTATGTCACACTTGCTGCACTTCCCGGGCTAACTGCGCAGGTCGC
1888	14620	35	14620_35	TGCAGCAGCCGCGAGTAAGATGGAACCTGTTGCATCGTCACCTGCACCATCCATTAGTTGAACTTTAAA
1889	14625	5	14625_5	TGCAGCCCGGAAGTCAACAGGTGCGCGATGAAGCCGGCACCCGTGATGATCCACCCCCAGCCGCCCTCA
1890	14626	45	14626_45	TGCAGCCAGAGCCCAGAATGTCACGTTAGGATGTACAAGACATGGCTCACGGCCGCGAGTCAGTGTGTG
1891	14633	33	14633_33	TGCAGCGATAGAAATGAACTCGCCGTAACTGCGCCAAATTTCGACTTATTCTGTGGTGTGGAAACCATG
1892	14635	13	14635_13	TGCAGTGCCACCTAAGATGTACAGCCGTCGAGTGAAAAATTACCTAGAGGACCAACAGCCATGTTAATG
1893	14636	49	14636_49	TGCAGCTGGGCGAGCAGCTCTGCCGTGCAGGGCTCAGCAGCTGGGGCGAACAGCTCCGTCGTGGAGGGC
1894	14643	67	14643_67	TGCAGTAGAGGAACACGAACAACACGAGCATGACCACAGCCGACGCAACGAAGATGTTGAACAGCATTG
1895	14645	54	14645_54	TGCAGAAGATGCAACGCAGACCACGGAGGCAGAAGACAACAGGAGCTCGTTTTCAAGTGATGACTTGAT
1896	14648	19	14648_19	TGCAGGTAACTCACGGTTCCAGGTGGCAGCAGTGTTCACTTGACTCGCGTTTCAGTAGATGGCAGTGAG
1897	14654	27	14654_27	TGCAGCAAGAGGCAGCTGCCCATGGCACAGATGAAGGCCTACAGCTGGGGGCAGCAGCTCCTCGTGAAG
1898	14661	34	14661_34	TGCAGTAAACGACCCGAACAGTTTGGAAAACATCATCTAGAGGGGCAGACGATTCAAATTGCCCGACTT
1899	14671	43	14671_43	TGCAGCAATCCTTGGCTATACACGCATGATACATGGACGCAATAGTGCATGAGCAAAATTAATAAGACT
1900	14673	35	14673_35	TGCAGCAGTGGTGGCAGCAGCAGCAGAGCACGCGGCGGCGGCGTTATCAGTCGAAGTTGCAGTGCCAAC
1901	14675	65	14675_65	TGCAGCTGCTGTAAGGTTATCAACTGTGGTTGCTGCTGTTGCTGTTGTTGAGAACTGGGTGGACTAGAG
1902	14676	39	14676_39	TGCAGAGCTGGTACTCTTGCCTACAGACCAGACTGGTACTAGCAACTACCCTATCTAGACGATAGGTAT
1903	14682	34	14682_34	TGCAGTGATCCGTCACACTGAACCACATCACATCCGTCCAAAGTCTTGGACAGTGCAGGCGTTGCTTTG
1904	14685	33	14685_33	TGCAGCGCCACTACAAGATGGTCTCGTATGTCTAGTTCAATGGGTTAAGCTTCGTAGTGTGAACAGGGT
1905	14694	58	14694_58	TGCAGGGCCAATACGCTTGTGTGGCCAGCTGTCCCACGGGGTGGTACCCCTGATCTGCATCGACTGCTC
1906	14695	66	14695_66	TGCAGCCACGACATCTCGTTCTTCCGAGCCGGCCACAGTCGTTCGTTCGTACTTCCCTTGCGAGGCGTC
1907	14696	54	14696_54	TGCAGAAAACGAATGTTGGATATTGTGTCGCAGGATGTCCCGGAGCAAGACGACCAGTTCGTGTCGTTG
1908	14697	35	14697_35	TGCAGTCATCCCAATGTCAACCGGATGCGAGTGGCACAGACAATGCAACCCGCTGACCTTGAGAATATT
1909	14702	27	14702_27	TGCAGTCCCACCGCGGGGCAAGTCCGCCACCCGAGCCCTCACCGCCGCCCCCTCGACTGGGTCCACAGG
1910	14712	53	14712_53	TGCAGTAGTGATAGTAGTTTAGTCTAGAGATCCAACCTTATGGGACTTTCATGGAACACCAGCCAGCAA
1911	14716	51	14716_51	TGCAGTCTTAACTTATTGACTTATCAGTTCGTTTCTTATTGGCATTACCTCGTGAAGCAACGCAGTAAA
1912	14719	26	14719_26	TGCAGCGGTGAGAACTGCAAAGACGACAAGTTTTGTTTAAATTGCAAGGGTGGTCACGCTGCGTGGTCT
1913	14720	27	14720_27	TGCAGGTTAGGTACAGGCATTTTTGACTAAATGGACCTGAACATGGACATTTTATGGACCGTAATAACT
1914	14722	64	14722_64	TGCAGCTGCTGATTGTTGGCGCCTGCGGGTGAGATGTTTTGCTGCATGGGGGGCAAGATCGGCCGGGGG
1915	14726	27	14726_27	TGCAGGAATGACGGATTCAGGAGCGTGAGTGGACGGTGAGAATGCCAGTGCTTCTGGACAAGCCCTGCA
1916	14733	36	14733_36	TGCAGTGTTGAAAGTGTGGCGCAAGGAGCCCGGACTGGCGTTCCACGAGGAAGAGGAGGTTCCACGAGG
1917	14738	23	14738_23	TGCAGATCACCACAGGCGCCTTTACGATTGGTTCTACGCAAGCAGTTCTATTCCTTCCGGTAGTTCCAG
1918	14741	51	14741_51	TGCAGTGCTATTTAAGATATAAACATTATTTTTCCGTCTTGTGTATTTAAGCATTTCATACGGTTAAAT
1919	14748	17	14748_17	TGCAGGAGGAGCGCTGGCCTTGCTGGGGCTCCTCGGATACTCAAGCGGGACCAACTGAGTGTCCTCACA
1920	14750	12	14750_12	TGCAGATTGCGCCAGCACGCCCGCGTCTCACATGCGGCATATAAGCCGAGTGTCAAGTGCGGCAACAAG
1921	14752	20	14752_20	TGCAGTGCCATCTAACGTGTAGACCACACATTGCTGGCTGGTGTTTTATGAAGTCCCATCAGGTTTGAT
1922	14753	34	14753_34	TGCAGCCGGTGAGAGCCCATTAACCCTACTTTGTTTGTCGCAGGTGCTCGTCGTTGTTAAAGTGAGGTT
1923	14754	55	14754_55	TGCAGCCATTAGAAGCCCGCTTGCATACGGGTCAGTCACTAGACGCGGGAGTGGCCGAGGTAACTGCGC
1924	14757	63	14757_63	TGCAGCCCTGTCAATTGAGTGTCGAATTTGAGTGCATGCGCCCCATTAGTTCAAGCGTGCCCCCCGCCC
1925	14758	40	14758_40	TGCAGCTGAAGAGTAATAATTACAAGGGTATCCCTGGAGGGTTGGTGCAATGGTCTCTAAGGTTATGTT
1926	14766	41	14766_41	TGCAGCCGGAGCACTGACTACACAACTCCAAATTGTATCTTCGTTCATCCAATGCTAAACTCAGCTGCA
1927	14772	20	14772_20	TGCAGCTCACCGTTGTTCAGACGCACGTTCTCAACGGCCGCCAGCGTGCTCTCCTTCTCCTCCTGCGCG
1928	14773	44	14773_44	TGCAGACCTTGCGTCTCGCAGTACGGTATGCACTTGCCGCGGCGGCACTGCCCGCGCTCCAGGCAGTCG
1929	14781	11	14781_11	TGCAGTCTATCCGTCTCCCTGGAGAGCCGCACAAGGTCAGCCTGCGCCTGGTCGAGCCTGACCACGTCT
1930	14788	30	14788_30	TGCAGGTAATCCTCGTACAAGTGAAACTCGTGAGATATCGACTAGATTATTTCAAGTCGTGTGATCGAC
1931	14789	39	14789_39	TGCAGTCAGACAGAGACACGACAAGAAGTACCTCAGGCGATGCAGCAGAGACGAGGCGGCGGCCGGTGG
1932	14794	25	14794_25	TGCAGAGCGGCTTGCAGCTGCATTCCTTGGCAACTTGATCGAGTCGAGAGATTTGTTTATAAGTGTGTA
1933	14796	29	14796_29	TGCAGAAGATCCAGGTTTATCAGGCAATAAAGGCCATGGTGGTCGAGCAGGGCCTACCTACGGGCTACG
1934	14806	32	14806_32	TGCAGTCACCCCAAATAGAAACCTTTACCACCAGTGAAACTGTCTTGCCAATACATTGATTTCCAGACA
1935	14809	15	14809_15	TGCAGAACTACTTGTCAGACTGATCACTGAACAAATAAATGACGGGATGATAGAAAAGGAGAATCGCGG
1936	14813	57	14813_57	TGCAGACTACACACATTGTAACCACGAGGTAGTGCATATAAATAACGGTCAAAATAGGGTGATCTAGAT
1937	14815	10	14815_10	TGCAGTTTAGAAACAACACGAACATAACCTTAGAGACCATGGCACCAAACCTCCAGGGATACCCTTGTA
1938	14816	23	14816_23	TGCAGTGATGGTATAACTTGTGGAGCCTGCCGTGATTAGTGTAACTTGGTGAGCCTGCATGGTGATGGT
1939	14817	26	14817_26	TGCAGAGTTGATACCATGTTTTTACCAAAAAAATTACTCAAGATAAGTTTGTGGTTTGAATCGCTGAAA
1940	14820	18	14820_18	TGCAGTTGACACTAGGCCGAGGCCTCTCATTATTACTAGGCCTAGACCCCCTATTACCTGCGGTCTCGT
1941	14821	30	14821_30	TGCAGCCACAAGGAGAGGTGGAGAAGACTCCTCTGTGGCGTCTTCGTTGAGTGCACTGAGTTCGTTGAG
1942	14823	7	14823_7	TGCAGTCGGTGCGACAGCTGGCCAGCGACCTGGTGTCAGAGGCCGACGAGCAACGAGTGGACGCCACTC
1943	14833	18	14833_18	TGCAGTCGATCCACAGACGATACCAAGTACCGACCACACTTGACTTGCGGCAGTCGCGACATCAGGATC
1944	14838	16	14838_16	TGCAGACACACTTAACCTTGCCAGTCCTTCAATGCTCAGAGTAGAAAAACAAATGAACAGAAGCTCAGA
1945	14839	24	14839_24	TGCAGTAAAGATTTTTTCGGCAACGACATTGCTTTTCGCGATTTCTGTTCCACATTAAACTGCATGAGA
1946	14841	47	14841_47	TGCAGAAAATACTTGATGCACGAACGTTATAGAAAGAAACACAATTCAAATGCCCGTAATTTTTTTGGG
1947	14850	63	14850_63	TGCAGCCCAAGCCCAGGCTCATGCACAAGCTGCACATGCACAGGCAGCTGCACACGTACAGGCGGCCCA
1948	14859	34	14859_34	TGCAGGCCCTCTCCTATATATAGGCTGGCTGGATACTGGGACATTACTGATGTCGTTATATAACAGTGG
1949	14869	45	14869_45	TGCAGCTACAAATCTTAACTCGTGGATCCTGGTAATGAAATACAAACATTTCACTTCCAACTCAACATA
1950	14871	55	14871_55	TGCAGACGCTCAACTTCACGCGGAATCGCATCCGCGACGCCGACCAGATGGGATTCGCGTCTCGGCGCG
1951	14880	52	14880_52	TGCAGCAGAAACTTCTGAAAAACAATGCACGTCCAGCAAGATTGGCATTGCTCTATAAAGCATCCATAC
1952	14882	45	14882_45	TGCAGTTATCACGTGGTCCAGCCAGCTGTGTGCGGGGGTGTGGGGACGGTGGGGTTGCAATGTGCCAAG
1953	14884	25	14884_25	TGCAGTGTGATACTGTTAGAAAGCTGGCTGGCTGACTGATACACGTTCTTTGCCTCTGTGCTCACAAGA
1954	14888	11	14888_11	TGCAGCTTAAATGGGAAAGCAGCTGCTACTAACCTCGGAAGATGGCGCCAGCAAAATGTCCTCCACCCA
1955	14891	45	14891_45	TGCAGACGGCTGTCATCACGTACTGCATCTACCAAATGGTGGGGGCGGCTGCAATTGTGGGCGTCGGCT
1956	14892	59	14892_59	TGCAGGAAGCTGCCGTGCCGCGCCGCGCCCATCGCCTCCACCTCGTCCGGACTCAAGCCAGCCATCAGC
1957	14893	16	14893_16	TGCAGAAAAGTGTGTTCTGTCAAAACGGCCTGTTGTGAATAGGAATATTTCAAGTTACTTGAGGCCCCN
1958	14897	11	14897_11	TGCAGATCGACATGGAGCTTGTAAAGCATGGAACCGGTTGCTGGTATATATTAGAAGTACTCGTTGCAT
1959	14905	22	14905_22	TGCAGATAGTAGACTCTTACACGTTCAACTCTGTCTCGACATACCCAGACCAATCGGCGACACTAGGAC
1960	14906	46	14906_46	TGCAGTCGGCGGAACATCGTCCGTTACATCCTCCGTTCCCTCCGCTGGGCTTGTATCCTCATCTTCTTC
1961	14911	5	14911_5	TGCAGACGCGAAGACTGCCTCCGAGTCTCCCACCGCAGAGACTGTTTCTAAGTCTCCAGCCGCAAAGAT
1962	14913	25	14913_25	TGCAGTAGGAGTTGACCCGCAGACCGTACTTGGTGGGGCCATTTGCAGGACACTTGCTATGCCGACCGC
1963	14917	11	14917_11	TGCAGTCTCGCACAGATTACAGTGTCCGACGGTGTGACTTGCCTGGTTTGTGGAATTACTCTATCCTCT
1964	14918	49	14918_49	TGCAGGCCAGACGTCACTTTTGAATTTCCCTATGGTCGTTCTGACTCGGACGCCCAGGTCAAGGCCTAC
1965	14919	7	14919_7	TGCAGAGCCAGCGAGTACCAAGGCAAGTCGAGCCATCCATGGCCATGCACGTGAAATGAACCGTGCCAA
1966	14921	26	14921_26	TGCAGGCTAGCTGGCACCTTCAATTTACAACCAAGAGGTAATTCACATGAGGAAGTTGGCAATAAAGAC
1967	14923	54	14923_54	TGCAGCTTATACGAGTAACTTGGCGACGTAACTAAATCACACTGACTTGACAGTCGCACAGAGCTTGTC
1968	14929	24	14929_24	TGCAGCTGCTCTACCTACTGGGCCATGCCAGACACTTCACAGACGCGTTCTGCGTGGTTGTGCACAGCT
1969	14930	16	14930_16	TGCAGCCTCCGAGTCCATCTGGACACCTCCATCGCCTGCCTCTGTCGGCCCGAGCGACCGGGACTGCTT
1970	14933	15	14933_15	TGCAGTGTCATGTTCGCACTACAGATTATTGATCTGTCAAGAAGGCCCCTCCCACCTCACAAACATTGA
1971	14944	10	14944_10	TGCAGCTACTCCTCTTTTGAGTTCCGTAAACTTCCGCGTGGATCGCGCTGGAGCTGCTTGTTCTCCCCA
1972	14946	26	14946_26	TGCAGACTGCACAGCAAGGTAACCGCACTGCACAGACACATGCCATACGATGGAGAGGTGTGCACCGGA
1973	14954	53	14954_53	TGCAGTATCATATACAGCCCTTACAAGCATAACATCCACTTCATACTCTCTGGTAATATGTTTATGTGT
1974	14970	10	14970_10	TGCAGAACCGATGGAAGGAATTTTGGGCGCCGAGGAAGGCCACCATCACCACCACGGTGAAGACGCAGA
1975	14971	35	14971_35	TGCAGGTGTAGTCAATCTTTACATGCCTTCATTGTCTGTACCAACTCACAATTATCTAACGTCAATGTC
1976	14972	31	14972_31	TGCAGTCTTGGATCGACACGGTGAATCTGGTGTGCGCCAGCTTCTCCGCGCAGCCGCTAGCCGGGGCTT
1977	14974	25	14974_25	TGCAGTCAGTCAGCACGTTTGTAGCGGCTTTTCTGTTGGTAATTTCGATTTACATATGCCTCTAACTCT
1978	14975	9	14975_9	TGCAGTAACCCGGATTTGTGTGAATCCGCCTGGAGTAACCTGAATTAGCCTAGATTTCCCAAGAGTAAC
1979	14982	27	14982_27	TGCAGTGTGGGTTTCACGAAACATGCGCGGGTTAGACCTTACTGCAGTGTGGGTTTCACGAAACATGCG
1980	14984	15	14984_15	TGCAGTAGAGATAGCAGTTAGTTTAGAGATCCAACCTTATGGGACTTCATTAACCAGCCAGCACTGTGT
1981	14985	28	14985_28	TGCAGCCAAATAGGGGAAGTCGAGTGAATCACATGTTGCTTAATAAATTCCACACTTGTGTGTACCGGA
1982	14988	48	14988_48	TGCAGATTATCACTGACTTTTGCTCCCAAGCTCAAAAATCAACAACCAACAGGCGCAAATTGACCTTAG
1983	14990	50	14990_50	TGCAGGGGAGTCGTAGCCGATAAGACGCCAGGCGTCGTGATCTCTGTGCGAGCGTCTTACTGCTCGAAG
1984	14994	10	14994_10	TGCAGACGAACGTGCCAGTGTGGATGATCAGTTAGACAGTCTTATACAGGACGCAATCGAAAGCTTGCC
1985	14996	29	14996_29	TGCAGCTGGCTCAAAGAAAATGTGAACAGAGAGGTGATAATAGCTACACCCGTACTGGATAACCTTGTT
1986	15000	6	15000_6	TGCAGCGGCTCAAAGAGGCAAACAGTCATCTGGGTCGCGCTATGGGAACCTGTGTTATGTGTTTCAGGA
1987	15003	9	15003_9	TGCAGTAGTCGAGTTATTTTCACCGGTGTATATTTCCCAGGACCGAAGTAAAAAAAGGATCTTGATAAA
1988	15013	48	15013_48	TGCAGTACATGTTGGGACAGCAACAATGCTTGATGGTATCGCAGCTTAACAAGTTTCCGTGTTTACACA
1989	15015	11	15015_11	TGCAGCACATTATTTTTACAACGTCACAGCTTGTGAAAAGACATTTAATCAACGCACCGCCCCAAAAAA
1990	15030	41	15030_41	TGCAGCAGCCGTCTCCGACACCGCAGTGAGTCCAGCCGTGCGGCTAATGCACCTTTGCGGCCTGATCGT
1991	15037	34	15037_34	TGCAGTACGAGGACTGTTGTTTGGCGTACAAGCGGTGTACATTGCTCTCCGCAAGGAGTATACAATGAT
1992	15040	9	15040_9	TGCAGACGCAAGGCTTCAAGAAGTGCAGCTGGTGAAGGCGGTACCGATCGATCTGACTCCGATCCTTGA
1993	15045	64	15045_64	TGCAGACTGTCGGCCATGTCTTGTATGGCTTTCCGACCTCGTGTGCAATCGAGGATCTGGTGGTTGCCG
1994	15046	50	15046_50	TGCAGTCTACATATTAAAATCACATGTCCTTTAGTGAGCTTACATATTTTTGCCCATTACAAACCCAAA
1995	15047	56	15047_56	TGCAGTCTGTTGATGCGTAGGCAAATCCACGCAGCTGAAGAAATGCGGCCCGTCAAGCGTGCCGAGAGA
1996	15048	15	15048_15	TGCAGTGCTGCCATCCAAGGTGTAAAGCACACATTACTGGCTCCAGTTTCATGAAGTCCCATAAGGTTG
1997	15050	20	15050_20	TGCAGCACAGAAGGAGCTGCACGGCGGCGAGATGTTGAATTTAATTTAATTTTCTCGTTCCTTCTCAAT
1998	15060	23	15060_23	TGCAGGAAGTGCACGAGCTGCGACCGACACACGGCCGCGTCATCTTCCGACCCTCGCGTCGTTGCCACC
1999	15062	35	15062_35	TGCAGCTGAATTTCAAACAGCATTCGATTCGCTTCTTCCCTCTTTGAATTATTCCATCTGCGCTCTGTA
[truncated: 4,844 more rows]
