# Supplementary material for: Genotyping-by-sequencing supports a genetic basis for wing reduction in an alpine New Zealand stonefly
Source: Sci Rep. 2018 Nov 2;8:16275. doi: 10.1038/s41598-018-34123-1 (PMC6215011; doi:10.1038/s41598-018-34123-1)
Supplement: Supplementary file 3 — Supplementary Table 2 [file 41598_2018_34123_MOESM3_ESM.csv]

Comparison #1
tag	index	prob	log10(PO)	qval	alpha	fst
14459_12	1850	0.9938	2.2048	0.0057011	2.0302	0.17247
12868_52	1497	0.96199	1.4033	0.01647	1.9223	0.16165
6250_18	331	0.9948	2.2816	0.005201	1.801	0.14097
13460_23	1615	0.90678	0.988	0.046124	1.7013	0.13945
16518_9	2350	0.94399	1.2267	0.029566	1.653	0.12862
45492_8	6583	0.91818	1.0501	0.038274	1.6226	0.12883
13341_27	1591	0.95759	1.3537	0.022955	1.6219	0.12452
46640_19	6626	0.76795	0.51976	0.087106	1.4096	0.11719
12902_42	1503	0.75835	0.49669	0.10256	1.3381	0.10999
12203_50	1349	0.77095	0.52711	0.068989	1.3216	0.10705
49511_28	6727	0.73695	0.44739	0.11715	1.2612	0.1022
11617_66	1233	0.70434	0.37699	0.13203	1.2326	0.10149
21933_28	3728	0.63753	0.24522	0.16389	1.1434	0.099523
26201_43	4775	0.65233	0.2733	0.14861	1.1267	0.095047
28719_43	5366	0.61852	0.20989	0.1784	1.0717	0.092937
21341_10	3569	0.60072	0.17739	0.20351	1.0496	0.092011
20659_37	3407	0.61552	0.20437	0.19128	1.0394	0.088875
Comparison #2
tag		prob	log10(PO)	qval	alpha	fst
14459_12	1850	1	1000	0	2.3372	0.22075
18763_18	2907	0.96999	1.5096	0.015003	1.8638	0.15874
11617_66	1233	0.94959	1.275	0.029856	1.8144	0.15278
27394_23	5044	0.94199	1.2105	0.035487	1.7229	0.14168
6250_18	331	0.96099	1.3916	0.023005	1.5962	0.12516
10756_53	1056	0.78416	0.56026	0.10293	1.5924	0.14443
35986_51	6143	0.79756	0.59547	0.088818	1.4654	0.12528
24708_63	4404	0.87057	0.82778	0.051144	1.3776	0.10806
15928_7	2194	0.79876	0.5987	0.072586	1.3557	0.11057
17973_58	2703	0.70394	0.37616	0.12224	1.2743	0.11142
23546_28	4089	0.62472	0.22134	0.14525	1.0665	0.093441
11985_14	1295	0.61212	0.19814	0.16547	1.0556	0.094576
26012_56	4726	0.61052	0.19522	0.1827	1.0162	0.090088
29211_30	5487	0.56051	0.10564	0.20104	0.86622	0.076366
