# Supplementary material for: Genotyping-by-sequencing supports a genetic basis for wing reduction in an alpine New Zealand stonefly
Source: Sci Rep. 2018 Nov 2;8:16275. doi: 10.1038/s41598-018-34123-1 (PMC6215011; doi:10.1038/s41598-018-34123-1)
Supplement: Supplementary file 4 — Supplementary Information [file 41598_2018_34123_MOESM4_ESM.txt]

Stacks version 1.44; Genepop version 4.1.3; May 17, 2017
4_16,22_8,23_6,26_10,69_29,97_17,106_38,116_42,124_49,132_25,167_14,186_19,188_47,192_5,198_15,214_9,215_33,242_60,283_5,290_6,305_16,307_21,311_13,321_19,339_5,400_22,401_40,428_39,442_47,443_15,476_7,494_49,501_11,519_7,550_6,552_28,555_51,581_10,586_38,593_9,596_11,599_30,617_10,629_22,637_15,671_25,674_10,700_17,711_20,712_54,739_5,742_5,746_10,755_16,773_16,774_40,816_21,823_39,832_23,843_64,846_46,858_28,877_18,889_7,903_24,910_24,924_13,941_18,966_40,992_14,997_18,1018_17,1235_26,1417_11,1444_31,1447_44,1450_18,1451_25,1479_9,1515_49,1517_42,1519_35,1523_16,1544_25,1617_18,1671_18,1749_21,1751_48,1758_18,2133_6,2222_67,2665_52,2684_25,2767_12,2779_18,2794_16,2815_37,2816_37,2824_30,2994_38,3083_9,3131_16,3132_12,3179_25,3183_25,3200_49,3204_26,3215_10,3216_33,3220_8,3226_43,3229_34,3260_43,3276_64,3291_13,3352_52,3357_6,3358_53,3390_26,3490_26,3514_34,3554_8,3565_31,3722_58,3818_63,3909_18,3915_5,3919_52,3978_16,3980_61,3981_37,3999_9,4031_13,4064_17,4080_5,4085_36,4094_46,4098_35,4107_12,4190_40,4216_6,4272_30,4292_35,4323_24,4324_15,4345_6,4389_31,4401_13,4428_53,4443_20,4480_7,4487_45,4489_15,4495_8,4498_7,4501_59,4513_67,4580_7,4618_27,4633_27,4645_13,4650_23,4651_37,4661_6,4665_28,4689_59,4701_14,4707_19,4713_15,4727_8,4746_53,4751_32,4761_47,4768_36,4775_11,4795_41,4796_55,4799_38,4817_62,4819_64,4832_35,4837_48,4848_44,4869_52,4887_8,4891_23,4905_32,4936_52,4943_23,4961_19,4975_14,4977_17,4978_59,4982_63,5030_59,5032_51,5051_15,5056_48,5059_34,5063_24,5066_35,5068_6,5101_19,5136_11,5148_6,5162_44,5163_59,5167_36,5168_39,5200_10,5201_32,5211_17,5214_15,5249_28,5254_19,5256_22,5262_12,5282_16,5296_61,5318_55,5320_6,5321_5,5326_19,5327_62,5331_35,5333_12,5344_39,5350_23,5353_46,5366_22,5369_30,5393_19,5394_19,5395_16,5415_11,5459_30,5463_45,5466_27,5468_38,5481_9,5484_9,5485_16,5490_19,5495_62,5498_40,5500_54,5503_13,5542_12,5547_16,5548_56,5553_46,5563_22,5579_21,5580_47,5602_23,5603_48,5606_19,5638_9,5661_61,5668_11,5672_30,5673_60,5675_65,5677_5,5678_60,5683_24,5716_49,5720_32,5724_58,5726_36,5727_48,5729_33,5736_7,5764_26,5765_36,5771_50,5773_20,5774_23,5779_52,5787_14,5814_33,5819_25,5830_57,5836_18,5840_66,5847_29,5852_15,5858_10,5875_57,5879_59,5887_27,5891_6,5909_41,5913_29,5923_28,5935_49,5943_12,5944_29,5952_46,5953_15,5983_29,5985_30,5989_27,5998_61,6003_17,6020_16,6027_31,6030_40,6035_16,6036_23,6057_18,6065_26,6066_21,6068_67,6071_20,6086_10,6087_9,6092_32,6094_21,6098_7,6106_50,6109_63,6114_44,6129_23,6156_12,6159_13,6170_16,6187_33,6208_6,6210_41,6250_18,6259_38,6262_55,6264_27,6267_8,6292_30,6293_13,6303_10,6305_7,6307_11,6309_13,6316_28,6319_31,6322_51,6343_7,6345_31,6362_5,6367_7,6385_6,6392_38,6394_38,6400_10,6425_65,6430_42,6435_5,6444_17,6473_35,6474_62,6483_24,6484_61,6485_11,6493_33,6502_16,6509_15,6514_6,6517_43,6519_52,6521_7,6541_34,6542_17,6550_29,6552_40,6569_8,6581_34,6582_16,6583_32,6586_7,6590_34,6608_21,6658_22,6672_19,6673_9,6674_45,6676_34,6677_15,6681_44,6687_22,6704_8,6715_62,6717_43,6718_11,6725_15,6728_37,6730_8,6761_41,6764_38,6765_32,6768_34,6770_62,6771_50,6783_17,6790_13,6808_13,6810_49,6815_65,6823_19,6843_13,6863_9,6876_56,6882_35,6897_52,6898_50,6899_29,6928_15,6929_47,6933_8,6941_10,6945_39,6959_22,6971_27,6978_59,7007_28,7016_17,7018_35,7022_36,7023_11,7025_24,7038_40,7050_53,7055_10,7058_67,7061_24,7084_6,7096_9,7100_30,7101_28,7102_42,7119_25,7135_5,7146_28,7159_43,7166_34,7168_6,7186_17,7188_61,7201_44,7203_55,7208_60,7213_24,7214_19,7223_66,7230_21,7234_9,7236_59,7237_62,7243_8,7255_19,7257_64,7263_35,7266_16,7279_64,7289_21,7335_23,7342_30,7347_59,7348_16,7349_24,7351_14,7352_62,7388_5,7402_7,7407_66,7410_15,7414_21,7418_53,7420_34,7421_36,7436_37,7463_32,7464_54,7477_11,7484_56,7488_56,7496_11,7499_27,7501_5,7504_56,7515_17,7522_35,7529_9,7546_7,7558_5,7581_10,7582_30,7583_42,7596_61,7607_61,7608_33,7609_13,7617_29,7618_14,7622_57,7626_20,7627_16,7628_46,7634_58,7635_38,7646_47,7652_34,7658_29,7669_24,7672_18,7673_21,7677_20,7701_37,7716_55,7717_55,7731_44,7755_67,7758_45,7766_12,7771_21,7779_47,7796_18,7819_63,7820_52,7835_24,7838_19,7840_19,7842_55,7847_10,7853_5,7854_60,7860_15,7861_5,7874_13,7876_65,7877_30,7878_49,7900_44,7902_33,7903_10,7908_25,7911_41,7916_23,7924_14,7925_7,7936_7,7943_23,7945_44,7957_57,7962_55,7980_8,7981_15,7986_5,7990_16,7992_45,7998_18,8007_26,8016_29,8024_63,8026_33,8028_31,8034_11,8037_44,8038_42,8043_33,8056_53,8060_51,8062_67,8072_65,8073_67,8077_19,8094_14,8100_50,8101_24,8103_51,8104_40,8114_9,8120_29,8125_36,8141_7,8150_10,8160_52,8163_44,8169_30,8178_54,8186_7,8190_21,8191_33,8199_17,8203_65,8207_10,8211_43,8213_23,8227_9,8243_49,8246_18,8252_27,8257_57,8263_64,8264_29,8266_14,8268_44,8271_24,8275_9,8276_13,8283_52,8289_32,8294_14,8300_33,8302_30,8303_9,8304_30,8340_15,8344_8,8349_6,8351_34,8352_66,8367_34,8371_36,8377_59,8378_54,8390_13,8391_11,8400_58,8405_7,8407_11,8412_40,8424_58,8427_22,8436_54,8437_48,8439_31,8446_67,8457_6,8459_34,8462_67,8464_25,8472_18,8482_10,8486_51,8492_53,8504_15,8541_38,8554_21,8555_13,8558_17,8562_35,8563_10,8568_13,8571_39,8572_22,8574_54,8577_16,8578_49,8585_24,8588_18,8599_35,8606_21,8609_13,8611_57,8615_25,8618_23,8624_34,8645_46,8647_25,8648_58,8649_31,8651_34,8664_34,8670_11,8705_25,8706_65,8720_8,8725_18,8727_43,8730_62,8732_17,8733_23,8739_15,8742_15,8743_19,8746_16,8754_60,8770_9,8778_17,8786_9,8812_32,8815_14,8827_5,8834_24,8835_54,8836_11,8839_31,8852_23,8853_14,8855_5,8856_37,8864_8,8879_62,8897_45,8899_6,8920_41,8931_48,8935_7,8942_41,8943_46,8944_9,8946_62,8947_58,8949_10,8953_8,8956_18,8957_42,8961_5,8967_23,8974_38,8979_29,8980_24,8984_66,8991_44,9008_53,9016_19,9018_40,9019_12,9024_41,9046_13,9048_40,9051_14,9052_51,9059_12,9066_50,9068_29,9081_17,9083_37,9095_7,9107_15,9108_17,9110_21,9125_15,9126_63,9128_19,9129_42,9136_10,9139_67,9141_20,9148_10,9153_66,9158_19,9159_15,9172_22,9173_16,9177_28,9181_33,9184_57,9196_25,9197_21,9203_55,9213_28,9214_63,9215_25,9222_13,9224_48,9235_34,9238_11,9243_51,9247_43,9259_23,9262_31,9266_59,9271_23,9277_44,9279_54,9286_6,9291_8,9296_53,9310_18,9311_18,9313_22,9315_27,9317_44,9318_53,9328_32,9329_41,9338_20,9354_15,9356_51,9359_19,9364_31,9383_49,9386_17,9395_12,9406_31,9408_28,9412_50,9417_35,9422_6,9426_37,9429_17,9431_36,9434_14,9440_16,9449_15,9462_32,9471_25,9474_10,9476_12,9479_60,9481_29,9485_7,9487_30,9495_22,9522_44,9526_14,9534_42,9540_22,9547_13,9555_23,9556_17,9558_13,9559_17,9562_37,9566_38,9569_13,9572_5,9576_6,9583_30,9586_62,9592_31,9594_13,9595_19,9609_60,9614_18,9619_6,9632_63,9635_12,9668_41,9681_9,9689_24,9695_15,9697_25,9699_24,9710_39,9714_24,9730_13,9732_39,9744_20,9751_56,9753_21,9760_10,9774_55,9775_23,9780_28,9784_13,9786_20,9792_6,9794_37,9797_30,9818_40,9821_8,9826_22,9834_14,9835_10,9836_59,9850_45,9856_10,9859_22,9864_40,9865_15,9872_38,9876_30,9881_60,9884_63,9887_27,9889_39,9890_27,9891_39,9893_12,9898_35,9900_23,9901_43,9917_57,9918_42,9919_12,9921_8,9935_41,9945_53,9946_20,9954_27,9957_12,9960_17,9963_16,9984_8,10024_40,10025_64,10026_13,10027_64,10042_29,10045_51,10050_10,10053_58,10060_17,10061_66,10066_29,10067_65,10074_47,10075_35,10076_11,10087_5,10104_13,10106_32,10107_50,10109_17,10112_10,10125_43,10126_33,10127_57,10128_60,10129_33,10138_30,10140_50,10142_55,10145_32,10149_9,10166_19,10167_40,10170_44,10172_62,10173_17,10175_60,10182_45,10186_11,10189_24,10191_7,10192_48,10193_64,10194_17,10209_27,10218_31,10225_16,10226_13,10231_20,10232_60,10238_10,10251_9,10254_26,10256_9,10259_22,10263_32,10270_6,10277_43,10280_28,10282_47,10283_32,10288_24,10289_60,10298_61,10301_14,10302_20,10306_62,10310_43,10323_38,10327_56,10344_20,10346_51,10351_45,10363_54,10367_12,10369_19,10372_8,10381_14,10387_39,10389_30,10396_9,10398_21,10410_22,10414_17,10422_58,10423_36,10430_35,10433_40,10435_28,10438_38,10441_35,10443_40,10449_9,10454_7,10455_45,10457_14,10461_11,10468_10,10469_66,10476_54,10477_40,10481_11,10485_15,10488_58,10489_17,10499_28,10502_58,10508_18,10510_37,10521_19,10527_12,10533_47,10539_29,10544_25,10545_43,10555_33,10563_11,10579_66,10581_5,10582_11,10583_9,10586_8,10587_38,10590_5,10591_67,10593_9,10601_6,10603_33,10604_12,10607_19,10609_32,10618_58,10633_19,10635_11,10636_14,10638_18,10640_56,10641_46,10645_5,10649_40,10651_19,10656_62,10658_19,10668_33,10679_33,10681_8,10689_14,10690_66,10691_65,10693_35,10697_11,10706_20,10709_39,10711_51,10712_40,10719_6,10724_11,10736_17,10738_9,10743_20,10751_31,10756_53,10762_9,10769_47,10776_48,10779_9,10793_24,10802_17,10805_28,10810_62,10812_47,10822_26,10824_12,10828_11,10836_31,10841_32,10847_25,10848_8,10859_29,10865_27,10875_46,10876_42,10879_9,10880_48,10882_25,10885_48,10888_17,10890_11,10897_63,10899_25,10900_50,10903_22,10905_10,10906_50,10909_11,10915_7,10918_12,10922_36,10923_33,10928_5,10929_32,10930_5,10962_67,10978_66,10981_35,10982_35,10983_14,10989_67,10993_13,10994_24,10997_10,10998_12,11015_31,11018_49,11024_9,11027_5,11032_21,11042_18,11057_5,11064_23,11065_31,11067_5,11068_40,11071_19,11073_65,11079_27,11082_6,11091_12,11101_65,11102_14,11103_60,11127_55,11130_17,11135_33,11136_24,11156_37,11163_6,11167_50,11171_6,11172_44,11174_26,11176_35,11177_35,11180_36,11186_55,11194_45,11197_35,11201_48,11206_25,11208_14,11211_52,11222_29,11228_36,11230_29,11232_22,11236_7,11240_16,11244_61,11249_27,11250_24,11252_30,11253_5,11256_5,11262_5,11264_21,11266_28,11267_65,11272_7,11273_21,11275_13,11277_27,11285_17,11289_23,11292_34,11293_21,11295_6,11298_9,11305_54,11321_41,11329_38,11340_38,11345_11,11348_24,11350_61,11359_56,11360_13,11374_65,11378_61,11381_5,11383_18,11385_28,11400_6,11404_17,11406_59,11409_19,11411_13,11412_54,11419_13,11425_50,11433_47,11439_62,11440_57,11451_46,11454_33,11464_6,11478_42,11481_31,11483_53,11489_28,11491_13,11493_16,11494_38,11502_20,11508_42,11511_41,11512_34,11514_11,11516_58,11521_28,11522_40,11533_16,11534_14,11535_12,11536_21,11542_66,11549_50,11551_37,11552_22,11576_46,11583_18,11585_12,11587_34,11593_56,11594_59,11601_22,11602_5,11606_47,11615_18,11617_66,11618_19,11619_24,11620_27,11634_37,11646_53,11650_43,11655_34,11657_8,11663_5,11672_53,11689_31,11690_23,11698_15,11699_17,11705_62,11706_35,11708_17,11712_25,11714_16,11715_16,11721_44,11733_23,11748_38,11751_14,11753_11,11755_41,11760_46,11763_30,11764_23,11766_7,11767_9,11771_34,11776_18,11779_25,11787_46,11796_11,11797_13,11800_64,11801_25,11804_15,11805_33,11811_49,11813_64,11830_34,11838_12,11842_38,11855_5,11864_51,11874_22,11881_7,11884_46,11886_22,11889_47,11894_31,11906_64,11932_27,11951_45,11965_48,11970_34,11979_11,11984_34,11985_14,11989_11,11991_33,11992_7,11994_18,12012_7,12015_34,12025_11,12026_12,12030_21,12033_13,12037_38,12038_6,12040_18,12044_46,12048_11,12052_35,12059_7,12062_59,12066_32,12071_50,12073_35,12080_58,12085_14,12087_37,12090_17,12092_45,12096_24,12101_47,12104_55,12106_20,12108_32,12112_40,12117_8,12118_40,12119_48,12120_23,12121_5,12122_47,12125_14,12129_28,12131_17,12139_12,12159_42,12161_11,12162_67,12166_41,12171_11,12188_54,12190_34,12191_17,12195_14,12196_18,12200_50,12203_50,12209_8,12213_30,12214_59,12215_25,12223_15,12227_40,12231_40,12234_13,12239_12,12241_5,12246_48,12259_29,12267_5,12272_56,12275_62,12276_50,12281_62,12297_55,12305_44,12306_42,12309_16,12312_19,12317_7,12318_62,12319_35,12320_24,12321_33,12322_44,12327_27,12328_9,12333_16,12335_6,12336_31,12342_5,12348_30,12366_46,12368_19,12373_20,12376_32,12377_40,12378_38,12379_25,12381_21,12384_37,12387_44,12407_27,12408_49,12411_50,12412_45,12414_32,12415_10,12416_45,12419_52,12420_29,12426_10,12427_49,12432_61,12435_13,12436_30,12442_62,12453_40,12461_11,12464_7,12465_31,12472_33,12475_6,12476_50,12484_25,12487_58,12495_29,12499_35,12500_6,12502_51,12503_18,12504_46,12506_5,12519_23,12521_7,12525_6,12530_67,12531_11,12535_19,12546_63,12553_45,12554_28,12556_15,12559_52,12560_11,12563_29,12567_16,12581_22,12582_11,12585_14,12594_49,12595_47,12605_8,12615_12,12617_30,12624_36,12625_21,12626_32,12639_7,12644_65,12646_11,12654_61,12662_27,12663_39,12670_46,12675_45,12676_11,12687_39,12688_22,12692_28,12693_11,12694_24,12698_67,12706_57,12712_26,12718_58,12719_65,12722_13,12730_50,12733_15,12734_8,12743_20,12749_50,12750_41,12760_16,12761_39,12762_11,12765_12,12778_67,12779_37,12781_18,12784_23,12785_55,12807_23,12818_11,12826_20,12829_25,12831_17,12837_21,12838_23,12839_21,12859_49,12862_23,12863_6,12868_52,12869_39,12870_54,12880_44,12883_6,12901_20,12902_42,12903_29,12905_39,12910_43,12914_22,12926_20,12931_52,12941_11,12947_24,12952_7,12958_53,12967_37,12970_13,12973_54,12978_64,13002_38,13005_63,13013_9,13027_15,13047_25,13050_47,13064_51,13069_5,13070_66,13072_38,13074_50,13079_61,13082_47,13090_5,13108_19,13110_5,13115_9,13123_37,13129_11,13130_24,13132_49,13136_32,13141_19,13142_8,13150_64,13154_33,13155_27,13156_51,13157_8,13159_61,13160_48,13165_53,13167_56,13176_7,13182_6,13184_65,13187_16,13190_17,13192_10,13194_9,13197_9,13199_67,13201_11,13205_12,13206_30,13209_15,13216_33,13217_56,13221_20,13223_52,13229_55,13234_60,13236_11,13237_39,13242_19,13251_5,13256_55,13263_7,13264_43,13285_33,13286_10,13289_17,13293_38,13294_48,13302_59,13307_60,13314_45,13317_19,13318_16,13320_7,13328_22,13330_40,13338_20,13341_27,13342_61,13355_34,13356_17,13359_47,13362_40,13363_38,13371_11,13379_22,13381_53,13385_6,13399_22,13400_35,13404_37,13405_6,13407_14,13410_23,13413_29,13414_6,13420_54,13431_41,13433_41,13442_26,13453_9,13460_23,13461_23,13462_30,13463_38,13464_15,13465_38,13466_14,13467_26,13470_26,13478_33,13481_13,13485_9,13486_16,13488_26,13499_40,13507_20,13510_16,13531_42,13533_15,13538_33,13545_43,13556_9,13557_41,13560_46,13563_49,13572_53,13574_34,13575_7,13582_19,13583_35,13589_7,13594_29,13600_20,13603_11,13604_20,13611_22,13615_40,13624_37,13632_66,13633_34,13640_30,13652_54,13655_29,13657_59,13658_21,13665_20,13669_65,13672_16,13676_9,13680_21,13686_8,13688_29,13700_16,13703_49,13704_27,13707_49,13716_16,13718_29,13720_7,13726_44,13730_57,13732_48,13735_6,13738_23,13741_7,13746_43,13747_5,13749_40,13752_36,13762_16,13769_62,13772_22,13776_57,13777_64,13779_32,13780_39,13782_10,13786_5,13793_30,13797_13,13798_28,13806_50,13807_35,13816_6,13818_13,13819_48,13821_14,13823_40,13826_26,13827_15,13830_15,13835_44,13839_5,13841_37,13848_23,13849_8,13850_12,13853_9,13857_11,13863_45,13864_13,13866_34,13868_19,13869_25,13880_6,13883_49,13884_6,13885_38,13891_21,13899_31,13908_63,13918_48,13921_43,13923_52,13924_16,13925_24,13926_16,13931_32,13932_61,13934_15,13939_8,13942_52,13947_10,13953_56,13960_17,13966_33,13978_13,13985_16,13986_52,13989_43,13991_16,13995_35,14006_34,14007_58,14011_7,14017_34,14019_15,14020_7,14023_27,14025_16,14026_7,14030_47,14038_25,14042_42,14044_6,14049_39,14052_64,14053_56,14058_13,14059_36,14060_10,14068_61,14070_58,14071_39,14075_11,14076_23,14077_21,14084_58,14087_34,14089_21,14096_64,14100_67,14101_35,14103_61,14106_37,14108_28,14125_34,14126_13,14129_37,14133_17,14141_11,14144_57,14150_15,14154_41,14155_15,14159_7,14167_29,14168_41,14174_50,14175_24,14177_6,14189_16,14191_65,14193_17,14198_32,14199_56,14205_9,14211_51,14228_5,14229_52,14230_40,14237_8,14240_18,14247_64,14259_12,14267_34,14288_13,14292_57,14298_46,14302_52,14304_10,14324_47,14327_56,14328_9,14330_9,14332_13,14333_14,14334_32,14337_63,14342_14,14345_6,14353_67,14359_31,14360_24,14365_53,14381_16,14391_42,14397_39,14401_12,14406_13,14407_39,14408_47,14410_31,14411_44,14413_59,14416_24,14418_29,14419_19,14423_16,14427_26,14428_45,14431_9,14438_64,14444_24,14453_48,14459_12,14465_28,14470_54,14471_19,14473_33,14478_47,14480_18,14481_32,14482_14,14504_39,14505_22,14507_12,14509_14,14510_12,14517_65,14523_12,14528_9,14533_24,14543_17,14546_12,14548_8,14551_24,14557_31,14559_36,14561_15,14563_46,14564_34,14573_35,14580_35,14591_14,14597_61,14598_17,14599_23,14605_31,14606_24,14607_31,14615_46,14619_38,14620_35,14625_5,14626_45,14633_33,14635_13,14636_49,14643_67,14645_54,14648_19,14654_27,14661_34,14671_43,14673_35,14675_65,14676_39,14682_34,14685_33,14694_58,14695_66,14696_54,14697_35,14702_27,14712_53,14716_51,14719_26,14720_27,14722_64,14726_27,14733_36,14738_23,14741_51,14748_17,14750_12,14752_20,14753_34,14754_55,14757_63,14758_40,14766_41,14772_20,14773_44,14781_11,14788_30,14789_39,14794_25,14796_29,14806_32,14809_15,14813_57,14815_10,14816_23,14817_26,14820_18,14821_30,14823_7,14833_18,14838_16,14839_24,14841_47,14850_63,14859_34,14869_45,14871_55,14880_52,14882_45,14884_25,14888_11,14891_45,14892_59,14893_16,14897_11,14905_22,14906_46,14911_5,14913_25,14917_11,14918_49,14919_7,14921_26,14923_54,14929_24,14930_16,14933_15,14944_10,14946_26,14954_53,14970_10,14971_35,14972_31,14974_25,14975_9,14982_27,14984_15,14985_28,14988_48,14990_50,14994_10,14996_29,15000_6,15003_9,15013_48,15015_11,15030_41,15037_34,15040_9,15045_64,15046_50,15047_56,15048_15,15050_20,15060_23,15062_35,15064_16,15066_38,15070_48,15073_6,15088_6,15093_40,15095_38,15102_41,15109_27,15112_34,15116_28,15125_7,15127_23,15128_25,15131_41,15135_17,15141_13,15147_40,15149_20,15153_10,15157_47,15167_30,15175_10,15176_24,15178_41,15179_21,15194_16,15196_12,15199_14,15201_16,15206_59,15209_14,15222_13,15227_59,15230_10,15237_43,15241_19,15242_30,15244_67,15256_5,15260_35,15265_43,15281_52,15284_35,15285_7,15288_23,15292_46,15298_21,15303_5,15305_26,15307_41,15311_35,15312_29,15323_31,15324_16,15325_9,15326_27,15328_8,15329_12,15330_8,15332_13,15333_10,15336_33,15339_26,15345_45,15347_54,15351_8,15353_14,15358_22,15359_14,15361_13,15367_19,15368_25,15379_28,15395_37,15396_37,15398_12,15407_44,15408_51,15414_60,15415_52,15418_12,15420_44,15429_24,15433_17,15434_12,15436_15,15441_21,15442_42,15444_65,15452_19,15453_33,15459_13,15461_36,15462_34,15465_19,15468_27,15471_7,15473_33,15477_5,15482_6,15483_59,15490_44,15498_13,15499_21,15511_16,15513_10,15514_48,15518_39,15520_60,15523_62,15524_64,15525_20,15526_56,15527_13,15531_20,15534_5,15537_65,15538_16,15540_26,15541_32,15542_7,15550_41,15557_16,15558_18,15560_14,15562_9,15568_67,15575_19,15577_54,15580_9,15583_5,15593_61,15594_7,15597_55,15608_8,15624_15,15626_13,15633_5,15636_24,15640_20,15650_53,15662_20,15668_52,15671_20,15673_5,15677_60,15682_16,15684_35,15687_34,15691_11,15694_33,15695_7,15700_25,15715_31,15729_34,15736_39,15740_28,15742_67,15743_44,15748_16,15750_31,15752_60,15760_14,15766_12,15774_10,15779_15,15783_36,15784_27,15796_7,15802_39,15811_9,15823_10,15826_8,15828_21,15837_5,15839_10,15850_7,15859_13,15863_20,15874_49,15880_37,15882_12,15887_29,15888_58,15894_41,15895_30,15897_20,15909_31,15917_36,15920_21,15924_7,15925_41,15927_8,15928_7,15933_26,15937_33,15939_43,15940_5,15942_26,15943_11,15944_15,15946_36,15949_46,15956_27,15958_47,15959_5,15965_8,15966_21,15967_14,15968_19,15974_20,15982_31,15983_42,15997_62,15998_63,16006_59,16011_63,16012_56,16013_50,16015_32,16028_21,16031_13,16032_13,16039_50,16045_48,16063_10,16078_20,16080_26,16085_8,16089_62,16090_57,16091_21,16097_57,16100_57,16101_60,16104_52,16111_12,16114_46,16115_58,16125_5,16130_32,16138_44,16140_28,16141_27,16147_13,16151_17,16155_36,16158_9,16160_6,16163_18,16165_7,16169_48,16175_6,16178_8,16179_13,16181_6,16192_31,16194_6,16198_49,16199_6,16203_7,16204_37,16206_30,16207_29,16210_8,16216_25,16227_45,16229_10,16230_12,16232_25,16238_51,16239_5,16240_24,16254_14,16256_55,16260_22,16261_43,16263_33,16265_41,16266_20,16269_11,16272_38,16276_8,16279_37,16286_53,16288_11,16289_52,16293_48,16297_54,16299_61,16304_33,16310_23,16321_23,16332_35,16342_29,16343_17,16344_62,16347_8,16351_56,16352_55,16354_17,16365_50,16366_14,16371_18,16376_9,16379_8,16381_23,16389_10,16392_23,16394_28,16415_12,16416_66,16420_37,16423_23,16428_38,16433_56,16435_61,16436_39,16438_23,16439_50,16440_25,16446_9,16448_31,16449_7,16454_34,16455_44,16457_23,16460_45,16461_10,16464_33,16468_29,16469_53,16474_31,16477_23,16484_6,16485_23,16487_26,16491_8,16492_67,16494_64,16496_21,16499_24,16503_6,16504_25,16507_16,16508_6,16510_14,16511_12,16516_9,16518_9,16523_18,16530_23,16534_21,16536_45,16540_18,16542_30,16544_25,16551_46,16553_6,16554_5,16556_13,16557_8,16558_22,16561_30,16563_53,16564_57,16567_44,16571_36,16572_36,16578_10,16580_11,16581_40,16585_42,16588_65,16590_23,16592_66,16596_59,16597_55,16615_12,16618_24,16635_43,16636_12,16646_65,16649_19,16653_39,16655_19,16664_32,16667_38,16668_39,16671_13,16672_23,16681_9,16683_25,16684_58,16692_12,16694_48,16703_15,16704_33,16707_52,16708_66,16711_36,16717_55,16720_30,16721_46,16723_14,16726_52,16727_11,16728_31,16729_26,16731_8,16736_59,16738_37,16741_26,16747_30,16750_36,16751_65,16753_18,16755_9,16757_20,16762_33,16764_43,16768_58,16770_62,16771_10,16775_29,16776_16,16779_58,16783_31,16786_28,16788_23,16792_13,16795_41,16797_31,16802_22,16805_7,16806_14,16808_39,16814_25,16816_5,16818_37,16821_62,16827_9,16831_30,16833_26,16835_40,16837_15,16842_6,16843_55,16848_7,16849_13,16853_58,16873_41,16881_50,16884_33,16888_16,16891_35,16892_8,16893_28,16901_59,16903_30,16905_19,16906_20,16911_13,16915_20,16916_14,16921_16,16935_23,16938_43,16941_12,16946_6,16949_16,16953_7,16962_31,16968_21,16971_24,16980_13,16984_31,16986_55,16987_33,16990_55,16996_19,16997_43,17000_30,17001_23,17002_7,17009_37,17013_26,17016_54,17021_19,17023_9,17026_13,17027_16,17028_10,17036_15,17043_20,17046_14,17048_18,17049_13,17051_39,17058_35,17059_57,17069_67,17073_22,17076_12,17078_49,17079_8,17086_56,17088_28,17092_52,17095_33,17096_41,17103_20,17104_40,17106_48,17108_43,17114_30,17116_5,17118_7,17119_49,17141_17,17161_46,17166_39,17169_28,17170_64,17171_43,17172_15,17173_5,17175_53,17177_44,17179_18,17182_56,17191_65,17193_54,17194_56,17199_12,17200_43,17201_53,17205_14,17209_6,17212_63,17214_11,17215_55,17224_15,17228_55,17237_12,17238_24,17246_14,17250_45,17269_13,17273_7,17274_43,17280_6,17284_63,17286_46,17290_5,17292_37,17294_33,17295_54,17300_43,17302_40,17307_20,17309_66,17316_45,17325_14,17326_7,17328_25,17329_31,17332_22,17337_28,17341_56,17346_50,17348_5,17352_18,17355_31,17356_42,17358_57,17359_50,17360_61,17363_35,17365_27,17366_43,17369_5,17382_25,17384_5,17385_38,17393_16,17397_33,17398_18,17403_33,17406_6,17413_66,17435_12,17436_12,17438_30,17439_67,17453_10,17461_67,17463_27,17466_25,17468_20,17469_6,17479_9,17481_18,17482_51,17484_9,17489_30,17491_27,17492_66,17499_30,17502_34,17507_13,17508_28,17512_19,17514_59,17523_67,17528_59,17537_40,17538_64,17540_28,17544_33,17553_16,17555_65,17562_9,17570_29,17572_35,17580_11,17593_15,17595_27,17609_63,17610_43,17618_47,17621_50,17622_9,17624_16,17626_13,17627_50,17629_39,17634_13,17635_39,17637_45,17639_22,17651_40,17657_34,17659_51,17665_9,17673_63,17675_42,17682_29,17689_7,17690_24,17691_11,17698_38,17699_27,17712_10,17718_34,17721_33,17726_58,17729_25,17730_43,17737_26,17742_43,17745_9,17749_6,17754_6,17758_53,17760_17,17761_25,17764_34,17765_22,17766_19,17768_40,17769_24,17779_17,17785_40,17797_48,17799_35,17802_48,17818_28,17820_25,17824_21,17835_42,17839_12,17840_11,17847_6,17853_10,17856_7,17857_44,17859_32,17860_57,17862_40,17870_50,17878_57,17894_32,17897_40,17902_59,17906_60,17919_37,17934_35,17942_17,17945_15,17958_39,17966_31,17973_58,17974_32,17975_19,17976_27,17977_14,17980_17,17984_55,17989_45,17991_20,17992_52,17994_21,17997_33,17998_12,18001_29,18011_11,18012_32,18013_29,18015_27,18016_35,18024_15,18025_29,18029_45,18031_53,18034_6,18041_44,18050_8,18055_6,18057_8,18076_53,18077_18,18079_47,18086_14,18092_16,18095_27,18099_13,18101_11,18103_50,18105_5,18109_27,18111_5,18113_12,18114_27,18115_40,18120_62,18123_58,18127_32,18135_32,18137_10,18138_49,18141_7,18144_66,18146_41,18151_45,18152_33,18165_62,18169_48,18172_44,18174_19,18180_31,18182_10,18185_6,18187_16,18190_47,18195_32,18196_53,18201_16,18206_59,18209_50,18213_58,18214_55,18215_31,18223_18,18230_18,18235_22,18248_31,18256_16,18264_32,18266_57,18269_7,18273_18,18275_64,18279_40,18283_34,18285_7,18294_25,18297_30,18298_44,18300_49,18302_42,18313_66,18324_65,18327_41,18328_46,18332_6,18336_61,18343_11,18344_47,18348_31,18358_42,18362_48,18363_50,18364_23,18368_20,18370_65,18371_53,18375_36,18381_23,18386_11,18387_26,18390_33,18394_47,18396_18,18397_29,18401_15,18402_18,18405_44,18412_19,18414_11,18416_38,18417_43,18424_25,18427_22,18439_16,18448_7,18451_13,18452_44,18459_54,18461_15,18470_22,18471_29,18474_41,18475_37,18478_53,18486_24,18487_18,18488_41,18489_49,18492_18,18493_6,18498_50,18501_5,18510_10,18511_59,18512_20,18517_10,18520_33,18525_61,18532_62,18537_24,18551_45,18559_34,18563_26,18570_13,18572_17,18574_13,18576_18,18580_64,18585_23,18587_55,18588_19,18590_33,18592_8,18595_41,18596_18,18601_23,18603_39,18607_34,18620_30,18623_37,18626_17,18633_15,18637_40,18644_9,18646_18,18647_61,18650_35,18654_13,18656_36,18659_24,18662_16,18672_37,18677_10,18680_11,18682_64,18692_22,18693_17,18694_23,18695_29,18698_55,18703_32,18706_47,18709_17,18713_58,18716_14,18719_57,18721_53,18725_24,18726_36,18730_14,18731_14,18733_5,18743_67,18756_7,18761_15,18763_18,18765_18,18772_49,18776_48,18777_22,18783_41,18784_8,18791_53,18795_22,18797_7,18805_31,18808_62,18809_66,18813_42,18817_5,18818_42,18819_49,18820_46,18824_25,18828_10,18834_12,18836_39,18839_26,18841_9,18852_22,18853_38,18854_57,18858_15,18861_25,18864_40,18867_33,18870_19,18872_7,18875_9,18877_63,18879_25,18880_11,18882_50,18885_41,18886_55,18887_28,18888_20,18892_10,18896_6,18904_55,18905_55,18911_47,18917_19,18925_23,18928_15,18934_32,18935_67,18940_13,18944_7,18948_54,18949_62,18951_39,18955_47,18959_51,18961_67,18963_47,18971_44,18973_9,18976_34,18986_32,18993_22,18997_44,18998_62,19003_13,19007_21,19014_27,19017_36,19024_31,19035_26,19038_22,19039_5,19041_19,19068_18,19069_27,19072_15,19074_6,19076_7,19078_23,19080_12,19083_17,19086_16,19087_67,19090_52,19093_61,19094_17,19097_11,19099_47,19103_31,19109_20,19114_52,19125_35,19130_5,19132_11,19136_8,19145_25,19146_10,19148_31,19153_5,19155_43,19158_35,19166_15,19182_26,19185_58,19194_35,19200_28,19202_17,19203_17,19204_16,19205_6,19208_7,19209_35,19212_30,19217_5,19218_54,19225_63,19232_6,19233_42,19238_62,19243_57,19245_32,19251_47,19260_54,19266_6,19270_47,19271_64,19274_49,19277_39,19278_14,19279_12,19283_13,19291_45,19297_22,19298_27,19305_37,19311_14,19312_40,19314_50,19316_9,19319_26,19325_14,19329_38,19336_48,19339_26,19342_55,19343_23,19346_56,19350_23,19351_7,19353_19,19355_7,19360_11,19361_53,19366_6,19370_49,19374_6,19375_19,19382_48,19387_37,19391_23,19394_20,19396_16,19401_46,19403_23,19405_16,19408_22,19415_17,19418_36,19419_35,19430_31,19432_14,19434_25,19439_63,19443_37,19445_9,19456_12,19466_5,19470_12,19474_17,19481_39,19484_59,19492_5,19500_43,19505_26,19506_55,19513_35,19518_9,19525_56,19526_47,19530_33,19531_18,19538_61,19540_26,19543_32,19544_19,19549_12,19552_51,19554_47,19555_64,19564_29,19570_49,19573_26,19579_16,19581_7,19583_10,19589_60,19593_17,19595_19,19600_36,19602_35,19603_22,19609_61,19610_23,19616_36,19624_20,19628_54,19633_25,19636_50,19640_17,19646_17,19653_20,19655_8,19657_50,19659_24,19663_38,19664_58,19671_55,19674_51,19680_45,19683_20,19693_32,19702_36,19706_50,19708_49,19710_66,19716_5,19720_48,19725_32,19726_47,19728_53,19729_61,19731_28,19732_54,19739_28,19742_9,19744_47,19750_13,19751_54,19752_58,19754_49,19757_16,19759_6,19760_17,19765_27,19775_56,19780_10,19782_60,19783_8,19784_57,19785_22,19791_36,19792_18,19794_27,19797_18,19801_55,19803_7,19807_25,19809_34,19811_56,19813_22,19818_12,19820_16,19824_45,19825_65,19828_66,19831_18,19836_23,19842_65,19846_10,19851_14,19861_47,19870_38,19871_38,19876_23,19878_28,19879_18,19882_32,19883_16,19885_13,19886_48,19891_16,19892_53,19893_11,19894_59,19904_10,19906_13,19911_28,19912_38,19920_41,19921_22,19924_38,19926_5,19937_17,19938_5,19939_65,19942_45,19945_27,19948_43,19950_21,19954_38,19956_54,19960_33,19966_59,19974_9,19982_7,19983_47,19993_52,19994_20,19998_32,20011_10,20012_42,20019_47,20022_12,20023_43,20028_64,20033_16,20036_16,20041_58,20044_6,20046_48,20049_52,20058_56,20059_41,20065_17,20068_8,20069_12,20070_59,20074_36,20076_29,20078_25,20080_29,20082_10,20083_20,20090_46,20095_40,20101_28,20103_11,20106_15,20108_36,20110_36,20115_17,20117_11,20125_9,20129_7,20133_59,20135_34,20136_22,20139_32,20145_16,20154_16,20155_16,20156_13,20157_39,20160_17,20165_10,20169_12,20170_11,20183_55,20186_33,20188_43,20189_19,20194_23,20196_8,20198_19,20199_21,20202_56,20205_26,20208_45,20214_48,20215_5,20220_28,20222_38,20227_13,20230_20,20233_18,20234_49,20236_41,20238_10,20239_6,20240_66,20245_52,20253_7,20255_16,20259_47,20260_12,20261_13,20264_43,20265_36,20266_19,20268_22,20273_30,20274_38,20280_45,20289_5,20291_41,20297_13,20299_13,20300_34,20302_35,20305_34,20309_7,20314_10,20315_60,20328_8,20331_7,20332_25,20336_9,20345_12,20351_40,20359_7,20361_36,20362_58,20363_6,20368_7,20369_44,20370_41,20382_57,20385_18,20387_20,20389_13,20396_39,20403_56,20410_19,20414_14,20417_11,20422_52,20424_58,20434_6,20435_50,20438_16,20443_57,20453_28,20454_40,20457_29,20466_37,20469_7,20472_52,20475_38,20484_48,20487_5,20488_23,20493_11,20495_56,20500_61,20501_9,20513_19,20519_26,20523_7,20526_7,20528_55,20529_22,20533_18,20535_11,20538_59,20539_13,20544_8,20549_65,20551_27,20556_28,20558_24,20560_29,20569_65,20575_33,20576_21,20580_22,20594_15,20596_31,20598_56,20608_43,20613_30,20620_36,20621_5,20625_62,20628_37,20629_7,20631_66,20632_37,20638_9,20642_6,20646_31,20650_27,20651_30,20652_32,20653_36,20654_14,20658_19,20659_37,20670_9,20671_10,20674_57,20675_26,20676_17,20684_7,20686_49,20692_54,20696_7,20701_14,20703_54,20708_43,20709_48,20717_27,20720_14,20721_20,20722_57,20725_24,20727_23,20730_25,20731_7,20733_9,20734_51,20738_5,20747_36,20751_49,20753_44,20766_15,20770_30,20773_67,20778_61,20786_10,20787_33,20791_58,20792_57,20794_21,20795_57,20800_50,20804_9,20809_62,20813_23,20816_37,20830_42,20831_58,20835_8,20839_5,20843_19,20844_32,20845_22,20848_47,20850_39,20856_10,20869_25,20870_52,20889_38,20890_32,20892_61,20894_10,20909_40,20910_8,20911_12,20931_44,20940_62,20945_17,20955_50,20958_6,20960_11,20962_50,20967_44,20972_15,20974_57,20978_34,20983_12,20985_29,20992_21,20993_22,20997_17,21003_13,21005_8,21013_8,21015_43,21016_67,21017_7,21021_17,21029_9,21030_40,21035_16,21039_65,21040_24,21044_10,21047_19,21048_15,21050_59,21052_28,21058_65,21062_11,21063_34,21065_30,21066_49,21075_50,21076_12,21079_7,21085_63,21087_9,21088_17,21094_65,21096_41,21098_40,21100_9,21112_16,21124_8,21125_6,21127_42,21129_28,21130_16,21141_22,21146_26,21148_66,21149_18,21152_28,21167_11,21171_5,21175_40,21176_62,21178_18,21193_11,21195_26,21200_37,21207_45,21208_14,21209_8,21224_31,21225_39,21232_55,21236_22,21238_47,21240_17,21241_30,21242_63,21243_35,21249_18,21250_48,21257_16,21260_36,21268_39,21269_56,21270_30,21272_62,21278_20,21280_18,21285_42,21289_6,21292_41,21295_58,21299_7,21300_19,21302_20,21309_60,21331_52,21333_46,21340_34,21341_10,21343_37,21345_65,21352_56,21354_36,21360_44,21362_11,21365_31,21367_31,21369_17,21373_35,21384_49,21386_28,21398_13,21402_42,21403_20,21408_8,21412_23,21422_18,21425_10,21428_51,21432_62,21434_40,21443_29,21448_16,21454_5,21457_14,21462_14,21464_34,21477_9,21478_48,21479_47,21481_23,21482_6,21484_16,21488_14,21494_58,21495_16,21496_34,21499_12,21500_21,21502_13,21511_18,21514_6,21517_18,21520_56,21525_55,21526_36,21527_30,21532_42,21534_5,21536_31,21539_12,21542_27,21543_55,21546_29,21551_37,21552_53,21558_18,21559_9,21565_53,21567_31,21569_50,21573_66,21579_42,21581_18,21586_24,21588_30,21591_10,21593_30,21595_21,21596_36,21597_20,21605_18,21606_12,21609_13,21612_30,21617_8,21618_18,21624_27,21628_19,21631_65,21634_66,21636_43,21640_29,21641_48,21650_13,21660_22,21664_16,21669_13,21670_14,21678_9,21680_10,21682_54,21687_52,21693_8,21697_18,21698_41,21699_39,21700_15,21704_32,21705_32,21710_41,21712_21,21716_20,21720_45,21721_39,21722_58,21723_54,21724_8,21731_53,21734_33,21740_12,21743_24,21746_65,21751_61,21754_63,21755_27,21759_67,21767_35,21771_16,21781_59,21793_9,21795_34,21798_47,21806_31,21808_33,21811_22,21812_62,21813_25,21816_7,21819_64,21821_38,21831_61,21836_40,21838_67,21839_11,21841_30,21849_56,21850_20,21859_57,21861_46,21864_15,21868_22,21880_47,21881_20,21882_17,21898_21,21899_11,21902_64,21912_67,21913_7,21915_15,21916_5,21921_39,21925_52,21927_42,21928_41,21929_11,21933_28,21936_9,21939_35,21944_34,21947_60,21953_59,21954_19,21958_32,21968_40,21974_63,21975_36,21976_27,21987_12,21989_20,21990_29,21993_10,22001_6,22004_40,22009_40,22012_42,22014_40,22017_11,22018_57,22021_58,22022_42,22024_34,22026_56,22027_20,22028_8,22029_42,22035_52,22050_52,22055_5,22059_34,22067_21,22068_65,22069_41,22073_32,22075_61,22077_5,22083_53,22084_59,22092_13,22093_48,22095_22,22099_25,22103_7,22112_48,22120_21,22124_7,22125_18,22126_44,22132_45,22137_20,22154_24,22156_34,22162_23,22165_52,22170_37,22171_22,22178_49,22179_60,22181_26,22182_9,22183_44,22186_51,22187_18,22189_41,22194_26,22197_26,22198_9,22200_7,22202_64,22207_12,22209_10,22210_14,22218_38,22223_28,22228_15,22229_46,22231_31,22238_19,22245_15,22247_9,22256_24,22258_12,22261_6,22262_65,22266_24,22273_57,22278_14,22285_48,22289_9,22294_48,22306_29,22308_67,22310_37,22311_17,22317_32,22321_31,22323_61,22325_55,22327_50,22328_56,22336_50,22339_30,22342_57,22343_33,22348_37,22357_30,22359_18,22368_11,22372_65,22374_29,22384_30,22387_27,22392_24,22397_62,22399_65,22407_7,22408_23,22415_9,22421_5,22433_26,22434_67,22435_30,22436_6,22438_13,22448_38,22450_63,22458_46,22461_46,22467_20,22471_47,22475_54,22482_6,22483_40,22484_33,22492_18,22493_34,22500_56,22509_7,22511_52,22513_29,22517_8,22518_8,22533_14,22538_32,22539_35,22557_28,22559_15,22571_50,22577_54,22585_9,22591_8,22597_27,22599_32,22605_47,22607_41,22611_14,22613_46,22616_19,22624_29,22638_38,22642_50,22644_14,22645_28,22646_7,22656_21,22662_38,22666_18,22670_13,22675_16,22678_62,22679_9,22682_19,22683_10,22693_31,22700_24,22702_54,22709_20,22710_49,22714_51,22725_20,22726_31,22727_29,22729_19,22734_64,22741_10,22747_11,22750_65,22758_18,22761_11,22762_33,22766_14,22772_20,22777_6,22779_19,22784_14,22789_49,22795_50,22797_12,22800_8,22808_54,22809_7,22811_65,22814_44,22816_19,22817_64,22823_19,22826_7,22832_7,22837_12,22838_20,22840_5,22841_23,22846_40,22855_16,22856_52,22864_17,22868_59,22874_16,22887_42,22888_15,22889_51,22890_36,22901_10,22910_34,22914_7,22926_61,22937_65,22940_61,22948_25,22950_8,22959_20,22960_49,22961_22,22964_21,22967_20,22968_36,22980_23,22987_34,22988_5,22991_19,23003_40,23004_61,23011_10,23027_25,23030_66,23034_14,23036_26,23037_14,23048_29,23049_40,23053_10,23055_64,23060_38,23061_13,23064_18,23069_13,23078_34,23079_61,23082_17,23089_61,23096_60,23101_67,23102_17,23105_10,23115_9,23117_14,23120_34,23142_16,23143_8,23152_63,23165_11,23169_44,23173_13,23178_8,23179_53,23190_56,23192_34,23193_24,23196_18,23202_23,23203_14,23209_12,23215_9,23219_10,23221_12,23224_24,23225_38,23227_13,23231_13,23236_5,23239_14,23240_49,23242_57,23244_8,23253_40,23254_46,23258_33,23261_6,23262_10,23265_30,23267_54,23273_48,23274_67,23277_33,23278_67,23280_36,23282_18,23285_25,23298_22,23301_60,23305_28,23306_7,23309_40,23310_36,23315_38,23318_42,23320_23,23327_47,23328_19,23330_25,23332_7,23334_11,23340_47,23344_19,23354_38,23355_53,23362_7,23373_12,23395_7,23417_52,23427_51,23431_40,23433_36,23437_21,23439_14,23440_8,23446_19,23448_11,23453_12,23455_52,23463_51,23465_14,23467_41,23479_5,23481_67,23490_34,23495_56,23496_15,23499_5,23513_5,23514_33,23519_32,23531_61,23534_30,23536_32,23539_26,23540_34,23546_28,23554_5,23563_14,23565_63,23569_63,23572_11,23574_11,23583_54,23585_48,23586_25,23588_5,23591_54,23594_11,23597_28,23599_27,23601_62,23603_6,23608_34,23614_19,23621_30,23622_26,23628_39,23629_20,23631_7,23632_53,23638_16,23644_11,23645_38,23646_52,23647_12,23648_38,23650_36,23655_56,23656_14,23657_29,23659_17,23672_53,23674_27,23679_6,23683_56,23685_30,23686_21,23692_31,23695_9,23696_51,23699_22,23705_10,23707_52,23709_27,23711_18,23715_20,23718_22,23719_38,23720_7,23722_55,23727_14,23732_43,23734_48,23738_47,23739_9,23741_55,23742_5,23743_58,23752_29,23755_31,23756_14,23758_20,23760_59,23761_59,23775_10,23776_5,23778_7,23784_5,23801_45,23804_5,23805_10,23808_67,23810_57,23811_33,23812_55,23828_8,23835_14,23839_36,23840_57,23842_32,23844_14,23848_23,23852_40,23853_56,23854_11,23856_65,23861_28,23865_47,23870_28,23879_44,23883_25,23888_14,23889_16,23904_24,23907_61,23908_50,23909_20,23910_35,23912_13,23914_7,23916_44,23923_37,23926_22,23929_50,23936_30,23944_14,23946_25,23947_22,23949_22,23950_21,23953_36,23958_15,23960_16,23962_29,23971_30,23972_57,23975_35,23988_32,23990_55,23996_8,23999_32,24003_59,24004_46,24015_46,24016_47,24021_6,24024_59,24026_47,24027_34,24032_26,24033_55,24036_27,24037_13,24042_38,24063_59,24068_26,24072_7,24075_12,24076_9,24078_18,24079_31,24081_34,24084_47,24098_20,24099_14,24100_10,24106_62,24107_30,24117_8,24127_18,24128_24,24137_48,24138_8,24140_50,24141_46,24142_47,24145_55,24155_23,24157_17,24159_14,24164_38,24165_40,24167_62,24169_61,24171_62,24175_66,24177_8,24178_7,24184_15,24195_12,24204_17,24206_5,24214_44,24215_59,24217_26,24223_8,24225_50,24230_57,24235_62,24238_35,24239_27,24241_48,24254_20,24255_59,24257_53,24260_43,24270_21,24273_15,24280_47,24284_29,24286_40,24287_11,24288_10,24291_21,24292_35,24301_45,24302_21,24304_59,24309_65,24315_19,24316_9,24320_9,24324_16,24325_13,24326_57,24333_21,24334_25,24342_59,24349_7,24350_16,24357_20,24358_56,24363_16,24366_5,24367_56,24369_55,24370_16,24376_26,24380_23,24384_12,24385_39,24389_47,24396_10,24398_51,24404_23,24408_19,24410_17,24413_5,24416_23,24417_10,24422_22,24424_13,24425_58,24432_58,24433_30,24435_35,24437_59,24438_13,24441_52,24443_53,24445_43,24455_31,24461_33,24466_32,24471_16,24480_14,24483_45,24486_52,24495_13,24499_9,24500_34,24501_39,24505_51,24514_39,24518_67,24520_19,24524_64,24526_16,24531_35,24533_10,24538_10,24539_52,24540_39,24542_30,24544_23,24550_65,24558_65,24559_66,24568_22,24572_53,24574_51,24576_51,24577_47,24579_8,24584_56,24585_44,24587_22,24593_13,24603_52,24604_17,24610_62,24617_10,24627_40,24628_20,24631_60,24635_25,24637_7,24640_17,24645_24,24646_11,24648_48,24650_15,24651_38,24658_13,24660_8,24664_23,24667_36,24677_14,24678_57,24682_17,24683_51,24687_51,24688_11,24689_12,24691_32,24692_35,24696_19,24697_22,24698_19,24707_23,24708_63,24709_14,24714_31,24720_36,24721_31,24724_39,24726_62,24730_7,24734_39,24736_7,24739_21,24740_50,24743_38,24755_35,24760_6,24764_15,24765_19,24768_50,24769_35,24770_11,24776_64,24777_57,24778_21,24779_25,24784_62,24785_14,24787_5,24788_41,24789_52,24794_52,24807_8,24809_45,24813_21,24815_36,24816_37,24826_62,24827_28,24828_19,24829_48,24844_5,24845_7,24847_8,24849_13,24851_5,24856_64,24860_49,24862_5,24866_40,24873_62,24878_63,24885_32,24886_56,24897_6,24899_7,24901_6,24909_30,24912_20,24913_20,24920_61,24921_51,24922_10,24926_37,24942_23,24947_58,24948_30,24949_67,24960_63,24961_21,24962_7,24963_18,24965_35,24969_56,24971_57,24979_61,24984_10,24996_35,25004_25,25011_9,25012_62,25013_62,25022_19,25024_44,25028_20,25029_38,25036_44,25041_44,25045_47,25053_26,25054_59,25056_40,25058_6,25060_35,25064_65,25065_31,25073_57,25077_5,25082_28,25084_37,25087_37,25091_24,25101_19,25106_48,25108_42,25113_67,25115_28,25127_8,25133_67,25134_23,25141_30,25142_51,25145_16,25146_45,25151_7,25156_21,25158_64,25160_16,25169_11,25170_47,25174_66,25175_11,25176_42,25177_34,25182_15,25185_24,25189_48,25191_22,25193_55,25208_64,25218_24,25222_14,25223_16,25228_20,25231_62,25235_45,25236_31,25239_57,25245_55,25247_29,25249_6,25251_13,25253_9,25259_54,25265_26,25266_8,25267_26,25271_14,25275_26,25291_7,25296_45,25298_54,25300_55,25301_64,25303_23,25307_43,25316_32,25318_10,25319_22,25326_26,25333_64,25334_10,25339_25,25346_29,25348_5,25354_5,25361_24,25364_47,25373_37,25374_31,25376_8,25377_33,25381_5,25385_7,25401_63,25404_43,25405_21,25410_21,25411_53,25417_9,25426_59,25428_5,25430_39,25435_27,25438_28,25448_56,25449_25,25450_25,25458_10,25461_63,25463_26,25465_13,25467_5,25469_29,25482_8,25491_43,25493_19,25494_49,25502_43,25505_57,25516_26,25518_16,25519_29,25521_13,25531_10,25539_52,25540_9,25543_37,25549_50,25555_13,25561_51,25562_20,25564_31,25567_52,25570_29,25571_18,25572_50,25576_8,25577_28,25589_34,25594_19,25599_17,25600_58,25605_26,25610_55,25616_21,25628_65,25629_33,25633_64,25635_38,25638_29,25643_20,25645_11,25650_63,25658_9,25662_30,25671_57,25680_30,25682_42,25684_50,25687_53,25692_17,25694_14,25697_22,25698_21,25705_11,25707_34,25726_27,25735_37,25737_16,25738_23,25747_7,25748_38,25752_50,25756_25,25757_37,25770_27,25773_11,25775_31,25777_12,25780_9,25793_42,25797_11,25806_45,25822_14,25823_54,25835_45,25836_43,25840_24,25841_47,25845_59,25853_10,25856_57,25858_25,25864_13,25867_55,25869_28,25880_28,25881_7,25885_17,25886_28,25890_21,25892_16,25901_10,25902_15,25905_55,25906_38,25907_35,25909_19,25912_20,25920_22,25921_12,25924_11,25926_56,25928_6,25930_16,25931_42,25932_10,25933_11,25941_20,25942_51,25945_41,25947_32,25949_56,25951_21,25955_64,25959_57,25960_5,25962_21,25965_55,25968_29,25969_11,25970_12,25971_41,25978_20,25979_40,25980_27,25988_17,25992_24,25998_43,26004_15,26007_49,26009_6,26011_54,26012_56,26013_56,26016_14,26019_7,26021_60,26033_22,26034_43,26038_33,26042_45,26045_19,26047_54,26049_47,26050_7,26053_16,26056_15,26066_5,26069_37,26072_39,26077_41,26081_47,26085_20,26086_55,26098_5,26103_35,26111_46,26112_6,26113_30,26120_8,26124_47,26127_49,26129_29,26130_51,26132_17,26135_38,26140_58,26165_53,26167_25,26169_12,26173_37,26177_21,26182_47,26184_36,26185_5,26187_56,26193_32,26196_10,26197_15,26198_33,26200_23,26201_43,26204_57,26211_41,26217_10,26220_59,26222_35,26235_34,26242_33,26243_26,26249_56,26250_41,26252_17,26263_15,26290_51,26292_18,26293_20,26295_7,26310_38,26312_18,26320_29,26325_5,26329_31,26333_31,26337_61,26338_57,26343_41,26356_30,26358_26,26367_6,26373_65,26374_16,26395_57,26398_29,26403_16,26408_11,26410_64,26411_10,26413_17,26415_45,26424_28,26429_43,26438_52,26444_8,26447_30,26454_34,26459_13,26460_6,26464_58,26465_5,26467_60,26476_46,26480_49,26490_26,26494_32,26496_17,26499_9,26501_51,26515_56,26518_49,26520_20,26521_15,26534_17,26537_37,26538_60,26544_37,26549_22,26553_13,26559_7,26564_33,26577_67,26579_32,26582_65,26585_56,26587_49,26589_13,26590_12,26594_10,26601_29,26602_13,26605_44,26606_37,26612_22,26616_31,26621_9,26622_40,26629_55,26634_23,26635_59,26637_44,26646_44,26649_18,26658_8,26664_15,26667_46,26669_7,26670_5,26671_34,26675_13,26678_48,26681_38,26683_40,26688_18,26692_31,26694_48,26696_6,26706_25,26714_11,26715_57,26721_47,26723_67,26724_31,26727_34,26730_8,26731_17,26739_37,26750_12,26753_9,26755_19,26756_29,26759_47,26760_27,26762_22,26765_21,26769_5,26778_56,26779_37,26782_66,26798_18,26799_55,26800_26,26803_40,26805_39,26815_29,26817_22,26819_5,26824_62,26832_16,26835_15,26845_65,26852_29,26853_41,26855_25,26857_15,26866_14,26874_20,26888_47,26889_16,26897_19,26898_48,26908_65,26914_13,26924_10,26926_27,26929_25,26931_66,26932_12,26935_43,26937_65,26941_51,26942_32,26945_47,26954_42,26955_14,26958_56,26966_24,26967_12,26971_8,26978_29,26982_36,26985_5,26986_12,26987_34,26997_34,26999_39,27004_8,27006_39,27007_23,27013_27,27014_28,27019_65,27024_36,27027_42,27028_23,27030_30,27032_59,27036_29,27038_33,27044_53,27049_29,27051_25,27052_32,27053_12,27058_17,27059_64,27060_49,27062_32,27066_38,27070_53,27072_23,27076_31,27077_7,27083_22,27096_31,27097_38,27104_31,27110_13,27112_55,27114_13,27116_28,27117_10,27135_6,27154_18,27160_16,27163_33,27164_27,27165_58,27169_56,27171_41,27180_27,27185_21,27194_44,27198_10,27206_33,27219_18,27221_32,27222_40,27227_38,27230_34,27231_9,27237_51,27238_20,27241_20,27244_24,27254_45,27262_9,27269_6,27277_18,27284_26,27288_8,27289_32,27293_35,27294_26,27295_24,27296_57,27305_36,27315_5,27321_8,27322_7,27326_5,27327_6,27330_5,27333_12,27336_54,27340_62,27345_24,27347_17,27354_27,27358_51,27360_65,27361_58,27362_23,27368_33,27375_36,27380_41,27381_23,27382_14,27385_36,27391_18,27393_28,27394_23,27395_19,27405_16,27410_14,27411_41,27413_60,27419_27,27420_53,27428_18,27434_45,27435_20,27439_5,27443_51,27444_5,27448_29,27451_11,27454_50,27462_18,27463_55,27467_10,27468_21,27473_28,27489_60,27492_57,27493_10,27495_27,27496_61,27497_29,27511_45,27512_38,27515_46,27518_64,27520_11,27524_29,27531_23,27533_38,27537_8,27538_63,27540_37,27541_28,27550_56,27560_33,27562_24,27564_19,27565_65,27566_40,27575_54,27583_9,27584_30,27589_37,27597_35,27613_18,27621_11,27622_20,27623_26,27624_56,27625_62,27628_14,27630_29,27635_8,27636_61,27637_21,27639_7,27651_17,27656_16,27671_14,27677_39,27683_15,27695_61,27696_19,27698_44,27700_19,27701_23,27715_20,27717_57,27718_30,27720_24,27725_56,27726_30,27727_15,27732_25,27736_6,27742_22,27743_29,27746_9,27756_23,27760_15,27761_35,27764_5,27765_29,27766_9,27768_5,27771_9,27773_49,27776_10,27780_19,27785_7,27786_17,27791_13,27792_22,27796_26,27797_5,27799_26,27801_44,27809_22,27810_25,27813_17,27815_55,27816_15,27819_24,27838_19,27840_12,27841_63,27845_31,27848_47,27855_37,27862_34,27865_47,27867_38,27876_14,27893_25,27896_25,27906_64,27913_13,27916_55,27921_19,27924_5,27925_61,27926_6,27928_55,27929_14,27932_48,27937_63,27940_13,27941_55,27948_8,27956_28,27961_49,27967_54,27973_22,27975_15,27977_6,27978_15,27983_14,27994_5,27995_63,27998_36,28000_36,28006_26,28007_23,28009_23,28011_46,28013_33,28014_35,28018_35,28022_11,28025_12,28027_54,28028_8,28030_5,28034_34,28036_7,28039_15,28040_16,28042_30,28049_24,28069_12,28071_21,28077_17,28078_13,28080_25,28081_13,28083_13,28088_18,28094_6,28098_27,28101_6,28112_9,28113_25,28116_10,28129_46,28140_19,28161_11,28166_57,28170_62,28180_43,28186_22,28187_33,28193_25,28196_50,28197_56,28204_49,28205_44,28208_42,28211_12,28212_61,28214_47,28218_54,28222_36,28223_18,28225_7,28226_10,28232_28,28235_62,28237_39,28253_41,28254_50,28257_39,28258_7,28277_7,28278_22,28281_27,28284_20,28289_23,28292_28,28293_26,28295_8,28300_62,28301_20,28302_25,28305_45,28312_13,28320_25,28333_28,28337_23,28338_28,28339_31,28340_35,28352_29,28358_12,28374_6,28381_65,28384_10,28386_18,28389_66,28391_37,28393_21,28404_23,28405_51,28406_25,28407_43,28410_17,28417_35,28418_57,28419_35,28420_40,28422_18,28423_29,28424_18,28425_9,28429_18,28434_53,28438_21,28441_43,28450_10,28451_22,28462_32,28464_29,28466_55,28468_38,28469_52,28470_26,28473_18,28474_63,28477_11,28478_21,28480_63,28483_15,28488_36,28489_58,28490_16,28494_11,28496_31,28499_13,28501_50,28518_32,28519_65,28521_66,28529_52,28530_43,28532_16,28534_10,28535_49,28537_55,28540_26,28552_54,28554_30,28556_25,28567_20,28574_57,28576_56,28580_58,28581_47,28589_44,28591_41,28593_28,28602_15,28606_35,28612_5,28616_23,28631_63,28633_15,28642_16,28643_19,28646_41,28651_12,28652_55,28654_17,28655_26,28660_7,28662_42,28674_62,28675_66,28676_19,28678_32,28680_34,28682_13,28690_61,28694_33,28697_10,28708_6,28713_47,28719_43,28720_18,28734_60,28741_7,28743_56,28745_59,28746_49,28751_42,28754_8,28761_50,28774_35,28778_20,28779_45,28780_23,28784_27,28787_14,28799_10,28802_31,28805_28,28806_18,28813_23,28817_40,28822_11,28824_9,28827_9,28834_29,28838_25,28842_49,28844_21,28846_12,28849_43,28852_25,28867_64,28870_28,28874_16,28875_55,28876_38,28880_44,28881_21,28882_37,28884_33,28885_28,28887_63,28888_45,28890_16,28893_6,28907_59,28910_47,28919_57,28920_48,28926_33,28927_61,28933_8,28934_8,28937_7,28938_29,28939_34,28941_61,28947_9,28951_20,28958_28,28961_61,28962_19,28971_9,28978_32,28987_45,28991_5,28992_10,28993_47,28996_59,28997_52,29007_31,29012_64,29014_44,29017_34,29018_48,29022_53,29028_16,29030_13,29034_29,29035_6,29042_59,29048_49,29052_33,29053_25,29059_33,29060_16,29061_20,29064_38,29066_33,29068_32,29077_16,29079_18,29080_12,29083_29,29084_23,29086_27,29097_13,29102_9,29104_25,29109_32,29110_26,29113_47,29125_37,29128_58,29130_6,29135_14,29139_36,29140_24,29146_11,29160_17,29161_12,29173_16,29174_7,29189_20,29194_18,29198_35,29201_10,29202_9,29207_41,29210_63,29211_30,29214_35,29218_6,29221_52,29225_21,29228_59,29230_26,29234_25,29236_32,29237_34,29238_32,29267_67,29282_29,29284_17,29288_10,29304_50,29309_28,29310_40,29317_65,29318_28,29321_7,29331_17,29333_10,29340_20,29341_62,29352_24,29354_28,29361_61,29363_52,29368_52,29371_40,29372_33,29381_42,29390_25,29392_7,29395_37,29397_21,29401_59,29402_16,29416_25,29417_5,29420_18,29422_60,29426_41,29427_18,29430_13,29431_54,29432_19,29433_16,29435_52,29436_22,29438_38,29439_56,29440_19,29445_57,29446_17,29447_22,29448_19,29449_13,29453_64,29454_22,29456_64,29469_46,29471_42,29473_43,29476_21,29483_16,29491_11,29492_50,29501_45,29504_41,29514_15,29520_17,29522_5,29523_57,29530_5,29531_22,29538_61,29552_55,29557_14,29558_57,29564_25,29571_40,29580_39,29581_47,29582_59,29591_42,29604_9,29607_17,29609_53,29612_43,29618_19,29619_39,29622_58,29625_33,29634_7,29639_40,29640_33,29649_6,29654_27,29655_41,29660_6,29661_16,29665_17,29679_47,29681_40,29683_61,29687_8,29693_43,29696_7,29698_48,29701_26,29703_23,29706_12,29715_50,29719_19,29722_65,29731_25,29734_47,29735_5,29741_47,29742_55,29743_14,29760_49,29765_7,29773_45,29777_9,29779_36,29780_22,29791_23,29792_28,29803_15,29810_59,29811_21,29814_35,29816_38,29817_14,29828_22,29831_48,29832_18,29833_22,29835_30,29837_7,29844_49,29853_18,29860_20,29863_14,29864_7,29867_38,29868_21,29871_17,29875_39,29876_10,29879_8,29882_14,29883_6,29887_17,29891_10,29893_5,29898_6,29900_21,29904_6,29914_47,29915_43,29916_43,29918_17,29920_12,29926_26,29932_46,29934_63,29936_63,29940_46,29961_12,29963_20,29966_19,29976_15,29994_18,29997_7,30005_40,30007_58,30008_52,30010_12,30012_37,30015_29,30023_56,30025_5,30032_24,30033_47,30038_25,30043_35,30044_32,30052_11,30053_43,30055_27,30056_28,30059_34,30060_45,30067_13,30070_14,30075_14,30083_8,30085_16,30087_31,30088_40,30095_8,30101_32,30102_33,30105_25,30108_20,30110_43,30116_47,30126_6,30136_14,30139_31,30147_67,30151_48,30160_17,30162_13,30167_22,30182_40,30183_60,30196_62,30198_43,30201_5,30211_17,30218_65,30226_36,30227_36,30231_6,30234_50,30235_24,30236_18,30240_27,30252_32,30253_19,30257_19,30259_12,30260_41,30266_29,30267_18,30277_48,30282_18,30283_21,30286_65,30287_40,30289_11,30298_26,30300_44,30305_35,30307_30,30310_6,30312_37,30319_46,30343_10,30344_7,30351_35,30356_67,30368_10,30369_5,30371_23,30378_57,30387_12,30399_11,30405_10,30409_51,30418_20,30419_15,30420_20,30422_7,30423_33,30428_36,30460_17,30462_23,30468_67,30473_31,30475_20,30477_25,30480_50,30500_41,30505_53,30506_37,30512_56,30514_24,30526_11,30529_5,30531_19,30533_11,30540_54,30543_8,30544_57,30548_66,30550_46,30551_36,30554_11,30555_16,30562_42,30572_45,30576_16,30577_17,30584_65,30585_52,30586_34,30591_39,30597_43,30601_56,30611_41,30615_46,30618_10,30625_10,30629_12,30632_62,30633_44,30637_30,30652_38,30654_58,30658_17,30663_47,30667_64,30676_26,30682_37,30691_10,30695_25,30698_9,30704_11,30705_65,30707_37,30715_31,30720_55,30723_24,30733_23,30738_15,30739_16,30741_6,30744_54,30746_40,30753_63,30756_47,30759_48,30762_47,30767_7,30771_20,30772_21,30774_24,30777_49,30778_18,30786_65,30788_37,30790_18,30792_59,30797_31,30802_61,30814_46,30818_22,30824_43,30826_30,30828_8,30832_65,30840_49,30841_36,30842_12,30850_52,30865_10,30870_5,30872_25,30876_43,30879_44,30881_17,30883_38,30886_37,30887_9,30889_49,30892_5,30894_22,30895_16,30907_34,30909_39,30910_31,30911_18,30918_8,30919_56,30921_15,30926_13,30927_41,30928_65,30933_21,30936_63,30939_55,30943_18,30953_21,30960_26,30962_15,30973_24,30979_33,30985_42,30986_28,30998_42,31014_57,31027_31,31030_47,31031_29,31037_8,31042_16,31049_36,31051_16,31052_30,31056_34,31059_49,31061_16,31071_46,31076_25,31080_57,31089_64,31103_7,31104_38,31107_15,31114_24,31116_15,31124_29,31129_14,31131_65,31137_39,31140_8,31152_29,31160_28,31161_12,31162_60,31192_22,31193_37,31204_12,31210_24,31216_40,31218_29,31221_25,31222_37,31227_15,31230_15,31236_29,31239_15,31243_51,31244_12,31253_13,31256_6,31259_22,31260_20,31262_18,31263_12,31268_10,31275_5,31281_36,31284_22,31287_26,31292_36,31297_6,31298_29,31299_5,31309_8,31310_46,31312_25,31313_40,31314_9,31320_41,31321_44,31323_6,31324_19,31328_7,31330_46,31744_22,31745_8,31749_26,31787_21,31847_13,31893_22,32287_46,32338_36,32422_50,32542_30,32568_34,32612_28,32650_38,32655_54,32667_49,32668_33,32680_45,32715_20,32733_20,32770_18,32853_8,32877_5,32886_9,32914_27,32917_41,32921_48,32960_67,33009_43,33013_35,33128_13,33143_53,33222_21,33231_57,33233_49,33296_18,33309_13,33318_56,33324_9,33338_42,33348_7,33357_62,33410_13,33427_31,33428_49,33429_65,33527_33,33559_33,33586_65,33615_21,33686_45,33743_6,33751_14,33776_7,33832_64,33845_5,33886_25,33909_49,33925_15,33939_13,33967_16,33968_33,33980_59,33984_30,33995_15,33998_50,34007_32,34021_12,34072_11,34136_65,34164_56,34172_31,34175_12,34176_39,34202_44,34221_8,34225_14,34230_28,34251_39,34259_64,34289_17,34294_11,34338_58,34341_14,34346_8,34370_21,34380_32,34382_6,34390_29,34393_61,34415_49,34428_5,34444_52,34461_47,34473_26,34476_33,34506_8,34532_9,34551_17,34554_8,34572_41,34606_5,34611_44,34654_41,34686_15,34713_19,34743_18,34755_62,34757_12,34780_41,34790_59,34798_57,34822_51,34835_64,34881_38,34889_64,34927_27,34930_24,34935_15,34941_43,34949_12,34951_47,34971_5,34977_22,34978_40,34985_16,35016_46,35047_34,35054_67,35055_10,35067_5,35115_32,35124_30,35171_65,35199_10,35217_14,35228_53,35249_66,35312_60,35327_26,35341_60,35354_49,35356_11,35364_38,35387_26,35390_36,35401_24,35407_41,35416_37,35433_55,35434_52,35438_29,35453_44,35470_15,35489_11,35510_59,35524_49,35583_10,35584_23,35599_6,35611_7,35618_57,35633_45,35644_35,35646_26,35668_7,35687_48,35688_17,35693_64,35721_40,35747_40,35761_37,35779_19,35789_45,35796_16,35805_31,35810_20,35830_59,35834_19,35842_51,35847_51,35857_22,35876_5,35901_19,35914_12,35920_25,35937_60,35945_36,35954_33,35962_19,35966_15,35986_51,35987_5,36009_8,36022_65,36042_29,36063_13,36072_27,36076_41,36088_22,36104_31,36117_5,36127_37,36141_11,36150_59,36159_56,36187_46,36197_11,36201_39,36212_57,36241_25,36250_50,36271_25,36278_36,36282_18,36284_24,36296_15,36302_45,36322_40,36328_46,36339_36,36341_20,36352_24,36391_26,36411_11,36430_31,36445_8,36456_40,36475_13,36483_8,36495_65,36527_39,36564_32,36579_19,36587_5,36588_17,36643_32,36644_35,36708_21,36719_6,36728_42,36736_53,36769_34,36785_22,36791_23,36818_8,36842_39,36850_60,36868_14,36883_24,36884_44,36885_21,36906_7,36911_36,36929_42,36943_24,36958_37,36988_44,37000_5,37001_41,37002_33,37006_8,37038_11,37049_37,37050_16,37052_42,37060_22,37064_22,37083_38,37092_14,37100_13,37111_7,37124_27,37126_62,37129_27,37141_6,37143_8,37145_11,37159_13,37183_22,37198_9,37202_7,37233_15,37256_62,37282_59,37299_7,37353_32,37357_36,37359_41,37364_10,37377_5,37383_25,37393_5,37408_17,37450_37,37451_48,37455_53,37486_29,37493_6,37529_24,37530_57,37539_51,37559_11,37577_40,37585_36,37594_13,37615_13,37629_30,37645_34,37655_11,37662_36,37678_15,37702_8,37724_19,37757_12,37764_58,37771_48,37799_33,37835_23,37844_9,37870_41,37875_18,37881_42,37893_15,37907_60,37924_9,37930_27,37958_31,38025_51,38028_43,38044_62,38047_19,38060_12,38064_36,38084_5,38111_26,38116_57,38124_65,38130_12,38146_21,38153_19,38168_15,38179_10,38181_16,38183_60,38197_47,38222_11,38223_63,38240_40,38291_12,38292_11,38337_5,38338_60,38339_21,38360_16,38376_15,38382_25,38385_28,38389_5,38417_7,38428_32,38440_37,38455_33,38460_35,38462_36,38481_29,38496_14,38524_56,38543_26,38547_7,38552_53,38566_47,38675_35,38689_23,38715_60,38727_16,38733_60,38760_30,38766_28,38784_61,38789_29,38842_29,38849_5,38860_12,38903_21,38916_9,38928_57,38952_34,38974_53,38976_28,38987_16,39005_13,39008_55,39011_58,39014_63,39017_59,39026_38,39028_28,39029_55,39039_32,39055_5,39063_44,39090_20,39098_17,39105_27,39140_45,39143_52,39144_22,39158_61,39161_29,39186_30,39192_38,39205_49,39249_16,39264_20,39266_9,39297_8,39320_54,39322_27,39325_16,39355_11,39356_43,39358_8,39362_20,39368_12,39378_35,39380_38,39389_25,39392_23,39423_54,39463_5,39467_35,39470_5,39492_14,39498_59,39518_15,39521_25,39532_17,39546_32,39552_10,39557_12,39577_12,39584_38,39598_17,39602_14,39631_24,39641_32,39642_25,39656_31,39677_13,39682_34,39691_29,39697_13,39725_17,39731_22,39734_31,39749_50,39750_13,39769_54,39786_9,39789_10,39807_16,39817_66,39865_36,39867_49,39879_50,39888_32,39893_46,39905_38,39908_64,39925_9,39955_8,39958_32,39969_8,39979_24,39983_6,39986_19,39992_36,39994_52,40019_34,40030_58,40068_30,40174_22,40207_29,40208_7,40214_20,40232_28,40250_25,40266_46,40282_25,40311_5,40313_51,40336_33,40337_13,40370_36,40397_30,40400_63,40401_6,40405_34,40452_37,40490_62,40501_66,40507_37,40514_34,40516_46,40518_50,40526_9,40537_67,40557_36,40587_11,40638_13,40656_35,40658_15,40667_37,40676_46,40694_56,40702_31,40708_8,40709_10,40731_10,40746_30,40747_12,40765_14,40770_35,40776_57,40785_39,40809_40,40840_65,40844_34,40863_36,40879_39,40900_21,40924_17,40954_19,40971_15,40989_12,41004_21,41047_11,41076_31,41097_23,41112_29,41148_18,41170_34,41200_5,41212_16,41218_8,41259_11,41286_64,41288_17,41314_9,41315_32,41337_64,41351_16,41367_32,41369_35,41391_10,41405_32,41467_15,41487_22,41524_19,41525_31,41537_11,41550_11,41603_9,41610_55,41681_56,41703_16,41706_12,41728_34,41743_43,41779_16,41784_18,41785_30,41786_45,41792_35,41800_40,41801_15,42634_52,42726_29,42793_48,42806_20,42868_27,42979_38,42983_17,43027_38,43040_12,43113_57,43121_41,43122_47,43123_35,43196_64,43317_18,43565_31,43585_9,43605_57,43886_6,44175_13,44275_40,44292_33,44311_57,44322_30,44453_24,44474_33,44614_58,44737_66,44763_31,44794_23,44842_34,44844_55,44858_32,44864_27,44894_48,44935_17,44952_32,44984_11,45005_14,45022_40,45025_28,45198_25,45199_18,45200_32,45224_41,45228_54,45241_62,45258_24,45305_50,45327_23,45330_67,45335_17,45364_7,45389_25,45492_8,45515_16,45530_16,45651_31,45703_26,45738_39,45748_19,45750_61,45760_12,45809_43,45818_12,45911_6,45934_46,45939_13,45943_27,45960_33,45965_23,45972_38,45983_7,46002_16,46052_31,46059_29,46120_27,46122_18,46127_21,46178_41,46188_5,46193_19,46219_36,46249_18,46339_17,46347_6,46349_14,46384_24,46402_8,46426_61,46440_18,46472_14,46480_8,46507_11,46521_25,46527_56,46580_53,46640_19,46725_28,46726_33,46772_40,46780_14,46819_33,46829_26,46832_32,46854_41,46858_25,46899_26,47105_56,47109_45,47127_41,47164_60,47239_57,47278_8,47342_20,47457_31,47472_53,47496_28,47517_14,47536_23,47540_25,47548_29,47564_8,47594_48,47602_61,47603_59,47636_17,47642_62,47740_27,47839_43,47844_10,47853_7,47884_15,47896_54,47907_6,47941_11,47944_54,47995_67,48114_26,48154_52,48157_51,48214_8,48223_25,48252_25,48253_67,48260_9,48321_59,48335_14,48367_29,48376_23,48399_31,48484_12,48489_7,48517_65,48530_49,48539_8,48543_7,48548_16,48562_50,48571_22,48600_7,48624_55,48635_35,48640_11,48643_14,48683_7,48691_28,48721_28,48757_23,48764_26,48772_56,48796_11,48842_16,48850_39,48913_19,48914_7,48938_37,48944_22,48957_31,49024_50,49074_13,49079_28,49082_25,49084_27,49087_52,49151_32,49158_45,49168_22,49169_26,49173_13,49183_25,49198_18,49230_6,49233_33,49304_54,49319_42,49352_12,49388_22,49511_28,49517_9,49546_11,49571_64,49615_23,49653_49,49713_33,49722_12,49821_38,49837_12,49853_7,49944_64,49945_53,49949_59,49979_8,49982_34,50571_13,50575_35,50583_23,50622_38,50689_41,50806_24,51113_34,51132_28,51513_35,51668_33,51872_54,52114_59,52136_8,52240_8,52249_7,52300_21,52307_31,52578_31,52605_5,52642_63,52831_11,52913_36,52945_22,52983_49,53013_9,53037_5,53057_18,53125_35,53131_23,53304_6,53323_53,53384_46,53413_55,53483_44,53596_7,53739_57,53752_6,53842_35,53885_18,53947_20,53980_13,54035_60,54165_9,54216_12,54228_42,54255_24,54381_11,54404_9,54436_30,54440_42,54488_10,54498_24,54669_18,54694_43,54729_18,54996_40,54999_7,55138_21,55150_6,55738_13,55744_25,55762_13,55835_22,56040_29,56364_51,56671_11,57044_6,57438_13,58010_60,58109_5,58397_15,58633_32,58812_59,58895_8,59220_5,59240_27,59326_25,59443_14,59507_35,59786_5,60044_16,60703_48,60949_6,61820_33,62270_7,62440_25,62526_20,62528_44,62778_14,62798_52,62956_31,63070_36,66082_51,66746_6,67602_39,68005_8,68607_12,69159_11,69465_33,70320_53,72218_20
pop
BJ80_A01_all,	0000	0000	0303	0000	0000	0404	0000	0000	0000	0000	0000	0101	0000	0000	0303	0000	0000	0101	0000	0101	0000	0000	0303	0202	0404	0000	0000	0000	0000	0000	0101	0202	0000	0000	0000	0000	0101	0000	0000	0303	0000	0204	0101	0101	0000	0000	0000	0000	0303	0101	0404	0000	0404	0000	0303	0000	0202	0000	0404	0000	0404	0101	0000	0000	0000	0000	0000	0404	0101	0202	0101	0101	0303	0000	0000	0000	0000	0000	0000	0000	0303	0000	0000	0202	0000	0000	0304	0000	0000	0000	0000	0101	0303	0000	0404	0000	0101	0000	0000	0000	0000	0000	0000	0000	0000	0000	0000	0000	0000	0000	0000	0000	0000	0202	0000	0303	0000	0202	0101	0000	0000	0000	0303	0101	0202	0000	0404	0404	0000	0202	0000	0102	0000	0303	0202	0000	0000	0000	0000	0000	0303	0000	0000	0000	0000	0000	0000	0000	0000	0202	0000	0000	0404	0303	0000	0000	0101	0000	0404	0000	0000	0000	0000	0000	0000	0101	0000	0000	0000	0000	0000	0000	0303	0000	0000	0000	0000	0202	0000	0303	0303	0404	0000	0000	0303	0303	0404	0101	0303	0101	0101	0104	0000	0000	0000	0000	0000	0303	0000	0000	0202	0202	0000	0202	0000	0000	0000	0303	0101	0000	0000	0000	0303	0000	0303	0103	0000	0000	0000	0000	0000	0000	0000	0000	0000	0000	0404	0000	0000	0000	0204	0303	0000	0000	0000	0000	0303	0303	0202	0202	0000	0303	0101	0000	0000	0102	0404	0404	0404	0000	0303	0000	0000	0101	0000	0000	0000	0000	0000	0404	0000	0000	0202	0000	0000	0202	0000	0000	0101	0000	0404	0000	0000	0303	0202	0103	0000	0000	0000	0000	0101	0000	0103	0000	0303	0000	0101	0303	0000	0000	0204	0101	0303	0000	0202	0000	0204	0000	0103	0202	0000	0000	0000	0000	0202	0000	0202	0101	0202	0202	0303	0101	0000	0000	0404	0101	0103	0204	0000	0000	0101	0000	0303	0000	0000	0000	0000	0000	0000	0000	0000	0000	0000	0203	0101	0404	0101	0101	0000	0000	0000	0303	0202	0404	0000	0303	0404	0303	0000	0202	0202	0303	0404	0000	0202	0103	0000	0000	0303	0101	0204	0404	0000	0000	0000	0303	0000	0204	0000	0000	0303	0101	0404	0000	0000	0000	0000	0000	0000	0303	0000	0404	0000	0303	0303	0303	0101	0202	0000	0000	0000	0000	0000	0203	0404	0000	0000	0000	0000	0000	0000	0101	0000	0303	0204	0303	0000	0101	0204	0202	0000	0101	0203	0000	0000	0202	0000	0104	0101	0202	0303	0202	0202	0101	0101	0000	0000	0000	0404	0202	0000	0000	0000	0000	0303	0101	0000	0202	0202	0000	0000	0000	0000	0000	0404	0000	0202	0303	0000	0000	0202	0101	0404	0000	0000	0000	0303	0000	0101	0000	0000	0000	0000	0303	0000	0303	0404	0000	0103	0000	0000	0000	0000	0000	0000	0000	0000	0000	0000	0000	0204	0303	0202	0202	0000	0303	0000	0101	0000	0101	0000	0000	0000	0000	0303	0303	0000	0101	0000	0000	0000	0303	0202	0202	0303	0000	0000	0202	0000	0000	0000	0000	0303	0000	0101	0000	0101	0000	0000	0404	0000	0000	0203	0000	0000	0202	0000	0000	0303	0303	0101	0000	0102	0101	0000	0000	0000	0000	0000	0000	0000	0000	0404	0404	0000	0000	0101	0000	0303	0000	0202	0000	0204	0202	0202	0202	0000	0000	0000	0404	0000	0000	0000	0000	0202	0202	0000	0000	0000	0101	0404	0000	0404	0204	0000	0000	0000	0000	0101	0101	0202	0303	0101	0104	0000	0404	0000	0202	0000	0000	0202	0000	0000	0000	0104	0000	0000	0000	0404	0101	0000	0000	0000	0204	0000	0000	0303	0000	0203	0102	0303	0404	0404	0303	0404	0303	0000	0404	0000	0404	0000	0103	0000	0303	0202	0104	0303	0204	0101	0202	0102	0303	0000	0303	0000	0000	0303	0303	0000	0000	0000	0404	0000	0000	0000	0000	0202	0000	0000	0000	0304	0000	0000	0303	0000	0000	0101	0404	0000	0101	0202	0000	0000	0000	0101	0000	0202	0000	0000	0000	0000	0202	0103	0000	0303	0101	0000	0000	0303	0101	0303	0303	0204	0101	0404	0000	0000	0303	0303	0202	0000	0000	0202	0000	0000	0000	0303	0202	0404	0000	0000	0202	0000	0000	0000	0000	0000	0202	0202	0000	0000	0000	0000	0000	0000	0000	0000	0202	0101	0000	0000	0404	0202	0000	0303	0000	0303	0000	0303	0202	0000	0303	0000	0101	0404	0000	0404	0000	0000	0000	0000	0000	0404	0000	0404	0000	0303	0000	0000	0000	0303	0101	0204	0000	0404	0404	0303	0404	0202	0000	0404	0000	0000	0000	0404	0000	0202	0000	0101	0202	0202	0000	0101	0000	0000	0202	0000	0000	0303	0000	0101	0000	0202	0202	0000	0000	0303	0101	0101	0000	0404	0000	0000	0404	0404	0000	0000	0000	0000	0000	0000	0202	0000	0404	0303	0101	0000	0000	0000	0000	0101	0202	0101	0000	0000	0000	0000	0000	0101	0000	0303	0101	0000	0000	0404	0104	0000	0303	0000	0000	0404	0202	0204	0000	0000	0000	0101	0000	0000	0303	0000	0000	0202	0101	0404	0101	0000	0000	0000	0404	0000	0000	0101	0000	0000	0303	0000	0000	0000	0101	0000	0000	0101	0000	0000	0303	0000	0000	0000	0101	0101	0304	0000	0000	0000	0000	0404	0304	0000	0000	0101	0101	0202	0000	0202	0101	0101	0404	0202	0000	0202	0000	0303	0000	0000	0000	0000	0202	0000	0202	0000	0404	0103	0303	0101	0000	0000	0000	0303	0404	0000	0000	0000	0000	0000	0000	0000	0000	0303	0000	0303	0202	0000	0102	0000	0404	0202	0000	0404	0000	0000	0000	0404	0000	0404	0101	0000	0303	0101	0000	0303	0000	0101	0303	0000	0000	0303	0202	0103	0000	0303	0000	0404	0000	0202	0000	0101	0000	0000	0101	0000	0303	0404	0000	0303	0202	0000	0404	0000	0000	0000	0000	0303	0000	0000	0000	0000	0303	0101	0000	0000	0203	0101	0101	0303	0000	0000	0000	0202	0000	0000	0303	0000	0000	0000	0103	0000	0404	0202	0202	0000	0202	0000	0202	0000	0000	0000	0000	0000	0000	0101	0103	0202	0000	0103	0202	0202	0404	0303	0000	0000	0303	0000	0202	0000	0101	0202	0000	0000	0303	0000	0000	0000	0000	0000	0404	0000	0000	0000	0000	0103	0303	0303	0000	0404	0000	0202	0204	0303	0000	0104	0000	0000	0203	0000	0000	0303	0000	0000	0000	0000	0303	0202	0000	0000	0000	0000	0202	0000	0000	0000	0000	0202	0202	0303	0404	0101	0000	0000	0000	0000	0404	0303	0404	0101	0202	0000	0404	0404	0202	0000	0303	0000	0000	0000	0202	0304	0202	0303	0000	0103	0404	0000	0000	0101	0000	0202	0000	0303	0000	0000	0000	0404	0000	0000	0204	0000	0404	0101	0000	0000	0000	0000	0202	0000	0000	0202	0303	0000	0404	0000	0000	0000	0303	0103	0000	0000	0000	0101	0000	0000	0404	0000	0000	0000	0101	0204	0000	0000	0000	0000	0404	0000	0202	0101	0000	0404	0000	0000	0303	0202	0000	0000	0000	0000	0000	0000	0303	0404	0101	0303	0202	0000	0000	0404	0000	0404	0303	0000	0000	0101	0000	0000	0000	0101	0000	0000	0000	0000	0404	0000	0404	0000	0101	0404	0103	0303	0000	0000	0000	0202	0202	0101	0000	0000	0404	0000	0101	0000	0404	0202	0303	0000	0000	0000	0000	0303	0404	0101	0000	0000	0303	0000	0202	0404	0101	0000	0404	0000	0202	0404	0000	0000	0000	0204	0000	0304	0000	0303	0000	0303	0304	0404	0202	0000	0202	0000	0202	0000	0000	0000	0101	0202	0000	0202	0000	0000	0102	0000	0000	0000	0000	0404	0000	0101	0202	0000	0000	0000	0000	0303	0303	0000	0202	0303	0000	0101	0101	0404	0101	0000	0303	0101	0000	0303	0202	0101	0202	0000	0000	0000	0000	0000	0202	0101	0202	0202	0000	0000	0202	0000	0202	0202	0000	0000	0404	0000	0101	0202	0202	0000	0303	0000	0000	0000	0101	0303	0000	0000	0000	0202	0101	0303	0101	0202	0000	0000	0101	0000	0202	0000	0101	0101	0101	0101	0000	0000	0000	0000	0104	0103	0000	0303	0000	0000	0202	0404	0000	0303	0000	0000	0303	0101	0303	0000	0103	0000	0000	0303	0000	0202	0000	0000	0000	0000	0000	0000	0000	0000	0404	0303	0101	0101	0404	0101	0000	0000	0303	0000	0000	0303	0404	0404	0000	0000	0000	0000	0000	0202	0000	0000	0202	0000	0000	0101	0000	0101	0000	0000	0303	0103	0303	0202	0000	0000	0000	0303	0000	0000	0202	0303	0304	0000	0303	0000	0000	0000	0101	0304	0000	0000	0000	0101	0000	0000	0000	0000	0000	0303	0000	0000	0000	0101	0101	0000	0404	0000	0104	0000	0000	0000	0303	0000	0000	0404	0000	0303	0000	0202	0303	0202	0000	0000	0000	0000	0202	0000	0202	0303	0404	0000	0304	0102	0202	0000	0303	0103	0000	0000	0101	0101	0000	0000	0202	0000	0303	0000	0202	0000	0101	0101	0103	0404	0202	0303	0101	0303	0404	0303	0101	0000	0202	0000	0103	0103	0000	0303	0000	0303	0000	0101	0202	0000	0000	0202	0000	0202	0101	0202	0000	0101	0000	0101	0000	0303	0000	0000	0203	0202	0104	0000	0204	0000	0101	0203	0000	0000	0000	0000	0000	0000	0102	0101	0101	0000	0404	0404	0101	0000	0303	0000	0000	0000	0000	0404	0202	0404	0303	0000	0000	0000	0000	0101	0404	0000	0202	0000	0000	0000	0101	0000	0101	0404	0000	0000	0103	0202	0000	0103	0000	0000	0101	0202	0000	0202	0000	0404	0000	0000	0000	0000	0204	0202	0202	0202	0303	0101	0000	0000	0202	0202	0000	0303	0000	0303	0101	0000	0000	0000	0000	0303	0103	0303	0404	0404	0000	0303	0404	0303	0000	0404	0103	0000	0101	0000	0000	0202	0000	0000	0303	0303	0000	0202	0404	0303	0000	0000	0000	0000	0101	0000	0000	0000	0000	0000	0000	0000	0202	0303	0000	0000	0404	0404	0000	0000	0304	0000	0000	0000	0101	0000	0000	0101	0404	0000	0202	0304	0202	0101	0000	0000	0202	0303	0303	0202	0000	0303	0000	0000	0303	0000	0000	0000	0303	0000	0000	0000	0000	0101	0101	0101	0204	0303	0000	0101	0000	0202	0000	0000	0303	0101	0000	0000	0000	0404	0000	0000	0101	0404	0000	0202	0404	0000	0000	0000	0000	0000	0000	0303	0202	0204	0101	0000	0404	0404	0000	0000	0000	0000	0000	0303	0202	0404	0404	0202	0404	0000	0000	0000	0000	0000	0303	0202	0000	0404	0000	0000	0404	0404	0000	0000	0202	0303	0000	0101	0202	0303	0000	0000	0000	0000	0000	0000	0303	0000	0000	0000	0303	0000	0000	0000	0202	0000	0404	0303	0000	0101	0404	0000	0000	0202	0404	0000	0204	0202	0000	0000	0000	0000	0202	0204	0303	0000	0000	0000	0202	0000	0000	0303	0202	0000	0202	0404	0000	0202	0000	0000	0000	0000	0000	0202	0101	0000	0000	0000	0202	0404	0000	0000	0000	0202	0000	0000	0202	0404	0000	0000	0000	0000	0202	0000	0000	0000	0000	0000	0202	0000	0204	0404	0000	0101	0000	0000	0404	0303	0303	0000	0000	0000	0202	0000	0202	0000	0000	0000	0303	0000	0000	0000	0000	0202	0000	0101	0202	0000	0000	0000	0303	0101	0303	0101	0101	0000	0000	0000	0000	0000	0303	0101	0202	0404	0404	0000	0404	0202	0000	0000	0000	0000	0404	0000	0000	0404	0000	0000	0000	0202	0202	0404	0000	0101	0101	0101	0000	0000	0202	0000	0000	0000	0000	0101	0404	0000	0101	0303	0303	0202	0103	0202	0303	0404	0000	0404	0000	0000	0404	0000	0102	0000	0404	0000	0000	0000	0204	0304	0000	0101	0000	0000	0000	0101	0202	0000	0000	0000	0000	0101	0101	0101	0000	0000	0303	0404	0000	0000	0000	0000	0000	0000	0202	0000	0303	0303	0202	0000	0000	0000	0000	0000	0303	0202	0404	0202	0303	0000	0000	0000	0000	0000	0000	0202	0101	0202	0202	0404	0303	0303	0000	0404	0101	0000	0404	0101	0404	0000	0000	0000	0000	0000	0303	0000	0103	0101	0000	0000	0000	0303	0404	0000	0000	0000	0000	0000	0101	0000	0202	0303	0000	0000	0000	0000	0101	0000	0202	0000	0000	0101	0000	0000	0000	0404	0202	0404	0404	0000	0404	0000	0303	0303	0101	0000	0202	0000	0000	0202	0202	0000	0000	0202	0000	0000	0404	0103	0101	0101	0303	0101	0000	0404	0000	0404	0404	0000	0000	0101	0000	0303	0000	0202	0101	0404	0303	0303	0000	0303	0000	0204	0000	0103	0000	0404	0000	0000	0000	0101	0000	0000	0404	0000	0303	0303	0000	0303	0101	0101	0000	0101	0103	0404	0404	0000	0000	0000	0000	0000	0101	0404	0202	0000	0000	0202	0000	0000	0000	0000	0101	0101	0303	0303	0303	0204	0000	0000	0000	0000	0202	0202	0404	0404	0000	0000	0000	0000	0303	0000	0000	0000	0000	0303	0101	0303	0303	0000	0000	0203	0000	0203	0303	0000	0000	0202	0000	0000	0202	0000	0000	0000	0000	0404	0303	0303	0000	0303	0000	0202	0202	0303	0101	0303	0000	0000	0000	0000	0303	0000	0000	0101	0202	0000	0101	0101	0101	0000	0000	0000	0000	0202	0000	0000	0000	0000	0101	0304	0000	0404	0000	0000	0000	0000	0000	0000	0303	0404	0000	0000	0404	0103	0404	0000	0000	0000	0000	0000	0404	0101	0101	0000	0000	0202	0202	0000	0202	0202	0303	0000	0000	0000	0404	0000	0000	0000	0104	0101	0303	0000	0000	0000	0000	0000	0000	0303	0101	0202	0000	0000	0000	0202	0000	0000	0000	0303	0000	0000	0202	0404	0000	0101	0000	0101	0000	0000	0000	0000	0000	0202	0000	0000	0000	0000	0303	0000	0000	0101	0000	0103	0103	0000	0000	0404	0303	0000	0303	0000	0000	0000	0203	0404	0000	0000	0000	0404	0404	0000	0000	0404	0000	0000	0000	0404	0000	0103	0000	0000	0101	0000	0000	0000	0202	0000	0000	0000	0000	0000	0101	0404	0000	0000	0000	0103	0000	0000	0303	0000	0101	0000	0202	0000	0204	0000	0404	0101	0000	0000	0303	0000	0101	0000	0304	0202	0000	0000	0303	0104	0303	0000	0000	0404	0000	0000	0101	0000	0000	0404	0000	0000	0000	0000	0101	0000	0000	0202	0101	0000	0000	0000	0303	0303	0000	0000	0000	0303	0303	0000	0000	0000	0000	0000	0101	0000	0101	0000	0404	0000	0000	0000	0404	0000	0000	0000	0000	0303	0000	0000	0202	0000	0303	0000	0000	0000	0000	0000	0000	0000	0000	0404	0404	0000	0404	0303	0303	0000	0101	0101	0000	0303	0000	0101	0000	0000	0000	0000	0000	0000	0404	0101	0204	0000	0000	0000	0101	0101	0000	0000	0303	0101	0000	0000	0000	0000	0000	0101	0202	0303	0303	0404	0202	0101	0000	0000	0000	0202	0202	0101	0303	0000	0000	0000	0000	0404	0000	0000	0000	0404	0000	0000	0303	0101	0000	0101	0404	0202	0303	0404	0101	0000	0000	0000	0303	0000	0000	0101	0000	0000	0000	0000	0303	0101	0404	0204	0000	0202	0000	0000	0000	0000	0000	0000	0101	0404	0202	0000	0000	0000	0202	0000	0303	0303	0303	0000	0404	0000	0404	0000	0000	0000	0000	0103	0000	0303	0101	0000	0404	0000	0202	0202	0303	0404	0000	0101	0202	0000	0000	0404	0404	0303	0000	0000	0000	0101	0000	0000	0000	0404	0000	0000	0101	0101	0000	0101	0103	0101	0000	0303	0000	0202	0000	0000	0101	0101	0303	0000	0404	0000	0404	0101	0000	0101	0000	0000	0000	0404	0000	0000	0000	0000	0303	0000	0000	0101	0000	0404	0000	0404	0103	0000	0303	0000	0101	0101	0000	0000	0103	0000	0000	0404	0000	0000	0000	0202	0000	0101	0202	0303	0000	0000	0000	0000	0000	0000	0303	0101	0202	0000	0000	0000	0404	0000	0202	0202	0404	0202	0000	0000	0000	0000	0303	0102	0000	0000	0202	0303	0000	0202	0101	0404	0404	0000	0000	0101	0000	0000	0000	0101	0101	0000	0404	0204	0000	0000	0404	0303	0000	0202	0000	0000	0303	0000	0000	0202	0303	0202	0202	0404	0404	0000	0104	0101	0000	0000	0404	0000	0000	0101	0000	0202	0000	0000	0000	0404	0000	0000	0202	0303	0000	0101	0404	0404	0000	0000	0404	0000	0000	0204	0101	0202	0000	0303	0000	0000	0000	0101	0000	0404	0101	0303	0000	0203	0000	0101	0000	0202	0303	0000	0404	0203	0000	0000	0104	0404	0000	0000	0000	0000	0101	0202	0303	0000	0000	0101	0000	0404	0404	0101	0303	0303	0204	0000	0000	0404	0000	0000	0000	0101	0404	0202	0000	0303	0000	0000	0102	0000	0404	0303	0000	0202	0000	0202	0000	0303	0202	0000	0000	0202	0000	0000	0000	0000	0000	0404	0000	0303	0000	0000	0000	0000	0303	0202	0000	0303	0000	0000	0000	0000	0101	0202	0000	0000	0303	0000	0101	0101	0303	0000	0303	0000	0202	0103	0000	0202	0303	0000	0204	0303	0303	0404	0000	0404	0404	0101	0404	0000	0000	0000	0303	0000	0000	0000	0101	0000	0000	0000	0404	0000	0000	0202	0000	0000	0303	0000	0102	0303	0101	0101	0000	0000	0202	0000	0101	0101	0000	0000	0000	0101	0000	0000	0000	0404	0404	0000	0000	0203	0000	0303	0202	0404	0303	0000	0000	0303	0202	0304	0101	0000	0101	0303	0000	0303	0000	0202	0202	0101	0303	0000	0000	0101	0303	0103	0000	0303	0202	0000	0101	0000	0000	0101	0101	0000	0000	0000	0000	0000	0101	0303	0000	0000	0202	0000	0404	0101	0303	0000	0303	0000	0000	0000	0000	0000	0203	0204	0000	0202	0202	0000	0303	0000	0000	0000	0000	0303	0000	0202	0000	0000	0000	0202	0104	0000	0000	0000	0000	0404	0404	0202	0101	0303	0101	0404	0000	0404	0000	0404	0202	0000	0000	0101	0202	0101	0000	0000	0303	0000	0404	0000	0202	0303	0202	0000	0102	0404	0000	0000	0000	0000	0000	0000	0202	0404	0101	0000	0000	0103	0000	0101	0202	0404	0000	0000	0000	0000	0000	0000	0000	0303	0101	0303	0303	0000	0000	0202	0303	0000	0000	0202	0000	0000	0000	0303	0303	0000	0202	0202	0202	0303	0000	0202	0000	0303	0000	0101	0000	0202	0000	0000	0000	0202	0303	0000	0101	0202	0303	0303	0303	0204	0202	0000	0000	0202	0404	0303	0000	0000	0000	0303	0000	0204	0000	0202	0303	0202	0304	0000	0101	0202	0101	0000	0000	0202	0000	0202	0000	0101	0000	0000	0000	0202	0000	0303	0000	0000	0202	0000	0000	0303	0303	0202	0000	0000	0000	0000	0000	0000	0304	0000	0000	0000	0000	0000	0000	0000	0000	0101	0202	0000	0000	0000	0101	0303	0000	0404	0101	0202	0000	0000	0202	0000	0000	0000	0000	0202	0303	0202	0000	0000	0303	0304	0303	0000	0203	0000	0000	0101	0101	0000	0000	0101	0000	0000	0404	0303	0000	0000	0000	0202	0000	0000	0303	0202	0303	0000	0404	0404	0202	0303	0000	0000	0000	0202	0000	0000	0000	0000	0102	0303	0000	0303	0000	0000	0000	0000	0404	0000	0000	0000	0404	0404	0000	0303	0202	0101	0000	0303	0000	0202	0000	0404	0000	0000	0000	0202	0202	0000	0202	0303	0404	0000	0000	0000	0101	0000	0000	0303	0000	0000	0101	0303	0000	0000	0000	0102	0000	0000	0000	0303	0303	0000	0000	0101	0202	0101	0000	0000	0000	0202	0000	0000	0000	0404	0000	0404	0000	0404	0101	0404	0202	0000	0000	0000	0000	0000	0404	0202	0101	0101	0102	0000	0000	0101	0101	0202	0000	0303	0000	0404	0303	0000	0000	0202	0101	0202	0202	0000	0000	0000	0202	0202	0000	0000	0000	0101	0000	0000	0000	0000	0202	0000	0000	0000	0202	0000	0000	0303	0000	0101	0303	0000	0000	0000	0000	0000	0303	0404	0202	0404	0000	0101	0000	0000	0404	0000	0000	0000	0404	0000	0000	0303	0000	0000	0202	0000	0000	0000	0202	0000	0000	0000	0102	0303	0404	0103	0404	0000	0000	0202	0000	0000	0202	0000	0000	0000	0000	0404	0000	0000	0000	0000	0000	0404	0000	0000	0000	0303	0000	0000	0404	0000	0000	0303	0101	0404	0000	0202	0000	0404	0103	0202	0000	0404	0303	0103	0303	0000	0303	0000	0101	0000	0000	0000	0000	0000	0000	0404	0000	0303	0202	0303	0000	0000	0000	0202	0101	0000	0303	0000	0000	0000	0000	0000	0000	0000	0000	0202	0000	0404	0000	0101	0202	0000	0000	0000	0202	0000	0000	0404	0000	0000	0000	0000	0103	0000	0000	0000	0000	0000	0103	0000	0000	0000	0000	0303	0202	0202	0000	0000	0202	0000	0104	0404	0000	0000	0202	0000	0000	0000	0202	0000	0000	0101	0303	0000	0000	0000	0000	0000	0202	0101	0404	0101	0404	0000	0404	0101	0000	0101	0000	0000	0000	0000	0000	0202	0202	0404	0000	0404	0404	0404	0303	0000	0000	0303	0404	0303	0000	0000	0000	0000	0404	0404	0000	0000	0404	0000	0000	0202	0303	0000	0202	0404	0202	0404	0101	0303	0000	0000	0404	0404	0000	0000	0303	0101	0303	0202	0404	0404	0404	0303	0000	0101	0303	0101	0000	0000	0303	0000	0000	0000	0000	0304	0202	0000	0000	0404	0000	0000	0000	0000	0000	0202	0202	0202	0303	0404	0404	0000	0303	0404	0000	0000	0000	0000	0303	0000	0000	0000	0000	0000	0404	0104	0101	0000	0000	0000	0303	0404	0000	0202	0202	0303	0404	0204	0404	0204	0000	0303	0000	0101	0303	0204	0103	0000	0000	0303	0404	0000	0101	0000	0204	0101	0000	0000	0000	0000	0000	0202	0404	0000	0000	0202	0000	0101	0000	0000	0303	0000	0000	0000	0000	0303	0000	0000	0303	0000	0000	0000	0000	0000	0000	0000	0000	0404	0000	0000	0202	0000	0000	0404	0000	0000	0101	0101	0303	0101	0404	0202	0104	0000	0000	0000	0000	0000	0101	0000	0303	0000	0101	0404	0000	0000	0202	0000	0000	0404	0404	0104	0404	0000	0000	0103	0202	0000	0202	0101	0404	0404	0404	0000	0000	0000	0000	0303	0303	0000	0202	0202	0000	0000	0104	0000	0404	0303	0101	0303	0000	0000	0000	0202	0000	0202	0101	0101	0000	0000	0000	0000	0000	0000	0000	0000	0202	0000	0000	0101	0000	0000	0204	0303	0101	0000	0101	0101	0000	0000	0303	0000	0000	0000	0000	0202	0000	0000	0000	0000	0303	0103	0000	0303	0000	0404	0000	0000	0000	0000	0303	0000	0303	0000	0000	0000	0303	0000	0102	0000	0000	0101	0000	0000	0000	0101	0000	0000	0000	0000	0000	0000	0000	0303	0000	0000	0000	0202	0000	0202	0000	0101	0000	0000	0000	0303	0404	0000	0000	0404	0202	0202	0000	0000	0000	0101	0000	0000	0101	0202	0103	0101	0101	0000	0000	0000	0000	0101	0404	0101	0000	0000	0404	0404	0101	0303	0303	0202	0404	0203	0000	0000	0202	0000	0000	0000	0000	0404	0000	0101	0303	0101	0000	0101	0000	0000	0202	0202	0101	0000	0202	0101	0101	0303	0000	0202	0303	0000	0000	0404	0000	0303	0000	0000	0000	0000	0000	0202	0000	0000	0404	0000	0000	0000	0000	0000	0101	0000	0000	0101	0000	0000	0103	0101	0000	0202	0303	0000	0000	0303	0000	0000	0000	0000	0101	0000	0000	0000	0303	0101	0000	0101	0000	0404	0303	0404	0303	0101	0202	0000	0000	0202	0000	0404	0202	0202	0202	0000	0000	0202	0202	0000	0000	0000	0304	0000	0000	0202	0303	0000	0202	0202	0000	0000	0303	0000	0000	0000	0000	0000	0202	0202	0000	0000	0000	0000	0101	0103	0000	0101	0101	0000	0000	0303	0303	0303	0000	0000	0404	0000	0000	0000	0202	0000	0000	0000	0303	0000	0000	0101	0103	0000	0000	0000	0000	0303	0202	0101	0101	0000	0000	0000	0000	0000	0000	0204	0000	0404	0202	0202	0000	0303	0000	0000	0000	0000	0000	0202	0000	0000	0404	0101	0000	0404	0303	0303	0000	0404	0000	0101	0000	0202	0000	0000	0000	0000	0000	0000	0404	0000	0000	0000	0000	0000	0404	0000	0000	0000	0303	0303	0000	0404	0000	0404	0000	0404	0000	0000	0202	0204	0101	0202	0000	0000	0000	0202	0202	0202	0000	0000	0000	0000	0000	0000	0202	0404	0000	0101	0303	0000	0101	0404	0000	0303	0000	0202	0202	0404	0000	0101	0000	0101	0404	0103	0000	0101	0000	0303	0303	0000	0000	0303	0000	0000	0202	0000	0404	0000	0101	0101	0404	0303	0000	0000	0101	0000	0303	0303	0000	0202	0000	0103	0101	0404	0303	0000	0000	0000	0303	0404	0404	0101	0303	0000	0303	0000	0000	0303	0202	0000	0404	0202	0000	0204	0103	0000	0404	0404	0404	0000	0000	0101	0404	0000	0101	0101	0000	0303	0000	0404	0000	0404	0404	0404	0000	0404	0101	0101	0000	0202	0000	0000	0000	0000	0202	0000	0000	0000	0000	0101	0000	0304	0204	0404	0102	0101	0303	0000	0000	0000	0000	0000	0000	0000	0202	0000	0000	0000	0000	0000	0303	0000	0000	0101	0000	0101	0404	0000	0202	0101	0000	0404	0303	0202	0000	0303	0303	0000	0101	0000	0000	0000	0000	0000	0000	0000	0000	0404	0000	0101	0404	0000	0000	0000	0000	0000	0104	0202	0404	0404	0000	0101	0101	0000	0000	0202	0303	0000	0101	0000	0000	0000	0000	0303	0404	0101	0202	0000	0101	0000	0202	0000	0202	0102	0000	0000	0101	0000	0000	0000	0000	0404	0304	0000	0000	0104	0404	0000	0303	0303	0000	0101	0000	0404	0202	0101	0303	0000	0404	0000	0000	0404	0000	0202	0404	0101	0303	0303	0000	0000	0202	0000	0000	0404	0000	0000	0000	0000	0000	0404	0000	0404	0404	0000	0000	0000	0404	0000	0202	0404	0101	0104	0000	0000	0000	0303	0000	0101	0000	0404	0000	0101	0000	0404	0000	0000	0000	0000	0000	0404	0101	0000	0404	0303	0303	0000	0202	0101	0000	0000	0000	0303	0101	0101	0000	0202	0000	0000	0101	0204	0000	0101	0404	0000	0404	0404	0103	0000	0000	0000	0000	0000	0000	0404	0000	0404	0000	0000	0000	0202	0000	0000	0404	0000	0101	0000	0000	0404	0000	0404	0101	0000	0000	0000	0404	0000	0000	0204	0000	0202	0101	0000	0404	0000	0103	0102	0000	0204	0303	0000	0000	0000	0202	0202	0203	0000	0101	0000	0202	0000	0000	0000	0000	0404	0303	0404	0000	0303	0202	0101	0202	0000	0000	0000	0202	0000	0202	0000	0303	0000	0202	0202	0202	0202	0000	0000	0000	0000	0000	0000	0000	0404	0101	0303	0000	0000	0404	0000	0101	0000	0000	0000	0202	0000	0404	0000	0101	0000	0404	0000	0303	0303	0000	0000	0000	0000	0101	0202	0404	0000	0304	0202	0202	0000	0000	0202	0000	0000	0000	0101	0404	0404	0204	0000	0303	0000	0000	0101	0404	0000	0101	0202	0404	0101	0202	0101	0000	0000	0000	0202	0202	0202	0202	0104	0000	0101	0000	0404	0000	0303	0000	0000	0000	0000	0103	0202	0202	0202	0101	0303	0000	0303	0202	0000	0000	0404	0404	0000	0000	0000	0203	0000	0000	0303	0202	0103	0103	0000	0202	0202	0000	0303	0101	0000	0202	0000	0202	0202	0303	0303	0303	0000	0404	0000	0000	0202	0000	0000	0303	0303	0204	0000	0000	0303	0000	0000	0000	0000	0000	0404	0101	0104	0000	0404	0202	0000	0202	0000	0404	0000	0202	0000	0303	0202	0404	0101	0000	0000	0000	0000	0000	0000	0404	0000	0000	0000	0000	0000	0202	0000	0101	0404	0000	0000	0101	0000	0101	0000	0303	0000	0000	0000	0000	0000	0000	0404	0000	0000	0000	0000	0000	0101	0000	0000	0202	0000	0000	0000	0303	0404	0000	0000	0101	0000	0000	0000	0102	0000	0303	0404	0103	0303	0000	0000	0000	0202	0000	0000	0404	0000	0000	0404	0404	0000	0000	0000	0000	0000	0202	0202	0000	0101	0000	0000	0303	0000	0404	0000	0000	0203	0202	0404	0000	0000	0000	0000	0202	0404	0101	0303	0404	0303	0202	0000	0000	0204	0000	0000	0202	0000	0303	0000	0000	0404	0101	0000	0202	0000	0000	0303	0303	0203	0202	0000	0000	0304	0404	0000	0202	0000	0102	0000	0404	0202	0404	0404	0101	0000	0000	0303	0404	0303	0000	0000	0303	0000	0101	0000	0202	0202	0101	0101	0000	0000	0000	0101	0000	0202	0303	0303	0000	0000	0103	0303	0404	0000	0000	0303	0000	0404	0404	0303	0202	0101	0303	0103	0303	0404	0000	0000	0303	0000	0000	0000	0404	0303	0404	0000	0204	0000	0203	0101	0404	0000	0000	0000	0000	0000	0000	0202	0000	0404	0404	0303	0101	0404	0000	0000	0202	0101	0000	0000	0104	0203	0303	0000	0000	0000	0000	0202	0000	0000	0303	0000	0303	0404	0101	0101	0103	0303	0000	0000	0000	0000	0404	0000	0404	0000	0202	0000	0303	0000	0000	0000	0303	0000	0000	0000	0202	0404	0000	0404	0101	0000	0000	0000	0000	0303	0202	0202	0000	0000	0404	0000	0000	0000	0000	0303	0404	0000	0000	0202	0303	0202	0204	0000	0000	0000	0202	0000	0000	0000	0101	0303	0000	0000	0104	0000	0202	0000	0101	0104	0000	0000	0404	0000	0303	0000	0000	0000	0101	0202	0000	0000	0000	0000	0202	0404	0000	0000	0101	0202	0101	0000	0202	0000	0000	0000	0000	0000	0303	0202	0000	0000	0404	0404	0202	0000	0000	0202	0000	0303	0000	0000	0404	0000	0000	0000	0202	0101	0000	0101	0101	0303	0204	0000	0000	0404	0101	0000	0104	0000	0000	0000	0303	0101	0000	0202	0101	0101	0202	0000	0000	0000	0000	0404	0202	0101	0000	0000	0303	0000	0204	0000	0202	0000	0103	0000	0101	0000	0000	0000	0000	0000	0000	0000	0000	0000	0000	0000	0000	0000	0101	0000	0000	0202	0202	0303	0000	0000	0303	0404	0000	0101	0000	0202	0101	0404	0000	0103	0303	0000	0303	0000	0101	0000	0303	0202	0202	0404	0000	0000	0202	0000	0101	0000	0000	0404	0000	0000	0202	0000	0204	0000	0000	0000	0000	0000	0000	0000	0101	0101	0000	0000	0101	0000	0000	0202	0101	0404	0202	0000	0000	0303	0000	0202	0101	0000	0000	0202	0101	0404	0000	0202	0202	0101	0000	0000	0000	0101	0000	0303	0000	0303	0000	0101	0101	0000	0000	0404	0000	0000	0204	0000	0101	0000	0000	0101	0404	0202	0404	0000	0000	0000	0303	0404	0000	0000	0000	0202	0303	0101	0101	0000	0000	0000	0202	0000	0000	0000	0101	0000	0404	0404	0000	0203	0000	0303	0202	0303	0000	0000	0000	0000	0000	0404	0202	0303	0000	0202	0000	0000	0101	0000	0404	0101	0000	0000	0202	0000	0303	0000	0000	0404	0000	0000	0000	0000	0000	0000	0000	0101	0000	0000	0202	0000	0000	0303	0000	0202	0202	0000	0000	0404	0404	0404	0303	0000	0202	0303	0000	0404	0404	0000	0101	0404	0202	0000	0202	0202	0404	0000	0000	0000	0000	0303	0103	0000	0000	0303	0000	0101	0000	0000	0000	0000	0303	0000	0101	0303	0303	0202	0101	0303	0000	0000	0000	0000	0000	0000	0204	0000	0202	0000	0000	0000	0000	0303	0202	0000	0000	0303	0303	0404	0000	0000	0303	0101	0101	0000	0000	0000	0404	0000	0404	0000	0204	0404	0000	0000	0000	0404	0000	0303	0000	0202	0202	0000	0202	0404	0000	0000	0202	0404	0202	0000	0404	0303	0404	0404	0000	0101	0404	0202	0101	0202	0000	0202	0202	0000	0000	0000	0202	0000	0404	0000	0000	0000	0000	0000	0202	0303	0000	0000	0101	0101	0000	0000	0101	0000	0000	0000	0303	0404	0404	0000	0202	0404	0303	0202	0101	0000	0303	0101	0404	0000	0000	0404	0000	0204	0000	0000	0101	0000	0303	0202	0101	0303	0101	0000	0101	0000	0000	0203	0000	0000	0101	0303	0202	0101	0202	0000	0404	0303	0000	0000	0000	0303	0000	0303	0303	0303	0303	0000	0404	0404	0303	0303	0000	0303	0202	0101	0404	0202	0000	0000	0000	0000	0404	0404	0000	0000	0000	0000	0000	0103	0101	0101	0404	0000	0404	0000	0101	0202	0000	0000	0000	0303	0000	0000	0000	0101	0101	0000	0000	0404	0000	0303	0000	0000	0202	0000	0000	0101	0303	0202	0000	0202	0000	0000	0101	0000	0000	0000	0101	0000	0000	0000	0404	0000	0101	0000	0303	0404	0404	0103	0000	0000	0000	0000	0404	0000	0101	0303	0000	0000	0303	0101	0303	0000	0404	0303	0000	0202	0000	0303	0303	0404	0000	0104	0000	0303	0204	0404	0000	0101	0000	0303	0101	0000	0000	0000	0000	0404	0000	0404	0303	0000	0000	0000	0303	0101	0000	0104	0000	0202	0303	0304	0000	0000	0101	0204	0202	0000	0101	0000	0000	0404	0404	0000	0303	0000	0000	0202	0204	0101	0101	0000	0101	0000	0000	0000	0000	0202	0000	0303	0000	0303	0000	0404	0404	0000	0202	0000	0404	0202	0303	0000	0000	0303	0000	0101	0000	0000	0404	0000	0000	0304	0202	0000	0000	0101	0000	0000	0000	0101	0202	0000	0303	0000	0000	0000	0202	0000	0000	0000	0404	0303	0202	0101	0404	0103	0000	0404	0404	0303	0101	0202	0303	0101	0000	0000	0000	0000	0404	0000	0303	0000	0404	0303	0000	0404	0000	0000	0000	0101	0404	0103	0000	0101	0404	0303	0303	0000	0000	0000	0000	0204	0303	0404	0000	0000	0000	0000	0303	0303	0000	0000	0000	0101	0404	0000	0101	0000	0000	0000	0000	0303	0202	0103	0000	0000	0000	0202	0000	0000	0000	0000	0000	0000	0202	0000	0000	0000	0404	0202	0000	0404	0202	0202	0000	0000	0101	0101	0404	0404	0000	0000	0000	0000	0000	0404	0404	0101	0101	0000	0202	0303	0404	0404	0000	0102	0404	0202	0101	0102	0304	0303	0202	0101	0202	0000	0101	0404	0000	0202	0000	0202	0000	0303	0000	0404	0202	0000	0000	0204	0404	0000	0000	0202	0000	0000	0303	0101	0000	0000	0000	0000	0204	0000	0404	0000	0000	0404	0000	0000	0202	0000	0000	0303	0000	0000	0000	0101	0404	0202	0000	0000	0204	0000	0101	0101	0102	0404	0000	0000	0404	0404	0204	0000	0000	0101	0101	0000	0303	0000	0404	0000	0000	0303	0101	0000	0202	0000	0101	0303	0202	0000	0101	0000	0404	0000	0303	0303	0101	0000	0303	0000	0202	0000	0303	0303	0000	0000	0101	0202	0404	0000	0404	0202	0000	0404	0101	0202	0000	0303	0102	0303	0000	0101	0000	0000	0202	0101	0000	0000	0000	0000	0000	0101	0000	0000	0000	0000	0202	0202	0101	0000	0104	0101	0000	0000	0000	0000	0101	0102	0000	0000	0000	0303	0000	0000	0202	0103	0101	0000	0404	0303	0204	0000	0404	0000	0303	0101	0303	0000	0000	0202	0000	0000	0204	0000	0404	0000	0000	0000	0202	0101	0101	0404	0303	0000	0202	0000	0404	0202	0303	0202	0404	0103	0000	0303	0103	0101	0000	0000	0303	0202	0000	0101	0000	0303	0202	0204	0000	0303	0000	0202	0000	0000	0000	0404	0000	0000	0000	0404	0404	0101	0202	0000	0000	0000	0202	0000	0101	0000	0000	0202	0202	0202	0000	0102	0000	0404	0101	0202	0000	0000	0000	0000	0202	0101	0101	0000	0000	0000	0000	0101	0000	0303	0000	0000	0000	0101	0404	0000	0404	0404	0000	0000	0000	0000	0303	0000	0000	0404	0101	0404	0000	0000	0000	0000	0202	0000	0101	0101	0202	0000	0303	0000	0000	0000	0303	0000	0000	0303	0000	0202	0000	0303	0404	0000	0404	0000	0101	0000	0000	0101	0000	0202	0202	0000	0202	0000	0303	0000	0303	0303	0303	0000	0000	0303	0101	0101	0000	0000	0000	0000	0404	0303	0000	0000	0101	0103	0404	0303	0000	0000	0000	0000	0202	0000	0404	0204	0000	0404	0000	0404	0101	0303	0000	0404	0202	0000	0000	0101	0000	0101	0000	0000	0202	0101	0101	0103	0000	0000	0202	0303	0101	0000	0000	0000	0000	0303	0404	0000	0000	0000	0000	0000	0303	0000	0404	0404	0000	0101	0101	0000	0000	0202	0000	0303	0101	0404	0000	0204	0000	0000	0404	0000	0000	0000	0000	0000	0000	0000	0303	0303	0404	0000	0404	0202	0000	0000	0404	0000	0202	0000	0101	0404	0000	0000	0000	0000	0000	0000	0000	0202	0000	0000	0000	0000	0000	0000	0000	0303	0404	0000	0000	0000	0101	0101	0000	0104	0000	0000	0204	0404	0000	0101	0202	0102	0000	0000	0404	0000	0000	0000	0303	0000	0000	0000	0101	0000	0000	0000	0000	0000	0404	0303	0303	0202	0101	0202	0000	0000	0303	0000	0000	0204	0101	0000	0404	0000	0404	0000	0303	0000	0000	0404	0000	0000	0404	0202	0101	0404	0404	0404	0404	0000	0000	0404	0000	0404	0202	0000	0000	0000	0000	0000	0000	0000	0000	0202	0000	0000	0202	0404	0202	0202	0000	0000	0404	0404	0000	0000	0000	0000	0404	0101	0000	0000	0000	0000	0000	0404	0000	0000	0000	0000	0404	0101	0000	0303	0000	0304	0000	0000	0000	0000	0000	0303	0202	0101	0000	0000	0303	0000	0303	0000	0404	0000	0204	0000	0404	0000	0000	0202	0101	0404	0101	0202	0000	0000	0000	0404	0000	0000	0000	0000	0000	0000	0103	0000	0000	0000	0000	0404	0000	0404	0000	0000	0202	0000	0202	0000	0000	0000	0000	0000	0404	0202	0101	0000	0000	0000	0000	0000	0000	0404	0000	0000	0000	0000	0000	0000	0303	0404	0000	0000	0000	0000	0000	0101	0000	0303	0303	0104	0000	0000	0202	0000	0000	0103	0000	0000	0101	0000	0000	0000	0000	0303	0101	0000	0202	0000	0404	0000	0202	0404	0000	0303	0000	0303	0101	0000	0000	0000	0000	0000	0202	0202	0000	0000	0000	0000	0000	0303	0101	0000	0202	0404	0202	0000	0101	0203	0202	0000	0000	0000	0202	0000	0000	0000	0303	0000	0000	0000	0000	0000	0000	0101	0000	0000	0000	0101	0000	0000	0404	0000	0303	0204	0000	0000	0000	0000	0000	0000	0000	0202	0000	0404	0303	0000	0000	0303	0101	0101	0000	0404	0000	0000	0101	0000	0303	0404	0101	0000	0303	0104	0101	0404	0000	0103	0202	0101	0000	0000	0000	0000	0000	0000	0404	0000	0000	0202	0000	0303	0000	0000	0000	0104	0000	0000	0000	0101	0000	0101	0101	0404	0101	0404	0303	0000	0202	0000	0303	0000	0404	0000	0000	0000	0000	0404	0202	0101	0000	0000	0404	0101	0101	0101	0202	0303	0303	0000	0303	0000	0000	0000	0104	0000	0000	0000	0000	0000	0202	0000	0000	0000	0304	0202	0303	0000	0000	0303	0000	0000	0000	0103	0000	0303	0404	0404	0203	0000	0000	0000	0303	0000	0404	0000	0202	0000	0202	0000	0404	0404	0404	0000	0404	0303	0000	0000	0000	0404	0000	0000	0000	0000	0303	0103	0000	0000	0000	0000	0000	0000	0000	0000	0303	0000	0000	0103	0101	0000	0000	0000	0000	0101	0303	0101	0000	0000	0000	0000	0000	0101	0000	0303	0000	0000	0101	0000	0101	0000	0000	0000	0303	0000	0202	0000	0000	0000	0000	0202	0000	0101	0000	0000	0000	0000	0000	0000	0404	0000	0000	0303	0101	0000	0000	0303	0000	0404	0303	0000	0000	0303	0000	0000	0000	0202	0000	0000	0000	0000	0204	0000	0000	0000	0000	0000	0202	0000	0000	0404	0000	0000	0000	0000	0000	0000	0000	0000	0000	0000	0000	0000	0000	0000	0202	0204	0404	0000	0202	0000	0000	0000	0000	0103	0000	0000	0404	0000	0000	0000	0000	0303	0101	0000	0303	0000	0000	0000	0303	0404	0303	0404	0000	0000	0000	0000	0000	0404	0000	0000	0000	0202	0000	0000	0303	0202	0000	0000	0202	0000	0000	0404	0000	0000	0000	0303	0101	0303	0404	0404	0000	0000	0000	0000	0404	0101	0000	0000	0404	0303	0000	0000	0000	0404	0000	0000	0000	0000	0000	0101	0000	0303	0101	0000	0000	0000	0202	0000	0000	0000	0000	0000	0000	0000	0204	0404	0000	0202	0202	0202	0000	0000	0000	0000	0304	0000	0000	0202	0202	0202	0303	0000	0202	0303	0101	0202	0000	0000	0000	0101	0101	0303	0404	0000	0000	0000	0101	0000	0000	0000	0000	0000	0102	0000	0000	0000	0000	0000	0303	0404	0101	0202	0000	0101	0303	0000	0000	0101	0404	0000	0000	0000	0202	0000	0000	0202	0000	0404	0000	0000	0000	0000	0000	0202	0000	0101	0000	0000	0000	0000	0303	0303	0101	0303	0000	0000	0000	0000	0303	0000	0204	0101	0202	0000	0000	0404	0000	0000	0000	0101	0000	0000	0000	0000	0000	0000	0000	0303	0303	0000	0000	0104	0101	0000	0101	0000	0303	0000	0202	0303	0000	0000	0000	0000	0000	0000	0202	0303	0000	0000	0202	0101	0000	0000	0000	0000	0000	0000	0204	0000	0101	0000	0303	0000	0303	0000	0000	0202	0304	0404	0000	0000	0000	0101	0202	0000	0000	0000	0000	0404	0000	0101	0000	0000	0000	0103	0000	0303	0000	0000	0000	0101	0000	0000	0000	0202	0000	0000	0404	0000	0000	0202	0000	0000	0000	0000	0000	0404	0000	0303	0000	0000	0202	0000	0000	0000	0000	0000	0000	0000	0101	0000	0000	0404	0000	0000	0303	0000	0000	0000	0202	0000	0404	0202	0202	0000	0000	0303	0000	0000	0000	0000	0303	0000	0000	0000	0000	0000	0000	0000	0202	0303	0000	0303	0101	0000	0000	0000	0202	0202	0000	0000	0000	0101	0000	0000	0000	0000	0000	0404	0000	0000	0000	0000	0000	0303	0000	0303	0000	0000	0101	0000	0000	0000	0000	0000	0000	0101	0000	0000	0000	0101	0000	0000	0000	0303	0000	0000	0303	0303	0000	0000	0202	0000	0000	0000
BJ80_A02_all,	0303	0202	0103	0404	0101	0000	0000	0000	0000	0000	0000	0101	0000	0000	0303	0303	0202	0202	0000	0000	0303	0303	0000	0202	0104	0000	0000	0000	0000	0101	0303	0000	0000	0303	0000	0000	0202	0000	0000	0303	0404	0000	0000	0000	0101	0000	0000	0000	0303	0101	0404	0000	0000	0101	0101	0000	0404	0000	0404	0000	0000	0000	0000	0000	0000	0101	0000	0000	0000	0000	0000	0000	0303	0000	0303	0000	0000	0000	0404	0000	0303	0000	0000	0000	0000	0101	0000	0303	0000	0000	0000	0000	0000	0000	0000	0101	0101	0000	0303	0000	0303	0000	0000	0204	0000	0000	0000	0202	0000	0000	0202	0000	0000	0404	0000	0000	0101	0202	0102	0404	0000	0000	0000	0101	0202	0000	0000	0404	0101	0000	0000	0000	0101	0000	0303	0000	0000	0404	0101	0000	0000	0000	0000	0101	0202	0000	0304	0000	0000	0000	0202	0000	0404	0203	0000	0000	0000	0000	0404	0000	0000	0101	0000	0000	0000	0103	0000	0404	0000	0202	0000	0101	0101	0000	0000	0000	0000	0202	0404	0101	0202	0000	0202	0000	0303	0000	0000	0000	0103	0101	0000	0000	0101	0000	0000	0000	0000	0303	0000	0000	0202	0404	0000	0202	0303	0000	0000	0000	0303	0000	0303	0000	0000	0000	0000	0101	0000	0101	0000	0000	0101	0000	0000	0000	0000	0404	0202	0000	0000	0000	0404	0000	0000	0000	0303	0000	0303	0303	0000	0202	0000	0303	0101	0000	0000	0000	0000	0000	0000	0202	0000	0101	0101	0303	0000	0000	0203	0101	0000	0000	0000	0000	0000	0000	0000	0202	0202	0000	0000	0000	0000	0000	0000	0000	0303	0103	0202	0101	0000	0000	0000	0000	0000	0303	0303	0000	0000	0303	0404	0303	0404	0101	0000	0303	0000	0000	0000	0303	0103	0000	0202	0202	0000	0000	0202	0000	0404	0000	0404	0000	0101	0101	0000	0000	0404	0101	0101	0000	0101	0404	0101	0000	0000	0000	0000	0000	0404	0101	0202	0101	0303	0404	0000	0000	0101	0404	0303	0101	0303	0202	0000	0000	0303	0000	0000	0000	0000	0000	0000	0000	0000	0101	0404	0202	0202	0000	0000	0000	0101	0101	0000	0404	0404	0000	0404	0000	0000	0000	0000	0102	0000	0000	0000	0000	0303	0202	0404	0202	0000	0303	0101	0303	0000	0303	0103	0000	0101	0404	0101	0404	0000	0000	0204	0000	0304	0000	0000	0000	0000	0202	0000	0000	0000	0303	0000	0000	0000	0202	0204	0000	0304	0101	0203	0000	0101	0000	0000	0000	0101	0204	0303	0404	0202	0101	0101	0303	0000	0101	0000	0000	0000	0204	0000	0303	0303	0101	0404	0000	0000	0000	0000	0101	0203	0000	0000	0000	0202	0000	0000	0202	0202	0000	0000	0303	0000	0000	0303	0000	0000	0000	0000	0404	0101	0303	0404	0000	0404	0303	0303	0101	0000	0000	0000	0000	0000	0000	0000	0101	0000	0000	0202	0000	0000	0202	0000	0000	0103	0404	0000	0101	0404	0000	0000	0303	0000	0303	0000	0101	0000	0000	0404	0303	0000	0202	0000	0000	0202	0000	0000	0000	0202	0000	0000	0000	0202	0202	0303	0303	0204	0000	0101	0000	0000	0000	0000	0000	0202	0000	0000	0303	0000	0000	0000	0101	0000	0000	0404	0103	0000	0101	0000	0101	0000	0000	0303	0000	0000	0000	0101	0000	0000	0000	0404	0000	0000	0202	0000	0202	0000	0000	0000	0000	0101	0000	0000	0202	0000	0202	0000	0000	0202	0303	0404	0404	0000	0404	0204	0000	0000	0000	0204	0000	0000	0000	0000	0404	0303	0000	0000	0202	0000	0000	0000	0000	0000	0000	0202	0000	0000	0101	0101	0000	0000	0000	0000	0303	0303	0101	0203	0101	0101	0000	0202	0000	0204	0303	0000	0404	0000	0000	0000	0000	0304	0101	0000	0000	0000	0000	0101	0404	0000	0101	0000	0000	0303	0000	0000	0303	0000	0404	0404	0000	0202	0000	0000	0303	0000	0000	0404	0000	0404	0303	0202	0000	0000	0000	0000	0303	0202	0000	0000	0000	0000	0202	0000	0000	0202	0000	0000	0000	0000	0000	0101	0000	0000	0000	0000	0101	0202	0102	0303	0000	0000	0303	0000	0000	0000	0000	0000	0204	0404	0202	0000	0303	0000	0303	0303	0203	0404	0000	0202	0000	0404	0000	0103	0101	0303	0000	0202	0000	0303	0000	0000	0000	0000	0202	0000	0000	0000	0103	0404	0000	0000	0000	0000	0000	0000	0000	0000	0000	0202	0303	0000	0303	0000	0000	0404	0000	0303	0000	0000	0101	0000	0101	0304	0101	0000	0101	0000	0000	0000	0101	0404	0000	0000	0000	0000	0202	0000	0000	0404	0000	0101	0000	0404	0000	0303	0204	0000	0000	0404	0101	0000	0404	0000	0000	0000	0000	0000	0303	0101	0000	0202	0000	0000	0000	0000	0000	0000	0000	0000	0000	0000	0404	0404	0000	0000	0000	0404	0000	0404	0000	0000	0404	0202	0104	0000	0101	0000	0202	0000	0202	0101	0000	0000	0202	0202	0304	0000	0000	0303	0103	0303	0000	0000	0404	0000	0000	0000	0000	0000	0000	0202	0404	0000	0202	0101	0104	0202	0000	0000	0202	0000	0101	0000	0000	0101	0000	0303	0404	0000	0404	0000	0000	0202	0103	0000	0000	0000	0000	0000	0000	0303	0000	0101	0101	0000	0202	0000	0103	0101	0000	0101	0000	0000	0404	0000	0000	0101	0000	0000	0000	0000	0000	0202	0000	0103	0000	0404	0000	0000	0000	0303	0000	0303	0404	0000	0000	0000	0000	0303	0000	0103	0000	0101	0101	0000	0404	0000	0000	0104	0204	0000	0303	0202	0000	0000	0000	0303	0101	0000	0101	0000	0101	0000	0000	0000	0000	0000	0000	0202	0204	0000	0000	0000	0000	0000	0202	0404	0000	0000	0404	0000	0000	0000	0000	0000	0000	0000	0404	0303	0000	0404	0404	0000	0000	0000	0000	0000	0303	0101	0000	0000	0000	0303	0202	0000	0404	0303	0000	0000	0202	0000	0000	0101	0104	0202	0000	0101	0000	0000	0303	0000	0000	0101	0404	0202	0000	0000	0000	0000	0303	0000	0000	0101	0000	0000	0000	0000	0000	0101	0000	0000	0000	0000	0000	0000	0000	0202	0000	0000	0000	0202	0103	0000	0000	0000	0404	0303	0101	0000	0404	0000	0000	0101	0202	0202	0000	0101	0000	0000	0000	0000	0000	0000	0204	0000	0103	0404	0000	0101	0303	0303	0000	0202	0000	0000	0000	0303	0000	0101	0000	0000	0000	0000	0202	0303	0202	0303	0101	0000	0000	0000	0303	0000	0303	0000	0202	0000	0000	0000	0000	0202	0000	0303	0202	0000	0204	0000	0202	0000	0404	0000	0000	0000	0000	0000	0000	0404	0000	0000	0103	0000	0000	0000	0000	0000	0000	0203	0000	0000	0000	0000	0000	0000	0000	0202	0000	0000	0000	0000	0000	0404	0000	0000	0202	0000	0000	0000	0202	0101	0000	0000	0000	0101	0101	0203	0303	0000	0000	0202	0000	0101	0000	0000	0000	0101	0000	0101	0000	0303	0404	0104	0000	0000	0000	0000	0404	0000	0202	0000	0404	0000	0202	0000	0204	0404	0101	0204	0000	0202	0000	0404	0000	0000	0000	0202	0103	0204	0202	0404	0101	0103	0404	0404	0000	0000	0303	0000	0404	0404	0000	0000	0000	0101	0101	0000	0101	0000	0000	0000	0303	0000	0000	0404	0000	0103	0202	0404	0000	0000	0102	0000	0101	0202	0404	0202	0000	0000	0000	0000	0303	0000	0000	0000	0202	0101	0000	0000	0000	0303	0202	0303	0000	0404	0000	0404	0000	0000	0000	0000	0404	0404	0101	0202	0101	0303	0000	0000	0000	0000	0303	0000	0202	0404	0000	0303	0000	0000	0303	0101	0000	0000	0303	0202	0202	0101	0202	0303	0000	0000	0000	0000	0000	0000	0000	0303	0000	0101	0000	0303	0000	0202	0000	0000	0000	0000	0000	0000	0000	0000	0404	0000	0000	0000	0202	0000	0000	0000	0202	0000	0000	0000	0000	0000	0202	0000	0404	0000	0000	0101	0000	0000	0404	0101	0204	0101	0101	0000	0000	0000	0000	0000	0000	0404	0101	0303	0000	0202	0000	0000	0101	0303	0000	0202	0101	0000	0101	0000	0202	0101	0104	0000	0000	0303	0204	0404	0000	0000	0000	0000	0103	0000	0000	0000	0202	0404	0000	0000	0000	0000	0000	0303	0000	0101	0303	0303	0202	0303	0202	0000	0000	0404	0202	0000	0000	0303	0000	0000	0303	0000	0303	0000	0404	0000	0000	0202	0303	0000	0000	0303	0404	0404	0000	0000	0101	0000	0000	0204	0000	0101	0202	0404	0303	0000	0000	0303	0101	0101	0000	0303	0000	0000	0404	0202	0000	0000	0303	0303	0102	0303	0000	0303	0000	0101	0000	0202	0104	0000	0000	0000	0103	0303	0404	0303	0000	0303	0000	0203	0404	0000	0000	0000	0000	0000	0404	0404	0000	0101	0303	0000	0303	0404	0303	0000	0000	0000	0000	0000	0000	0000	0000	0000	0000	0303	0202	0000	0000	0303	0104	0000	0303	0000	0000	0202	0101	0000	0202	0404	0303	0000	0000	0000	0202	0000	0303	0404	0000	0000	0101	0101	0000	0202	0101	0101	0000	0000	0000	0000	0000	0000	0000	0000	0000	0000	0404	0303	0000	0000	0000	0101	0000	0000	0103	0000	0101	0101	0202	0202	0000	0101	0000	0101	0000	0202	0303	0202	0303	0000	0404	0202	0404	0000	0101	0000	0000	0000	0202	0000	0000	0000	0000	0000	0103	0202	0000	0000	0000	0000	0000	0000	0000	0202	0000	0000	0000	0404	0000	0404	0000	0404	0000	0000	0000	0000	0202	0000	0000	0000	0000	0000	0000	0404	0000	0000	0101	0404	0101	0000	0000	0404	0000	0000	0202	0000	0000	0000	0000	0404	0303	0000	0000	0202	0000	0404	0000	0101	0404	0202	0202	0202	0000	0404	0000	0000	0303	0000	0202	0000	0104	0303	0101	0303	0404	0000	0000	0000	0000	0101	0000	0000	0000	0000	0000	0404	0202	0000	0000	0303	0000	0303	0000	0404	0404	0000	0101	0404	0303	0202	0000	0000	0303	0000	0000	0000	0202	0303	0204	0000	0000	0000	0404	0000	0101	0202	0000	0101	0101	0303	0404	0000	0303	0101	0000	0404	0000	0303	0000	0000	0000	0000	0000	0000	0000	0202	0101	0000	0404	0000	0202	0000	0000	0000	0101	0000	0000	0101	0304	0000	0101	0101	0404	0000	0404	0101	0000	0202	0000	0303	0203	0000	0000	0000	0000	0000	0000	0000	0103	0000	0101	0404	0202	0000	0000	0101	0000	0000	0202	0000	0000	0204	0101	0000	0000	0404	0202	0000	0000	0101	0000	0000	0202	0000	0202	0000	0404	0000	0000	0101	0000	0303	0303	0000	0404	0000	0000	0000	0000	0404	0000	0000	0000	0303	0404	0303	0000	0000	0202	0303	0000	0000	0000	0103	0303	0000	0000	0000	0000	0000	0000	0000	0000	0101	0000	0303	0000	0303	0000	0202	0000	0202	0000	0101	0202	0000	0000	0303	0000	0000	0000	0000	0000	0303	0000	0404	0202	0303	0000	0000	0202	0000	0101	0404	0000	0000	0303	0101	0101	0103	0303	0000	0101	0202	0000	0404	0000	0204	0000	0000	0303	0000	0000	0202	0000	0000	0202	0404	0000	0202	0000	0102	0303	0000	0000	0101	0202	0102	0000	0000	0101	0000	0000	0000	0000	0000	0000	0000	0202	0000	0202	0000	0202	0101	0000	0000	0303	0000	0000	0404	0404	0000	0000	0101	0404	0000	0000	0000	0000	0000	0303	0000	0000	0303	0000	0000	0000	0000	0000	0000	0204	0303	0000	0000	0404	0202	0000	0101	0000	0202	0000	0303	0000	0404	0202	0303	0000	0202	0000	0000	0202	0101	0101	0303	0000	0303	0000	0202	0101	0000	0000	0101	0000	0202	0000	0303	0101	0000	0101	0202	0000	0000	0101	0101	0000	0404	0303	0000	0202	0000	0202	0101	0404	0000	0204	0000	0202	0000	0000	0000	0404	0101	0000	0101	0000	0204	0101	0101	0000	0101	0000	0303	0303	0404	0000	0000	0404	0000	0101	0000	0000	0303	0303	0000	0000	0000	0202	0000	0404	0000	0000	0000	0000	0000	0000	0000	0000	0000	0303	0000	0000	0202	0000	0202	0000	0404	0404	0000	0000	0000	0404	0404	0404	0101	0404	0000	0000	0000	0000	0000	0000	0303	0303	0404	0000	0000	0404	0000	0000	0000	0000	0101	0000	0000	0103	0202	0000	0000	0204	0000	0000	0303	0101	0202	0000	0000	0404	0101	0000	0202	0000	0404	0000	0000	0000	0000	0404	0000	0000	0303	0000	0000	0202	0404	0404	0000	0202	0202	0303	0000	0000	0000	0204	0000	0101	0000	0303	0000	0404	0000	0000	0000	0000	0000	0000	0101	0000	0303	0000	0000	0101	0000	0000	0000	0000	0000	0404	0202	0000	0000	0000	0000	0000	0000	0000	0404	0000	0202	0000	0000	0000	0101	0000	0303	0000	0303	0000	0000	0000	0202	0000	0404	0000	0404	0101	0000	0000	0404	0000	0404	0000	0202	0000	0202	0000	0303	0101	0000	0303	0000	0101	0204	0000	0101	0000	0000	0202	0000	0000	0000	0000	0000	0000	0000	0101	0000	0000	0000	0101	0000	0101	0101	0303	0303	0000	0303	0000	0000	0404	0202	0000	0202	0000	0000	0202	0202	0000	0303	0000	0000	0000	0303	0000	0303	0404	0102	0303	0404	0000	0000	0202	0204	0000	0404	0000	0000	0202	0000	0000	0204	0000	0000	0101	0000	0303	0000	0101	0202	0000	0000	0000	0000	0000	0000	0101	0404	0101	0000	0000	0000	0000	0000	0000	0404	0303	0000	0000	0000	0404	0202	0000	0000	0000	0000	0000	0101	0101	0404	0101	0404	0202	0101	0000	0000	0303	0000	0000	0303	0000	0000	0000	0000	0101	0000	0000	0000	0000	0101	0000	0204	0404	0000	0000	0000	0404	0000	0000	0202	0102	0202	0202	0000	0000	0202	0000	0000	0000	0303	0000	0000	0202	0101	0000	0101	0303	0202	0101	0000	0202	0101	0202	0303	0000	0000	0404	0000	0303	0000	0000	0000	0203	0000	0000	0000	0404	0000	0303	0000	0000	0000	0404	0000	0404	0000	0000	0404	0404	0103	0000	0000	0000	0101	0202	0101	0000	0000	0000	0000	0202	0000	0202	0000	0000	0101	0303	0101	0000	0000	0000	0000	0404	0404	0000	0404	0404	0000	0202	0101	0000	0303	0000	0000	0000	0000	0303	0000	0101	0000	0303	0202	0404	0204	0303	0404	0000	0303	0000	0404	0000	0000	0101	0000	0000	0404	0404	0101	0000	0000	0000	0303	0000	0404	0101	0000	0000	0303	0000	0303	0202	0000	0000	0000	0101	0202	0000	0000	0000	0000	0000	0000	0303	0303	0404	0000	0404	0202	0000	0000	0000	0000	0000	0000	0202	0103	0000	0000	0202	0101	0404	0000	0000	0000	0101	0303	0000	0000	0404	0000	0000	0000	0000	0000	0101	0404	0204	0303	0000	0303	0202	0000	0000	0202	0000	0303	0202	0202	0000	0000	0404	0101	0101	0303	0000	0000	0000	0000	0303	0000	0000	0000	0000	0000	0101	0000	0000	0000	0000	0000	0000	0000	0000	0000	0000	0000	0000	0000	0202	0303	0000	0304	0000	0101	0000	0000	0000	0000	0303	0000	0404	0000	0303	0000	0103	0000	0303	0000	0204	0000	0000	0103	0303	0000	0000	0202	0000	0404	0000	0000	0202	0202	0000	0202	0000	0303	0101	0000	0000	0202	0202	0000	0202	0000	0000	0000	0204	0303	0303	0101	0000	0000	0404	0000	0000	0000	0000	0104	0202	0000	0202	0303	0000	0000	0000	0000	0202	0000	0000	0101	0000	0000	0000	0101	0000	0404	0000	0000	0000	0000	0000	0101	0000	0000	0000	0000	0000	0202	0101	0000	0000	0000	0000	0101	0303	0303	0000	0000	0000	0101	0000	0000	0000	0202	0000	0000	0000	0101	0101	0000	0000	0000	0000	0204	0000	0204	0202	0000	0000	0404	0303	0303	0404	0000	0303	0000	0303	0202	0303	0000	0000	0000	0000	0303	0303	0404	0404	0000	0000	0000	0000	0000	0000	0303	0000	0303	0101	0202	0000	0000	0000	0101	0000	0000	0404	0000	0000	0303	0404	0000	0202	0404	0000	0000	0000	0000	0000	0304	0000	0000	0000	0000	0101	0000	0404	0204	0000	0000	0101	0404	0000	0000	0204	0102	0000	0101	0000	0000	0404	0000	0000	0000	0000	0000	0000	0000	0303	0000	0000	0000	0000	0202	0303	0000	0404	0000	0000	0000	0104	0102	0000	0000	0000	0000	0000	0000	0000	0000	0202	0204	0000	0404	0202	0000	0000	0103	0404	0000	0404	0101	0000	0202	0000	0000	0000	0202	0101	0204	0303	0000	0202	0104	0101	0102	0103	0000	0000	0303	0000	0000	0000	0101	0000	0000	0000	0000	0000	0303	0000	0000	0101	0404	0000	0000	0000	0000	0000	0000	0101	0000	0000	0000	0000	0000	0000	0000	0000	0000	0000	0000	0000	0000	0000	0000	0000	0101	0202	0000	0000	0303	0404	0404	0000	0303	0204	0303	0303	0000	0204	0000	0000	0000	0000	0000	0000	0202	0000	0404	0303	0000	0000	0000	0303	0303	0000	0000	0303	0101	0000	0202	0000	0101	0000	0000	0404	0000	0000	0202	0101	0101	0000	0000	0303	0101	0000	0000	0000	0000	0404	0000	0404	0303	0000	0303	0000	0000	0000	0000	0000	0404	0404	0000	0404	0000	0000	0000	0101	0202	0101	0202	0303	0000	0000	0202	0404	0000	0101	0000	0000	0000	0101	0101	0000	0000	0202	0101	0000	0000	0202	0000	0303	0303	0404	0000	0000	0000	0404	0000	0000	0000	0404	0101	0202	0303	0000	0000	0204	0101	0303	0000	0000	0103	0202	0303	0000	0404	0000	0202	0000	0000	0202	0000	0000	0101	0000	0202	0000	0101	0000	0000	0000	0303	0202	0101	0404	0000	0404	0202	0101	0000	0000	0202	0000	0000	0101	0000	0303	0202	0202	0202	0000	0303	0000	0000	0000	0000	0000	0404	0000	0303	0000	0404	0404	0000	0202	0404	0000	0000	0101	0000	0202	0000	0103	0000	0202	0303	0000	0000	0101	0303	0000	0000	0203	0000	0000	0202	0000	0303	0303	0000	0204	0000	0000	0000	0000	0000	0000	0101	0101	0000	0101	0404	0202	0000	0000	0404	0203	0303	0000	0000	0202	0000	0000	0000	0000	0000	0202	0000	0000	0000	0000	0000	0101	0000	0204	0000	0000	0000	0000	0000	0202	0000	0000	0000	0404	0000	0000	0000	0303	0000	0000	0202	0303	0000	0202	0202	0000	0202	0000	0303	0000	0000	0000	0404	0000	0000	0000	0202	0000	0000	0000	0000	0000	0000	0000	0000	0202	0202	0000	0000	0000	0202	0000	0000	0303	0000	0000	0000	0000	0000	0404	0000	0000	0204	0404	0000	0404	0404	0303	0202	0101	0000	0000	0000	0101	0204	0000	0203	0000	0202	0000	0202	0202	0101	0000	0000	0000	0000	0000	0303	0000	0000	0202	0101	0404	0303	0303	0000	0202	0404	0000	0404	0000	0303	0000	0000	0101	0202	0303	0103	0000	0000	0000	0101	0303	0204	0000	0404	0000	0101	0000	0000	0101	0000	0303	0202	0000	0404	0303	0101	0000	0000	0303	0000	0000	0202	0303	0000	0303	0303	0000	0000	0000	0000	0000	0000	0000	0101	0000	0000	0000	0202	0000	0000	0000	0202	0202	0000	0000	0000	0000	0202	0404	0404	0000	0000	0000	0404	0000	0204	0000	0202	0000	0000	0202	0000	0000	0000	0101	0000	0000	0000	0404	0000	0000	0101	0000	0404	0000	0202	0202	0000	0000	0000	0102	0202	0303	0404	0000	0202	0303	0202	0102	0202	0000	0304	0000	0101	0000	0000	0000	0202	0000	0000	0000	0202	0303	0000	0000	0404	0000	0102	0000	0000	0404	0000	0000	0101	0101	0101	0202	0000	0000	0303	0000	0202	0303	0000	0202	0404	0303	0101	0404	0202	0101	0000	0202	0404	0101	0000	0000	0101	0303	0202	0101	0102	0000	0000	0000	0000	0000	0000	0202	0000	0303	0000	0000	0000	0000	0000	0000	0000	0204	0000	0103	0202	0000	0000	0000	0000	0000	0101	0101	0000	0404	0101	0202	0000	0101	0103	0101	0000	0000	0000	0202	0101	0000	0000	0202	0000	0000	0000	0303	0404	0000	0404	0000	0000	0202	0000	0404	0404	0404	0000	0202	0404	0000	0000	0000	0000	0000	0000	0000	0000	0000	0000	0000	0000	0000	0000	0000	0101	0000	0202	0000	0000	0303	0000	0202	0101	0000	0000	0000	0404	0202	0000	0202	0000	0101	0000	0202	0000	0303	0000	0000	0000	0000	0000	0000	0101	0101	0000	0000	0000	0000	0404	0303	0202	0202	0000	0101	0303	0000	0204	0303	0202	0404	0404	0000	0000	0303	0000	0000	0404	0404	0203	0404	0000	0000	0000	0000	0404	0101	0303	0202	0102	0202	0000	0000	0000	0101	0000	0000	0000	0000	0000	0000	0000	0000	0000	0000	0303	0000	0101	0101	0000	0000	0101	0000	0000	0000	0101	0000	0000	0000	0000	0000	0000	0000	0000	0000	0000	0000	0000	0000	0204	0000	0101	0104	0202	0000	0000	0000	0404	0202	0000	0000	0404	0404	0101	0000	0204	0000	0000	0404	0101	0000	0101	0000	0404	0000	0101	0000	0000	0000	0104	0202	0000	0000	0000	0000	0204	0000	0204	0000	0000	0000	0000	0303	0000	0204	0303	0000	0000	0304	0000	0404	0000	0404	0000	0000	0000	0303	0000	0000	0000	0303	0101	0000	0404	0202	0000	0303	0303	0101	0101	0303	0000	0000	0000	0000	0101	0404	0404	0000	0202	0000	0303	0404	0000	0303	0101	0000	0404	0000	0000	0000	0000	0000	0404	0000	0202	0202	0000	0000	0000	0000	0000	0303	0404	0000	0000	0303	0000	0000	0303	0000	0000	0000	0000	0204	0000	0304	0000	0000	0000	0000	0303	0202	0101	0000	0000	0202	0101	0000	0404	0303	0303	0202	0303	0000	0000	0000	0000	0204	0000	0000	0000	0303	0000	0101	0000	0303	0000	0404	0202	0101	0202	0202	0404	0303	0202	0202	0000	0101	0204	0404	0000	0000	0202	0303	0000	0000	0202	0000	0000	0000	0404	0000	0000	0000	0000	0404	0000	0000	0000	0000	0000	0203	0303	0000	0303	0000	0101	0000	0202	0101	0202	0202	0000	0101	0000	0303	0000	0000	0000	0000	0000	0000	0202	0000	0101	0000	0303	0000	0101	0202	0404	0303	0000	0202	0103	0000	0000	0000	0404	0000	0000	0000	0000	0000	0000	0000	0000	0404	0404	0404	0000	0404	0000	0000	0303	0303	0000	0000	0000	0000	0303	0404	0000	0404	0000	0000	0303	0202	0000	0000	0202	0404	0202	0000	0000	0000	0000	0000	0303	0000	0103	0101	0202	0000	0000	0304	0103	0000	0000	0404	0000	0000	0000	0000	0000	0101	0000	0000	0404	0000	0000	0101	0203	0404	0202	0000	0000	0000	0303	0000	0000	0000	0303	0000	0000	0000	0000	0303	0404	0000	0000	0000	0000	0000	0000	0000	0000	0000	0000	0000	0103	0000	0000	0000	0000	0000	0202	0101	0000	0000	0203	0000	0404	0000	0102	0000	0000	0000	0404	0000	0202	0000	0303	0404	0101	0000	0404	0000	0202	0000	0000	0000	0104	0000	0000	0101	0202	0303	0101	0000	0000	0000	0000	0000	0000	0000	0101	0000	0000	0101	0000	0000	0000	0000	0404	0101	0303	0303	0000	0000	0202	0000	0303	0202	0000	0101	0101	0101	0000	0404	0000	0000	0000	0101	0000	0101	0101	0000	0404	0000	0000	0000	0202	0101	0101	0000	0000	0202	0303	0404	0303	0000	0303	0303	0404	0000	0000	0404	0000	0000	0000	0000	0303	0103	0101	0000	0101	0000	0203	0000	0000	0000	0000	0000	0000	0202	0303	0000	0000	0000	0303	0000	0102	0000	0303	0303	0000	0303	0000	0101	0000	0000	0204	0000	0101	0000	0000	0000	0101	0202	0000	0202	0000	0000	0303	0202	0000	0000	0202	0000	0000	0303	0000	0202	0202	0303	0000	0000	0000	0101	0000	0101	0000	0000	0202	0000	0000	0202	0404	0000	0101	0202	0404	0000	0101	0000	0101	0303	0000	0000	0303	0303	0000	0000	0303	0202	0000	0000	0000	0000	0204	0000	0000	0000	0000	0204	0101	0303	0303	0000	0202	0000	0303	0202	0000	0101	0303	0303	0000	0000	0000	0000	0000	0101	0000	0000	0202	0000	0000	0000	0000	0102	0202	0103	0303	0101	0101	0202	0000	0000	0000	0000	0000	0000	0404	0404	0404	0404	0000	0000	0000	0303	0101	0000	0202	0000	0000	0000	0000	0000	0000	0000	0202	0202	0303	0000	0000	0101	0000	0000	0000	0000	0000	0000	0000	0202	0404	0101	0000	0000	0303	0202	0202	0303	0000	0303	0000	0101	0000	0000	0000	0000	0000	0202	0101	0000	0101	0101	0000	0000	0000	0000	0202	0000	0202	0303	0404	0404	0000	0404	0000	0202	0000	0000	0000	0101	0000	0101	0000	0000	0101	0000	0202	0404	0202	0101	0000	0204	0203	0000	0303	0303	0000	0101	0303	0101	0000	0101	0303	0101	0000	0303	0202	0000	0000	0303	0000	0000	0101	0000	0303	0101	0303	0000	0303	0000	0101	0303	0000	0101	0000	0000	0000	0000	0000	0202	0101	0000	0000	0000	0202	0000	0000	0000	0303	0101	0000	0303	0000	0000	0000	0000	0104	0000	0000	0103	0202	0000	0303	0000	0000	0000	0000	0000	0000	0102	0101	0101	0303	0000	0202	0101	0000	0000	0000	0000	0303	0101	0000	0404	0000	0000	0000	0404	0202	0103	0303	0000	0404	0303	0101	0202	0000	0404	0101	0000	0101	0000	0000	0303	0202	0000	0303	0000	0303	0101	0000	0000	0000	0000	0000	0202	0404	0000	0202	0101	0101	0404	0000	0000	0000	0000	0000	0000	0404	0000	0404	0000	0000	0101	0000	0000	0202	0303	0000	0202	0000	0204	0000	0000	0000	0000	0000	0202	0000	0000	0000	0000	0303	0000	0101	0000	0202	0303	0000	0000	0000	0000	0000	0303	0000	0000	0404	0000	0303	0101	0101	0102	0101	0000	0000	0000	0101	0101	0303	0404	0000	0303	0000	0404	0202	0202	0101	0000	0202	0000	0000	0404	0404	0303	0303	0404	0000	0000	0000	0000	0404	0000	0000	0101	0000	0303	0000	0202	0202	0101	0000	0101	0404	0000	0404	0101	0103	0404	0000	0000	0000	0000	0000	0303	0000	0404	0303	0101	0000	0000	0000	0101	0000	0000	0303	0000	0303	0204	0303	0101	0202	0000	0000	0404	0404	0000	0204	0000	0000	0101	0202	0202	0404	0000	0000	0404	0000	0303	0000	0000	0000	0000	0000	0000	0000	0000	0404	0404	0000	0000	0202	0404	0000	0404	0000	0000	0000	0000	0404	0101	0404	0000	0000	0101	0000	0202	0000	0000	0204	0000	0404	0000	0000	0000	0202	0000	0102	0202	0000	0303	0404	0000	0404	0000	0000	0000	0000	0000	0404	0303	0204	0000	0000	0000	0000	0000	0000	0000	0303	0404	0101	0000	0303	0303	0000	0202	0303	0000	0101	0000	0000	0000	0000	0202	0204	0000	0000	0202	0000	0000	0000	0000	0000	0000	0000	0404	0000	0404	0000	0404	0000	0303	0202	0204	0303	0000	0000	0101	0000	0404	0000	0000	0000	0000	0404	0000	0000	0000	0000	0000	0000	0304	0000	0000	0000	0000	0202	0000	0000	0000	0101	0000	0404	0000	0404	0000	0101	0000	0101	0000	0000	0000	0000	0404	0101	0404	0000	0000	0404	0000	0000	0000	0000	0101	0404	0303	0000	0000	0000	0000	0303	0303	0000	0000	0000	0000	0000	0202	0000	0103	0101	0404	0000	0202	0000	0204	0404	0000	0000	0000	0000	0000	0000	0000	0000	0202	0303	0101	0000	0202	0202	0000	0000	0000	0000	0000	0404	0202	0202	0303	0000	0303	0000	0000	0404	0000	0000	0404	0101	0303	0303	0404	0404	0000	0303	0000	0000	0101	0202	0000	0000	0000	0404	0303	0202	0202	0000	0000	0000	0000	0000	0202	0000	0101	0000	0000	0000	0202	0101	0000	0404	0404	0000	0000	0000	0000	0000	0000	0101	0202	0000	0000	0000	0000	0000	0101	0101	0303	0303	0000	0000	0000	0303	0404	0404	0303	0202	0000	0101	0303	0000	0000	0000	0303	0000	0202	0000	0000	0000	0000	0404	0000	0101	0101	0000	0000	0202	0101	0404	0000	0000	0000	0000	0404	0202	0404	0000	0000	0000	0000	0101	0303	0000	0000	0000	0101	0000	0000	0000	0000	0202	0101	0103	0000	0303	0202	0202	0000	0000	0404	0202	0000	0000	0202	0000	0000	0000	0000	0000	0000	0000	0000	0000	0202	0000	0404	0202	0000	0303	0000	0404	0000	0404	0000	0104	0101	0202	0000	0000	0202	0303	0000	0202	0202	0101	0000	0303	0000	0000	0404	0000	0202	0000	0204	0000	0303	0000	0000	0101	0000	0000	0404	0303	0000	0000	0304	0000	0101	0101	0000	0204	0101	0404	0000	0000	0204	0101	0304	0202	0101	0000	0000	0000	0000	0000	0000	0000	0303	0000	0303	0404	0404	0000	0000	0101	0000	0000	0000	0000	0000	0304	0000	0104	0000	0000	0000	0000	0202	0000	0404	0101	0202	0303	0404	0000	0000	0000	0101	0000	0404	0000	0000	0000	0404	0000	0101	0000	0304	0000	0000	0000	0000	0404	0404	0000	0101	0000	0304	0000	0101	0202	0000	0303	0303	0101	0101	0000	0404	0101	0000	0000	0101	0202	0404	0101	0000	0000	0204	0000	0000	0000	0000	0000	0000	0101	0000	0202	0000	0202	0000	0000	0000	0000	0101	0000	0000	0000	0102	0303	0000	0000	0000	0000	0404	0101	0202	0303	0000	0000	0000	0000	0000	0202	0303	0000	0000	0404	0101	0000	0202	0404	0202	0000	0000	0000	0202	0000	0404	0101	0204	0202	0000	0000	0101	0404	0000	0000	0000	0000	0000	0000	0000	0000	0303	0000	0303	0101	0202	0000	0101	0103	0101	0000	0000	0404	0000	0000	0101	0404	0404	0102	0000	0303	0000	0000	0000	0000	0101	0000	0404	0204	0000	0000	0202	0101	0000	0303	0303	0000	0202	0000	0000	0000	0000	0000	0404	0202	0204	0000	0000	0303	0404	0101	0000	0404	0000	0101	0000	0000	0101	0000	0202	0000	0000	0404	0404	0000	0202	0000	0202	0101	0303	0202	0000	0000	0000	0000	0000	0000	0202	0303	0303	0303	0303	0000	0404	0000	0000	0104	0404	0000	0202	0000	0101	0000	0000	0202	0000	0000	0303	0303	0203	0404	0000	0101	0204	0000	0101	0404	0404	0000	0000	0000	0000	0101	0101	0000	0303	0202	0202	0000	0101	0000	0303	0000	0101	0303	0000	0000	0000	0404	0202	0000	0000	0404	0000	0101	0000	0404	0000	0000	0000	0101	0000	0204	0101	0202	0000	0202	0202	0000	0000	0404	0000	0303	0000	0000	0000	0000	0101	0204	0000	0202	0000	0404	0000	0000	0101	0000	0101	0000	0000	0101	0000	0000	0101	0000	0303	0202	0202	0000	0000	0303	0000	0101	0000	0202	0000	0000	0404	0000	0404	0303	0000	0000	0101	0000	0000	0000	0000	0202	0000	0000	0000	0202	0000	0000	0000	0000	0000	0101	0202	0303	0000	0000	0204	0000	0000	0303	0000	0000	0000	0000	0202	0000	0000	0101	0202	0000	0404	0202	0000	0000	0000	0202	0000	0101	0000	0303	0303	0203	0000	0202	0000	0000	0101	0303	0000	0203	0202	0303	0202	0000	0000	0000	0202	0303	0000	0000	0303	0000	0000	0101	0000	0404	0404	0000	0303	0000	0000	0303	0000	0404	0000	0000	0101	0000	0202	0000	0202	0404	0202	0000	0000	0000	0000	0303	0303	0000	0000	0303	0303	0000	0000	0000	0000	0000	0000	0000	0202	0303	0404	0000	0101	0000	0000	0000	0303	0202	0000	0000	0000	0000	0202	0101	0404	0000	0000	0000	0000	0202	0000	0303	0000	0404	0000	0203	0000	0303	0000	0303	0000	0404	0000	0202	0202	0000	0204	0000	0303	0202	0000	0000	0000	0000	0000	0202	0000	0000	0000	0000	0000	0000	0101	0404	0202	0000	0000	0000	0204	0404	0000	0104	0303	0202	0000	0000	0000	0202	0000	0000	0000	0303	0202	0000	0000	0000	0000	0000	0202	0404	0000	0303	0303	0000	0101	0000	0404	0303	0101	0404	0204	0000	0000	0000	0404	0000	0202	0303	0000	0000	0000	0303	0303	0101	0000	0404	0000	0404	0000	0000	0000	0000	0000	0101	0000	0404	0000	0000	0000	0303	0000	0000	0202	0000	0000	0404	0000	0303	0000	0101	0000	0000	0404	0000	0000	0303	0102	0304	0103	0000	0000	0303	0000	0000	0000	0000	0000	0000	0000	0101	0000	0101	0000	0404	0202	0404	0000	0000	0000	0202	0303	0000	0404	0000	0000	0103	0000	0000	0000	0000	0000	0000	0303	0000	0000	0202	0202	0103	0000	0000	0000	0101	0101	0404	0000	0000	0404	0000	0202	0000	0000	0000	0000	0000	0000	0303	0202	0202	0102	0303	0000	0101	0404	0000	0000	0404	0000	0000	0404	0303	0404	0202	0303	0000	0101	0103	0101	0000	0304	0000	0000	0404	0000	0103	0404	0000	0303	0101	0000	0404	0303	0303	0000	0000	0102	0000	0103	0000	0404	0000	0202	0000	0000	0000	0202	0303	0303	0303	0000	0000	0202	0101	0303	0404	0000	0404	0000	0303	0303	0000	0000	0000	0000	0101	0101	0202	0000	0000	0000	0101	0202	0000	0202	0303	0101	0000	0000	0202	0404	0000	0101	0000	0000	0202	0000	0000	0000	0303	0101	0000	0202	0000	0000	0202	0000	0000	0000	0404	0000	0404	0202	0000	0000	0204	0303	0000	0304	0000	0000	0000	0000	0101	0000	0000	0404	0000	0101	0000	0000	0000	0000	0101	0000	0303	0000	0101	0000	0202	0000	0101	0404	0000	0000	0000	0000	0000	0404	0203	0202	0102	0000	0303	0000	0304	0000	0000	0101	0000	0000	0000	0000	0000	0202	0000	0000	0000	0303	0101	0000	0000	0000	0000	0202	0303	0101	0202	0404	0303	0000	0000	0404	0303	0303	0202	0404	0000	0000	0000	0303	0404	0000	0404	0000	0000	0000	0303	0000	0000	0101	0101	0000	0000	0000	0000	0202	0404	0000	0000	0000	0000	0000	0404	0000	0101	0000	0303	0000	0404	0000	0000	0000	0000	0303	0202	0000	0303	0000	0204	0000	0000	0404	0101	0404	0000	0202	0000	0000	0101	0000	0000	0202	0404	0404	0000	0101	0000	0000	0000	0404	0404	0000	0202	0404	0000	0101	0102	0000	0000	0000	0104	0202	0000	0101	0104	0404	0000	0000	0202	0000	0101	0303	0000	0101	0000	0101	0000	0101	0404	0404	0000	0000	0202	0303	0000	0000	0000	0101	0000	0202	0404	0000	0404	0000	0204	0104	0303	0303	0000	0000	0303	0202	0303	0000	0000	0404	0202	0202	0000	0000	0101	0000	0000	0202	0000	0202	0101	0000	0000	0204	0000	0000	0000	0000	0303	0000	0202	0000	0303	0000	0101	0000	0202	0202	0303	0000	0303	0000	0000	0101	0000	0000	0101	0303	0303	0000	0202	0303	0202	0202	0000	0303	0000	0000	0000	0101	0000	0000	0000	0204	0000	0000	0000	0000	0404	0000	0101	0000	0103	0404	0101	0000	0000	0000	0000	0101	0000	0101	0000	0000	0101	0303	0101	0000	0404	0000	0202	0103	0303	0404	0101	0000	0000	0000	0101	0303	0000	0000	0000	0000	0000	0000	0202	0000	0103	0000	0000	0404	0303	0202	0202	0000	0404	0000	0202	0303	0404	0101	0000	0000	0303	0202	0000	0202	0000	0000	0000	0000	0404	0000	0000	0000	0000	0202	0101	0000	0202	0404	0000	0000	0000	0000	0303	0303	0000	0000	0404	0000	0000	0000	0000	0000	0000	0000	0000	0202	0000	0000	0000	0303	0404	0000	0000	0202	0303	0000	0204	0404	0000	0000	0000	0000	0404	0000	0000	0000	0000	0101	0000	0000	0102	0000	0202	0000	0101	0000	0202	0303	0000	0000	0203	0101	0000	0303	0101	0303	0000	0000	0000	0000	0000	0000	0404	0101	0000	0404	0202	0000	0000	0204	0000	0202	0202	0000	0000	0000	0000	0000	0000	0202	0404	0000	0303	0202	0101	0000	0000	0000	0000	0000	0303	0000	0000	0303	0000	0000	0303	0000	0000	0000	0000	0000	0000	0000	0000	0101	0303	0303	0000	0202	0202	0202	0000	0000	0202	0000	0404	0303	0303	0000	0102	0000	0000	0000	0101	0000	0000	0000	0202	0304	0101	0303	0000	0303	0000	0404	0303	0000	0202	0000	0000	0000	0000	0303	0000	0000	0000	0000	0000	0101	0303	0101	0404	0202	0000	0000	0101	0000	0000	0202	0000	0000	0000	0000	0000	0000	0202	0404	0303	0101	0404	0000	0000	0204	0000	0000	0000	0202	0303	0000	0000	0303	0303	0404	0303	0000	0000	0101	0202	0404	0000	0404	0000	0101	0404	0000	0000	0304	0000	0202	0000	0404	0101	0000	0404	0000	0202	0000	0000	0404	0202	0404	0000	0000	0101	0404	0000	0000	0000	0000	0000	0000	0000	0000	0000	0000	0101	0303	0000	0000	0303	0000	0101	0101	0303	0000	0000	0000	0000	0000	0304	0000	0000	0000	0000	0000	0000	0000	0404	0101	0000	0000	0000	0000	0000	0000	0000	0000	0000	0303	0404	0101	0101	0000	0101	0000	0303	0101	0000	0404	0000	0000	0202	0000	0000	0000	0404	0303	0000	0404	0000	0103	0000	0404	0000	0404	0202	0000	0101	0000	0000	0101	0101	0404	0000	0000	0404	0000	0000	0000	0303	0000	0000	0202	0000	0000	0000	0000	0000	0000	0101	0000	0000	0000	0000	0404	0000	0000	0404	0404	0000	0000	0104	0101	0000	0000	0000	0000	0204	0000	0000	0000	0000	0204	0000	0000	0404	0202	0000	0000	0000	0404	0101	0404	0101	0000	0000	0000	0000	0000	0000	0000	0303	0000	0000	0202	0101	0103	0101	0000	0000	0404	0000	0000	0303	0000	0000	0404	0000	0101	0204	0000	0202	0000	0101	0404	0000	0303	0000	0000	0000	0202	0101	0000	0000	0204	0000	0000	0000	0000	0000	0000	0303	0000	0000	0000	0202	0000	0000	0000	0000	0000	0000	0101	0000	0000	0202	0000	0000	0000	0202	0000	0404	0000	0000	0404	0000	0303	0303	0202	0000	0303	0303	0000	0000	0000	0303	0203	0000	0000	0000	0202	0000	0000	0000	0000	0000	0000	0000	0000	0202	0303	0303	0000	0000	0000	0202	0000	0000	0000	0000	0103	0000	0303	0000	0101	0000	0000	0103	0000	0000	0202	0000	0303	0000	0000	0000	0000	0303	0101	0000	0202	0000	0202	0000	0000	0000	0000	0202	0000	0000	0204	0000	0000	0000	0000	0000	0000	0000	0202	0000	0000	0000	0404	0000	0000	0000	0404	0000	0000	0000	0000	0000	0101	0202	0000	0000	0404	0000	0000	0204	0404	0000	0000	0000	0000	0000	0101	0000	0102	0000	0000	0404	0000	0303	0000	0404	0103	0000	0303	0101	0101	0404	0000	0000	0000	0303	0000	0303	0000	0304	0000	0303	0104	0303	0000	0000	0303	0000	0404	0000	0000	0104	0101	0202	0404	0202	0104	0000	0303	0000	0000	0000	0101	0000	0202	0102	0303	0101	0404	0000	0303	0000	0000	0404	0000	0101	0000	0000	0000	0303	0000	0101	0000	0000	0303	0000	0000	0000	0000	0404	0000	0000	0000	0000	0000	0000	0000	0202	0202	0000	0000	0000	0000	0303	0404	0303	0202	0000	0303	0101	0202	0000	0000	0202	0000	0000	0101	0000	0000	0000	0404	0000	0000	0101	0202	0202	0404	0404	0000	0000	0000	0000	0000	0101	0000	0000	0000	0000	0000	0000	0303	0000	0000	0000	0101	0303	0101	0202	0000	0404	0101	0404	0000	0000	0000	0303	0000	0000	0000	0000	0000	0101	0000	0000	0202	0000	0000	0000	0000	0303	0000	0000	0101	0000	0000	0000	0000	0404	0000	0000	0202	0101	0000	0000	0000	0202	0000	0101	0000	0303	0101	0000	0101	0000	0000	0000	0000	0000	0000	0000	0404	0303	0000	0202	0000	0000	0000	0000	0000	0000	0101	0000	0404	0202	0000	0000	0000	0000	0000	0000	0000	0101	0303	0000	0000	0000	0000	0000	0303	0202	0000	0303	0202	0000	0000	0404	0000	0000	0202	0000	0000	0000	0404	0303	0000	0404	0000	0202	0000	0000	0101	0202	0404	0000	0000	0000	0000	0000	0000	0000	0303	0000	0304	0101	0101	0000	0000	0404	0000	0101	0000	0000	0101	0404	0202	0000	0000	0000	0000	0000	0303	0000	0000	0000	0000	0000	0000	0000	0000	0000	0303	0000	0000	0000	0404	0000	0000	0404	0000	0000	0000	0101	0000	0000	0204	0000	0000	0000	0000	0404	0000	0303	0000	0000	0000	0000	0000	0303	0000	0000	0000	0000	0000	0204	0000	0101	0104	0000	0000	0404	0000	0404	0303	0000	0000	0204	0000	0000	0000	0000	0000	0000	0000	0202	0000	0102	0000	0000	0000	0303	0101	0000	0000	0000	0303	0101	0000	0000	0000	0000	0000	0000	0101	0202	0000	0303	0000	0404	0202	0101	0000	0204	0101	0404	0303	0404	0303	0102	0000	0303	0000	0404	0303	0101	0404	0303	0000	0000	0000	0000	0000	0000	0404	0404	0000	0000	0404	0000	0000	0000	0000	0000	0000	0000	0101	0404	0103	0000	0000	0303	0000	0101	0000	0304	0000	0304	0000	0000	0202	0202	0000	0000	0000	0000	0202	0101	0101	0404	0404	0000	0000	0000	0000	0000	0000	0404	0000	0101	0000	0303	0000	0000	0303	0202	0202	0404	0202	0303	0202	0303	0000	0303	0303	0101	0303	0101	0000	0000	0000	0000	0000	0404	0202	0000	0202	0000	0101	0202	0000	0101	0303	0000	0000	0404	0404	0000	0000	0000	0202	0101	0404	0000	0101	0404	0202	0000	0000	0101	0000	0000	0303	0303	0000	0101	0000	0404	0101	0101	0101	0303	0404	0000	0203	0000	0000	0000	0000	0202	0202	0000	0000	0000	0000	0000	0000	0000	0000	0303	0202	0404	0000	0101	0101	0303	0000	0000	0000	0000	0000	0404	0000	0000	0303	0000	0000	0000	0202	0000	0000	0000	0202	0000	0000	0000	0101	0000	0404	0000	0000	0000	0000	0101	0000	0404	0101	0101	0000	0303	0404	0000	0000	0101	0101	0202	0000	0202	0303	0404	0303	0404	0000	0000	0000	0000	0000	0101	0000	0000	0101	0000	0000	0000	0000	0000	0303	0202	0303	0101	0000	0000	0000	0000	0000	0000	0000	0101	0000	0000	0000	0000	0000	0303	0000	0000	0000	0000	0000	0000	0000	0202	0000	0000
BJ80_A03_all,	0000	0404	0000	0303	0000	0000	0000	0303	0303	0303	0101	0000	0000	0000	0000	0103	0101	0101	0000	0000	0101	0303	0000	0202	0000	0101	0000	0000	0000	0101	0000	0202	0000	0404	0000	0101	0000	0000	0000	0303	0000	0404	0000	0202	0000	0000	0101	0404	0000	0101	0000	0000	0000	0000	0000	0000	0000	0404	0000	0000	0000	0000	0000	0000	0000	0000	0000	0000	0000	0000	0000	0101	0303	0202	0000	0202	0000	0000	0000	0203	0303	0404	0303	0202	0000	0102	0303	0202	0000	0000	0000	0000	0000	0000	0000	0101	0101	0101	0000	0000	0000	0000	0202	0404	0000	0000	0404	0000	0000	0000	0000	0103	0000	0202	0000	0000	0000	0000	0101	0404	0202	0101	0000	0101	0000	0303	0000	0000	0000	0202	0000	0000	0101	0000	0000	0204	0000	0404	0303	0000	0000	0000	0000	0000	0000	0101	0304	0000	0000	0000	0204	0303	0000	0202	0101	0000	0000	0000	0404	0203	0000	0000	0000	0101	0000	0101	0000	0104	0101	0202	0000	0101	0000	0202	0101	0202	0404	0000	0404	0303	0202	0000	0000	0303	0202	0000	0000	0101	0103	0000	0104	0000	0000	0000	0000	0101	0202	0303	0000	0303	0202	0000	0000	0202	0000	0101	0000	0303	0000	0000	0303	0000	0404	0000	0202	0000	0202	0103	0000	0000	0103	0000	0000	0000	0000	0404	0000	0404	0000	0000	0000	0303	0000	0404	0103	0000	0000	0000	0000	0202	0000	0000	0000	0000	0202	0000	0000	0202	0000	0000	0303	0000	0101	0101	0000	0202	0000	0303	0000	0000	0000	0000	0000	0101	0303	0101	0404	0303	0000	0000	0000	0000	0101	0000	0000	0000	0000	0000	0404	0202	0101	0404	0101	0000	0303	0000	0000	0000	0000	0103	0404	0000	0000	0000	0000	0000	0204	0000	0000	0202	0000	0000	0303	0000	0000	0000	0204	0103	0404	0303	0303	0101	0101	0303	0404	0101	0000	0404	0000	0000	0000	0101	0303	0000	0101	0404	0404	0000	0000	0000	0303	0000	0202	0202	0000	0202	0000	0101	0303	0202	0203	0303	0000	0404	0303	0303	0000	0103	0000	0000	0102	0000	0404	0202	0000	0303	0000	0000	0103	0101	0404	0404	0304	0202	0202	0303	0000	0000	0102	0102	0303	0101	0000	0000	0000	0000	0000	0000	0000	0000	0101	0000	0000	0000	0000	0303	0101	0202	0000	0000	0103	0404	0202	0303	0404	0000	0000	0303	0404	0000	0000	0103	0000	0303	0000	0101	0101	0000	0202	0000	0000	0000	0203	0000	0000	0000	0000	0404	0000	0000	0303	0000	0204	0000	0000	0103	0000	0000	0000	0000	0303	0202	0404	0303	0303	0101	0404	0000	0000	0000	0303	0000	0000	0000	0202	0000	0000	0000	0000	0202	0000	0000	0000	0000	0000	0000	0000	0404	0101	0404	0000	0303	0000	0303	0000	0000	0404	0103	0303	0000	0000	0000	0202	0000	0000	0000	0000	0101	0000	0404	0202	0000	0000	0000	0000	0101	0000	0104	0000	0101	0000	0103	0000	0000	0103	0000	0303	0000	0000	0101	0202	0000	0000	0000	0000	0404	0000	0202	0303	0000	0000	0000	0000	0404	0202	0404	0000	0000	0204	0000	0101	0103	0000	0101	0404	0000	0404	0000	0304	0000	0000	0404	0000	0101	0000	0101	0202	0101	0303	0101	0202	0303	0000	0000	0303	0000	0101	0000	0000	0101	0000	0000	0000	0000	0102	0202	0000	0303	0000	0404	0404	0000	0103	0303	0202	0202	0000	0000	0000	0404	0202	0103	0404	0404	0000	0000	0000	0000	0000	0000	0202	0000	0000	0404	0000	0000	0000	0000	0000	0000	0202	0000	0202	0000	0000	0000	0202	0303	0000	0101	0101	0303	0000	0404	0303	0103	0303	0000	0303	0000	0101	0000	0202	0000	0000	0303	0000	0404	0000	0000	0000	0000	0303	0000	0000	0000	0303	0000	0000	0202	0000	0101	0303	0303	0000	0101	0000	0303	0000	0404	0000	0202	0202	0000	0000	0000	0404	0202	0202	0000	0000	0000	0203	0303	0000	0000	0101	0303	0000	0000	0000	0000	0202	0202	0101	0303	0102	0202	0000	0000	0202	0000	0101	0000	0303	0000	0000	0202	0202	0101	0000	0000	0202	0000	0000	0000	0000	0303	0303	0000	0000	0000	0000	0303	0000	0000	0000	0202	0404	0000	0000	0000	0404	0000	0101	0000	0000	0000	0202	0000	0303	0000	0000	0000	0404	0000	0303	0202	0101	0101	0202	0404	0000	0000	0000	0101	0000	0202	0103	0000	0202	0000	0203	0101	0000	0304	0000	0000	0202	0000	0000	0000	0404	0000	0303	0103	0000	0404	0303	0202	0000	0101	0404	0000	0304	0000	0303	0202	0000	0404	0404	0101	0000	0000	0202	0204	0000	0204	0101	0000	0204	0000	0101	0000	0404	0000	0303	0404	0303	0000	0101	0202	0000	0000	0101	0000	0000	0000	0101	0000	0000	0000	0404	0404	0404	0000	0202	0000	0303	0000	0404	0202	0101	0000	0000	0000	0000	0000	0000	0000	0101	0404	0101	0303	0000	0404	0202	0000	0101	0000	0000	0000	0000	0404	0303	0000	0303	0000	0000	0000	0000	0202	0202	0000	0000	0202	0000	0101	0000	0303	0202	0000	0000	0101	0000	0103	0000	0404	0103	0404	0000	0000	0000	0000	0102	0303	0202	0101	0000	0000	0303	0000	0101	0202	0103	0303	0000	0202	0101	0303	0101	0303	0000	0000	0404	0304	0000	0000	0000	0000	0000	0101	0202	0000	0202	0101	0000	0404	0202	0204	0303	0000	0000	0202	0303	0404	0000	0000	0000	0202	0000	0000	0101	0404	0303	0101	0303	0000	0000	0404	0000	0202	0303	0303	0202	0000	0000	0000	0303	0000	0404	0202	0303	0000	0304	0404	0202	0000	0000	0000	0202	0404	0000	0000	0000	0101	0202	0303	0000	0404	0000	0000	0103	0103	0000	0000	0000	0202	0303	0000	0000	0000	0000	0404	0000	0000	0000	0000	0101	0000	0000	0000	0000	0000	0404	0000	0101	0000	0000	0404	0303	0000	0203	0101	0000	0000	0000	0303	0000	0101	0000	0303	0000	0000	0000	0000	0202	0404	0202	0204	0000	0303	0101	0000	0104	0000	0103	0000	0000	0202	0101	0000	0000	0204	0000	0000	0404	0101	0202	0000	0101	0303	0202	0000	0000	0000	0202	0404	0103	0103	0202	0000	0000	0101	0303	0000	0000	0303	0000	0000	0101	0202	0000	0404	0404	0202	0000	0000	0101	0000	0303	0303	0000	0101	0000	0000	0000	0000	0000	0000	0101	0000	0303	0303	0000	0000	0000	0000	0000	0101	0101	0000	0000	0000	0000	0000	0101	0101	0101	0101	0000	0000	0000	0000	0000	0404	0101	0000	0000	0000	0000	0000	0303	0404	0101	0101	0000	0000	0404	0000	0000	0303	0000	0000	0202	0303	0303	0202	0202	0101	0303	0204	0000	0404	0000	0000	0000	0000	0303	0202	0000	0000	0404	0303	0303	0000	0000	0202	0101	0000	0000	0101	0000	0000	0000	0101	0000	0101	0202	0000	0303	0000	0000	0000	0303	0000	0303	0404	0101	0303	0303	0404	0000	0101	0404	0103	0000	0404	0000	0000	0000	0000	0101	0000	0101	0000	0000	0101	0202	0000	0202	0303	0303	0000	0202	0000	0000	0000	0202	0000	0000	0000	0103	0202	0404	0404	0404	0303	0000	0000	0104	0000	0000	0000	0000	0000	0000	0000	0000	0202	0202	0404	0304	0101	0000	0303	0303	0000	0104	0000	0404	0102	0303	0000	0000	0202	0000	0101	0101	0000	0202	0000	0303	0000	0000	0202	0000	0104	0000	0101	0303	0000	0303	0404	0000	0404	0404	0204	0404	0204	0404	0000	0000	0101	0404	0101	0000	0000	0101	0000	0303	0000	0202	0202	0202	0000	0303	0000	0202	0303	0104	0101	0202	0000	0202	0202	0101	0000	0303	0000	0000	0101	0404	0000	0000	0000	0000	0202	0000	0000	0303	0000	0404	0404	0202	0000	0000	0303	0000	0000	0000	0000	0303	0000	0202	0000	0000	0000	0000	0000	0000	0202	0000	0000	0000	0202	0202	0000	0000	0202	0000	0202	0202	0000	0000	0404	0000	0303	0000	0202	0000	0303	0000	0101	0000	0101	0303	0000	0000	0404	0202	0000	0303	0101	0202	0104	0404	0101	0204	0204	0303	0000	0101	0000	0000	0000	0000	0000	0000	0000	0101	0000	0303	0000	0101	0101	0404	0202	0303	0000	0000	0303	0303	0000	0000	0303	0303	0000	0000	0204	0000	0303	0404	0000	0000	0000	0000	0000	0000	0000	0000	0000	0101	0404	0202	0000	0202	0000	0000	0000	0303	0404	0000	0000	0000	0000	0000	0303	0000	0000	0103	0000	0000	0202	0101	0404	0303	0000	0000	0303	0103	0000	0202	0000	0000	0303	0000	0303	0000	0000	0303	0000	0303	0303	0000	0203	0000	0000	0404	0103	0303	0303	0303	0404	0000	0000	0101	0000	0000	0404	0000	0000	0000	0000	0000	0000	0000	0101	0000	0303	0000	0000	0204	0000	0000	0000	0303	0000	0202	0303	0000	0101	0000	0404	0103	0202	0303	0000	0103	0104	0101	0000	0102	0204	0000	0000	0000	0000	0104	0101	0000	0404	0000	0000	0303	0303	0202	0303	0000	0101	0000	0303	0000	0000	0000	0101	0000	0404	0303	0303	0202	0202	0101	0303	0303	0000	0000	0404	0404	0404	0303	0202	0000	0000	0303	0000	0000	0101	0202	0101	0000	0000	0000	0101	0203	0303	0000	0000	0404	0000	0202	0204	0000	0000	0000	0101	0204	0202	0203	0304	0303	0000	0303	0101	0000	0000	0104	0000	0101	0101	0103	0000	0202	0404	0000	0000	0000	0303	0000	0101	0000	0303	0103	0000	0102	0000	0000	0303	0000	0000	0000	0000	0404	0000	0000	0303	0404	0000	0303	0000	0000	0000	0000	0102	0000	0104	0000	0101	0101	0303	0000	0202	0202	0202	0204	0303	0000	0404	0204	0101	0000	0404	0404	0303	0000	0103	0000	0101	0101	0000	0000	0000	0000	0000	0000	0101	0000	0000	0000	0000	0000	0103	0303	0000	0000	0202	0202	0000	0000	0303	0303	0101	0404	0404	0303	0000	0000	0101	0000	0000	0303	0000	0303	0000	0000	0202	0303	0202	0000	0404	0404	0000	0000	0101	0404	0000	0000	0000	0303	0404	0000	0000	0000	0000	0000	0000	0000	0000	0101	0000	0202	0000	0000	0000	0202	0101	0000	0404	0000	0303	0000	0202	0000	0101	0000	0000	0000	0404	0000	0101	0000	0000	0303	0404	0101	0000	0000	0000	0000	0202	0101	0103	0000	0000	0202	0103	0000	0101	0000	0000	0202	0000	0303	0000	0101	0000	0000	0000	0000	0101	0000	0101	0101	0000	0000	0000	0202	0000	0101	0101	0000	0202	0000	0202	0202	0000	0000	0103	0404	0202	0303	0000	0000	0404	0404	0202	0000	0404	0404	0000	0104	0101	0000	0303	0000	0202	0000	0000	0303	0303	0000	0202	0000	0000	0404	0000	0103	0000	0000	0101	0000	0000	0103	0101	0103	0000	0101	0000	0000	0404	0000	0000	0101	0000	0000	0000	0000	0000	0202	0000	0404	0000	0303	0101	0000	0000	0000	0000	0303	0000	0000	0102	0000	0303	0000	0303	0101	0101	0000	0000	0000	0000	0404	0000	0404	0202	0204	0000	0000	0000	0000	0404	0202	0404	0404	0202	0000	0404	0101	0000	0000	0101	0104	0000	0101	0000	0202	0000	0000	0000	0000	0000	0000	0202	0101	0303	0000	0204	0303	0202	0000	0000	0000	0000	0000	0000	0404	0000	0000	0000	0000	0202	0000	0000	0000	0000	0101	0000	0101	0000	0000	0000	0000	0202	0202	0202	0104	0303	0303	0202	0303	0000	0000	0000	0101	0000	0000	0404	0000	0000	0000	0000	0000	0404	0000	0303	0000	0000	0000	0203	0101	0000	0303	0404	0303	0000	0000	0000	0000	0404	0101	0000	0303	0202	0303	0000	0203	0103	0000	0000	0000	0000	0000	0304	0000	0303	0101	0202	0000	0202	0000	0202	0000	0000	0000	0000	0000	0000	0202	0000	0000	0000	0101	0000	0204	0000	0101	0000	0000	0000	0000	0000	0303	0000	0303	0404	0101	0103	0000	0202	0000	0000	0000	0000	0202	0000	0000	0000	0000	0000	0202	0000	0202	0303	0000	0101	0102	0303	0303	0304	0202	0101	0000	0102	0404	0404	0000	0202	0000	0101	0404	0404	0101	0000	0101	0000	0000	0000	0000	0000	0000	0000	0404	0000	0000	0202	0303	0000	0000	0404	0000	0202	0101	0000	0202	0202	0303	0202	0101	0000	0303	0000	0000	0000	0202	0000	0000	0303	0000	0204	0000	0000	0000	0000	0204	0000	0000	0000	0303	0000	0101	0202	0000	0404	0000	0000	0202	0000	0202	0202	0000	0404	0101	0000	0101	0303	0303	0404	0404	0000	0000	0101	0000	0303	0000	0000	0303	0101	0204	0000	0404	0000	0303	0000	0000	0000	0000	0000	0000	0101	0000	0303	0000	0000	0101	0000	0202	0000	0000	0000	0000	0000	0000	0000	0000	0304	0101	0303	0000	0404	0404	0000	0202	0101	0000	0101	0000	0000	0000	0104	0202	0202	0000	0303	0000	0000	0101	0000	0000	0303	0202	0000	0000	0000	0000	0000	0000	0000	0404	0101	0000	0000	0000	0303	0303	0000	0202	0101	0000	0000	0101	0303	0404	0404	0000	0000	0000	0404	0202	0404	0000	0000	0000	0000	0202	0000	0303	0000	0101	0000	0000	0000	0000	0202	0102	0000	0404	0101	0303	0202	0404	0000	0404	0000	0202	0404	0101	0000	0000	0000	0000	0000	0000	0303	0101	0101	0202	0000	0303	0000	0202	0101	0000	0103	0404	0303	0104	0000	0404	0202	0404	0000	0000	0000	0303	0000	0103	0000	0000	0204	0404	0000	0202	0000	0101	0000	0000	0000	0202	0000	0103	0202	0000	0000	0000	0404	0202	0404	0000	0202	0000	0000	0101	0000	0000	0101	0101	0101	0204	0404	0000	0000	0202	0000	0000	0000	0202	0000	0000	0202	0103	0000	0303	0000	0404	0000	0303	0303	0000	0000	0000	0000	0000	0303	0202	0000	0000	0000	0000	0203	0000	0103	0000	0404	0000	0303	0101	0000	0000	0000	0404	0000	0000	0000	0404	0303	0204	0000	0303	0404	0404	0404	0202	0000	0404	0404	0101	0000	0404	0000	0000	0303	0404	0000	0000	0000	0101	0202	0303	0202	0101	0202	0000	0303	0000	0202	0000	0000	0303	0000	0000	0101	0000	0000	0404	0202	0101	0202	0000	0000	0404	0101	0101	0303	0202	0101	0101	0303	0202	0000	0404	0202	0101	0103	0000	0303	0404	0000	0000	0103	0000	0202	0404	0404	0101	0000	0000	0101	0101	0202	0000	0000	0303	0000	0000	0000	0202	0202	0404	0000	0303	0000	0404	0202	0101	0000	0101	0303	0202	0000	0303	0000	0202	0204	0204	0000	0303	0202	0202	0404	0303	0000	0101	0000	0000	0000	0000	0404	0000	0000	0000	0000	0303	0000	0404	0000	0404	0404	0303	0303	0303	0101	0000	0202	0000	0101	0000	0404	0000	0000	0000	0101	0000	0202	0202	0000	0000	0000	0101	0103	0000	0202	0202	0303	0101	0000	0404	0202	0000	0000	0000	0102	0000	0303	0404	0000	0101	0303	0303	0000	0000	0000	0000	0000	0102	0202	0000	0202	0000	0404	0101	0202	0404	0000	0000	0000	0000	0404	0000	0000	0000	0000	0000	0000	0000	0000	0000	0000	0101	0303	0202	0000	0000	0101	0404	0303	0000	0204	0204	0000	0202	0103	0101	0000	0000	0000	0000	0101	0000	0000	0000	0404	0000	0202	0000	0000	0000	0000	0404	0404	0404	0000	0202	0000	0000	0303	0303	0404	0303	0000	0202	0000	0202	0202	0000	0000	0404	0202	0101	0202	0000	0102	0204	0000	0404	0104	0404	0000	0000	0000	0000	0000	0000	0000	0000	0101	0101	0000	0000	0000	0101	0000	0000	0104	0202	0000	0000	0104	0104	0000	0000	0000	0000	0000	0101	0101	0000	0303	0000	0203	0404	0000	0204	0000	0202	0000	0404	0000	0000	0404	0000	0404	0000	0000	0202	0000	0404	0000	0000	0000	0303	0103	0000	0404	0404	0000	0103	0303	0202	0000	0000	0202	0101	0000	0202	0404	0000	0204	0101	0303	0000	0404	0000	0000	0101	0000	0000	0000	0404	0000	0404	0000	0000	0101	0303	0303	0000	0102	0202	0000	0000	0000	0202	0103	0202	0101	0404	0101	0000	0202	0202	0204	0202	0000	0303	0000	0202	0000	0202	0000	0000	0404	0000	0303	0303	0000	0000	0202	0202	0304	0000	0000	0404	0204	0000	0404	0101	0303	0000	0404	0000	0101	0000	0000	0000	0000	0000	0303	0000	0202	0404	0202	0000	0000	0000	0101	0104	0202	0202	0404	0000	0000	0000	0101	0000	0303	0303	0404	0104	0000	0000	0303	0202	0000	0303	0000	0000	0000	0000	0000	0202	0303	0202	0404	0202	0000	0204	0104	0000	0101	0000	0000	0303	0000	0000	0303	0000	0303	0101	0000	0404	0404	0101	0101	0000	0000	0101	0000	0000	0000	0000	0000	0101	0000	0000	0000	0303	0202	0000	0000	0304	0202	0303	0303	0000	0202	0303	0000	0000	0404	0000	0000	0102	0101	0204	0000	0000	0000	0404	0000	0000	0000	0101	0103	0202	0000	0102	0404	0000	0202	0101	0000	0000	0404	0202	0101	0202	0303	0303	0000	0000	0103	0000	0303	0204	0202	0000	0000	0000	0303	0303	0000	0303	0303	0303	0000	0404	0000	0101	0000	0103	0000	0000	0103	0000	0000	0000	0000	0404	0000	0000	0404	0303	0000	0202	0000	0000	0000	0000	0202	0000	0101	0101	0202	0000	0202	0303	0303	0000	0000	0000	0404	0404	0000	0000	0101	0404	0000	0000	0000	0000	0000	0404	0000	0000	0000	0000	0000	0000	0404	0303	0104	0404	0000	0000	0303	0303	0000	0202	0000	0101	0303	0202	0000	0303	0101	0103	0000	0000	0000	0000	0101	0000	0000	0000	0000	0101	0000	0000	0202	0000	0101	0000	0000	0202	0000	0000	0404	0303	0303	0000	0101	0103	0303	0404	0000	0000	0000	0000	0404	0000	0202	0404	0000	0000	0101	0202	0202	0303	0000	0000	0204	0000	0202	0000	0000	0101	0000	0000	0202	0404	0101	0202	0000	0000	0303	0404	0202	0000	0000	0404	0202	0000	0000	0000	0202	0303	0101	0000	0202	0404	0404	0404	0000	0000	0202	0000	0202	0000	0000	0000	0303	0204	0000	0303	0202	0404	0000	0101	0000	0101	0202	0101	0202	0404	0000	0000	0000	0000	0000	0103	0000	0202	0000	0303	0303	0202	0000	0202	0000	0303	0000	0000	0101	0000	0202	0103	0303	0000	0000	0202	0202	0000	0000	0000	0101	0202	0000	0101	0303	0202	0202	0202	0000	0000	0000	0303	0101	0000	0000	0000	0000	0000	0000	0000	0000	0000	0000	0000	0103	0000	0404	0000	0404	0000	0000	0000	0303	0000	0303	0404	0000	0000	0303	0000	0000	0202	0202	0000	0202	0000	0000	0101	0303	0000	0000	0303	0303	0000	0101	0101	0000	0103	0303	0000	0000	0404	0000	0404	0404	0303	0404	0000	0000	0000	0000	0101	0202	0101	0000	0000	0000	0202	0000	0000	0303	0000	0102	0304	0101	0000	0404	0000	0000	0000	0000	0101	0404	0000	0000	0202	0000	0000	0304	0000	0303	0303	0000	0101	0000	0101	0101	0000	0202	0000	0202	0202	0404	0202	0000	0000	0000	0202	0202	0404	0000	0000	0000	0000	0204	0000	0202	0000	0404	0101	0000	0000	0303	0202	0000	0000	0000	0303	0000	0000	0101	0404	0000	0000	0404	0303	0204	0000	0000	0000	0000	0000	0000	0101	0000	0000	0102	0404	0404	0000	0000	0000	0303	0202	0101	0000	0000	0303	0000	0101	0000	0404	0101	0000	0000	0000	0101	0404	0000	0000	0000	0000	0000	0000	0000	0000	0000	0000	0000	0101	0101	0000	0000	0101	0000	0000	0000	0000	0000	0303	0000	0404	0000	0000	0000	0202	0101	0404	0000	0000	0303	0202	0000	0000	0000	0202	0101	0202	0102	0000	0000	0000	0000	0000	0404	0000	0101	0000	0000	0000	0000	0202	0000	0102	0000	0101	0303	0000	0202	0000	0000	0303	0202	0404	0303	0202	0404	0000	0202	0101	0000	0000	0101	0000	0000	0101	0204	0202	0000	0303	0000	0000	0000	0101	0303	0404	0202	0404	0202	0103	0000	0101	0303	0000	0000	0404	0000	0404	0000	0101	0303	0000	0202	0404	0202	0303	0202	0103	0000	0404	0102	0000	0404	0101	0000	0202	0101	0000	0303	0204	0202	0101	0202	0000	0202	0000	0102	0303	0202	0000	0101	0404	0202	0000	0000	0000	0101	0303	0404	0204	0404	0303	0000	0404	0000	0000	0303	0404	0000	0202	0000	0000	0000	0101	0000	0000	0303	0000	0000	0000	0101	0404	0303	0000	0404	0404	0000	0303	0204	0303	0000	0101	0101	0202	0202	0303	0000	0101	0202	0303	0000	0000	0103	0000	0000	0202	0404	0404	0202	0000	0000	0000	0000	0404	0000	0000	0000	0404	0000	0000	0101	0000	0303	0101	0000	0303	0000	0101	0000	0000	0000	0000	0000	0101	0202	0202	0000	0000	0000	0101	0101	0000	0000	0103	0202	0000	0404	0202	0102	0000	0000	0000	0303	0404	0000	0000	0000	0000	0202	0303	0104	0000	0303	0101	0404	0101	0000	0101	0000	0404	0404	0202	0000	0404	0202	0404	0000	0000	0000	0000	0303	0000	0404	0303	0404	0101	0303	0000	0303	0000	0000	0204	0000	0202	0000	0000	0000	0000	0000	0000	0000	0404	0202	0000	0303	0000	0000	0000	0404	0404	0000	0000	0000	0000	0303	0404	0000	0000	0404	0303	0104	0202	0303	0000	0303	0104	0000	0303	0101	0202	0202	0303	0202	0000	0202	0000	0101	0000	0404	0101	0303	0000	0202	0000	0000	0000	0000	0000	0404	0202	0404	0303	0000	0000	0000	0000	0000	0000	0000	0103	0000	0101	0000	0000	0204	0000	0000	0404	0303	0202	0000	0000	0000	0204	0404	0000	0404	0304	0000	0000	0101	0202	0000	0000	0303	0000	0404	0000	0000	0202	0000	0000	0000	0000	0204	0000	0000	0204	0404	0000	0000	0000	0303	0000	0000	0000	0101	0202	0202	0000	0404	0000	0303	0000	0000	0000	0202	0000	0202	0000	0303	0000	0404	0303	0000	0000	0000	0204	0000	0000	0000	0101	0101	0303	0000	0000	0404	0000	0404	0404	0000	0202	0000	0000	0000	0000	0303	0000	0202	0404	0304	0000	0000	0303	0101	0000	0000	0000	0204	0000	0000	0000	0000	0404	0202	0000	0000	0404	0000	0202	0000	0101	0404	0303	0000	0202	0202	0202	0000	0203	0404	0000	0000	0000	0101	0000	0000	0303	0000	0204	0000	0204	0000	0000	0101	0404	0000	0303	0404	0103	0101	0000	0202	0202	0000	0000	0000	0000	0202	0303	0000	0202	0101	0101	0101	0000	0202	0000	0000	0303	0000	0000	0000	0000	0000	0000	0303	0101	0000	0000	0103	0303	0000	0101	0101	0000	0000	0000	0000	0000	0202	0103	0000	0000	0000	0000	0404	0202	0202	0303	0000	0000	0303	0000	0101	0404	0000	0000	0000	0303	0101	0404	0303	0000	0101	0202	0404	0000	0303	0202	0000	0000	0000	0101	0303	0404	0000	0202	0000	0404	0000	0101	0303	0103	0101	0000	0000	0000	0000	0303	0404	0000	0204	0000	0000	0102	0101	0102	0404	0303	0303	0303	0000	0000	0404	0303	0000	0000	0000	0204	0303	0000	0000	0404	0000	0000	0303	0101	0000	0000	0000	0000	0101	0000	0101	0101	0000	0101	0000	0000	0000	0203	0000	0101	0404	0000	0101	0303	0404	0101	0000	0000	0000	0404	0000	0000	0404	0000	0000	0000	0404	0000	0103	0000	0404	0101	0101	0000	0101	0101	0000	0000	0304	0000	0404	0404	0103	0000	0000	0000	0000	0000	0000	0000	0000	0000	0000	0101	0103	0000	0303	0000	0000	0000	0000	0000	0000	0101	0202	0000	0000	0404	0202	0000	0202	0202	0000	0000	0404	0000	0000	0303	0000	0000	0303	0104	0000	0202	0101	0303	0000	0000	0102	0404	0000	0404	0202	0000	0204	0000	0303	0404	0000	0101	0000	0000	0101	0000	0000	0303	0303	0303	0000	0303	0404	0000	0000	0000	0204	0202	0000	0000	0303	0404	0404	0000	0303	0303	0202	0101	0000	0303	0000	0303	0101	0303	0103	0000	0000	0000	0000	0000	0000	0000	0202	0000	0404	0000	0404	0000	0102	0202	0101	0303	0000	0000	0000	0000	0000	0000	0000	0303	0000	0404	0000	0101	0000	0202	0000	0000	0000	0303	0404	0000	0202	0000	0101	0404	0000	0303	0000	0000	0000	0000	0000	0404	0000	0000	0000	0000	0000	0000	0303	0000	0000	0000	0101	0404	0000	0101	0000	0303	0000	0102	0303	0000	0000	0404	0000	0000	0000	0000	0203	0000	0000	0000	0000	0000	0202	0000	0303	0000	0000	0404	0303	0101	0000	0101	0404	0303	0000	0103	0404	0101	0000	0000	0000	0303	0000	0000	0000	0000	0000	0000	0101	0000	0404	0000	0000	0303	0303	0101	0101	0000	0000	0202	0000	0103	0101	0000	0303	0000	0304	0000	0303	0404	0404	0103	0000	0303	0303	0303	0404	0000	0202	0101	0000	0000	0000	0000	0000	0000	0404	0101	0202	0000	0101	0103	0000	0404	0000	0101	0202	0303	0101	0101	0000	0404	0000	0000	0000	0404	0000	0000	0000	0000	0000	0000	0303	0404	0202	0000	0404	0000	0000	0000	0000	0000	0204	0000	0000	0101	0000	0202	0000	0303	0101	0000	0000	0000	0000	0303	0000	0000	0000	0000	0000	0000	0000	0000	0202	0000	0101	0101	0101	0000	0404	0000	0000	0000	0404	0303	0303	0303	0404	0303	0101	0000	0000	0000	0000	0000	0101	0000	0101	0101	0000	0000	0000	0103	0101	0101	0101	0404	0404	0404	0000	0101	0000	0000	0000	0202	0000	0000	0101	0000	0000	0000	0000	0303	0202	0000	0202	0000	0101	0000	0000	0000	0000	0202	0000	0000	0101	0000	0000	0404	0303	0202	0303	0000	0000	0404	0000	0000	0103	0000	0101	0101	0000	0404	0202	0103	0101	0000	0304	0101	0303	0404	0101	0202	0404	0000	0000	0000	0404	0202	0000	0000	0000	0404	0404	0202	0202	0000	0404	0202	0000	0000	0000	0000	0000	0000	0000	0202	0101	0303	0000	0404	0000	0404	0101	0000	0000	0000	0101	0404	0303	0101	0101	0000	0202	0303	0101	0000	0000	0202	0101	0404	0000	0303	0000	0303	0000	0303	0000	0000	0303	0101	0000	0101	0000	0204	0000	0303	0000	0204	0202	0404	0000	0000	0404	0000	0101	0000	0000	0000	0000	0000	0000	0101	0000	0303	0404	0303	0202	0303	0404	0000	0202	0000	0101	0404	0101	0104	0000	0404	0000	0404	0000	0000	0404	0303	0303	0202	0000	0000	0101	0000	0404	0202	0000	0202	0000	0202	0000	0404	0000	0101	0202	0202	0202	0104	0000	0000	0303	0202	0303	0303	0101	0101	0303	0404	0303	0303	0202	0101	0202	0000	0000	0404	0202	0303	0202	0101	0000	0303	0202	0404	0000	0000	0101	0204	0000	0101	0103	0101	0000	0000	0101	0000	0101	0101	0404	0000	0000	0303	0000	0000	0000	0000	0404	0101	0000	0000	0404	0204	0303	0000	0202	0000	0202	0000	0101	0000	0204	0202	0000	0101	0202	0000	0404	0000	0000	0000	0202	0101	0404	0404	0202	0404	0000	0101	0000	0101	0000	0202	0000	0303	0404	0000	0000	0000	0202	0000	0000	0204	0000	0000	0101	0000	0303	0101	0101	0000	0000	0303	0000	0000	0204	0000	0000	0000	0202	0000	0303	0000	0202	0303	0202	0101	0000	0000	0000	0000	0303	0000	0000	0101	0101	0000	0404	0303	0103	0000	0000	0203	0000	0303	0000	0202	0000	0000	0000	0202	0303	0101	0000	0000	0404	0404	0000	0000	0404	0000	0000	0000	0404	0404	0000	0000	0000	0000	0000	0202	0000	0000	0000	0000	0000	0000	0000	0202	0000	0000	0404	0000	0000	0000	0103	0000	0404	0101	0000	0101	0202	0000	0000	0000	0000	0000	0000	0000	0101	0000	0000	0404	0000	0000	0000	0000	0000	0000	0000	0303	0404	0000	0303	0000	0404	0202	0000	0000	0404	0202	0303	0000	0000	0101	0000	0202	0202	0000	0404	0000	0000	0000	0404	0000	0000	0202	0303	0202	0101	0000	0101	0000	0000	0303	0000	0000	0404	0000	0000	0000	0000	0101	0000	0000	0000	0204	0202	0000	0000	0202	0202	0202	0000	0303	0000	0303	0303	0202	0000	0404	0000	0202	0000	0404	0000	0202	0000	0202	0000	0000	0101	0303	0303	0000	0202	0101	0101	0202	0000	0000	0000	0000	0000	0404	0000	0000	0000	0303	0000	0000	0000	0000	0303	0303	0202	0202	0000	0000	0000	0202	0202	0000	0000	0000	0000	0000	0000	0000	0303	0101	0000	0101	0000	0000	0000	0101	0000	0404	0000	0101	0202	0202	0101	0000	0303	0000	0404	0101	0304	0202	0101	0101	0000	0000	0000	0000	0000	0404	0000	0303	0000	0000	0404	0000	0202	0303	0404	0303	0000	0404	0000	0303	0000	0404	0000	0000	0000	0000	0000	0303	0202	0103	0303	0303	0000	0000	0404	0000	0000	0000	0000	0404	0303	0000	0303	0000	0404	0404	0303	0202	0202	0000	0000	0404	0000	0303	0101	0103	0404	0104	0101	0404	0000	0303	0303	0000	0000	0404	0404	0101	0000	0303	0101	0203	0404	0404	0404	0000	0000	0000	0202	0000	0303	0303	0101	0101	0000	0202	0303	0000	0000	0202	0000	0000	0101	0404	0202	0000	0102	0303	0202	0202	0202	0000	0000	0000	0202	0303	0000	0303	0202	0202	0000	0000	0303	0202	0000	0000	0000	0000	0000	0000	0202	0101	0000	0303	0000	0000	0404	0000	0404	0202	0000	0000	0101	0000	0000	0303	0000	0303	0101	0000	0000	0202	0000	0000	0000	0303	0000	0404	0101	0000	0000	0202	0000	0000	0404	0303	0000	0404	0000	0101	0000	0203	0404	0202	0404	0303	0000	0000	0000	0202	0303	0000	0000	0101	0000	0000	0103	0000	0202	0303	0000	0000	0000	0303	0000	0000	0000	0000	0000	0000	0104	0404	0000	0000	0000	0101	0303	0000	0000	0000	0202	0404	0000	0000	0204	0204	0303	0303	0000	0101	0303	0202	0000	0000	0202	0000	0103	0202	0202	0303	0101	0000	0000	0000	0000	0202	0202	0000	0000	0000	0000	0103	0101	0000	0000	0202	0000	0103	0101	0303	0000	0404	0000	0103	0204	0202	0101	0000	0000	0101	0000	0000	0303	0101	0101	0000	0303	0202	0000	0404	0101	0202	0000	0202	0000	0000	0000	0404	0101	0000	0202	0101	0000	0000	0000	0104	0000	0000	0000	0000	0000	0101	0000	0404	0000	0202	0303	0202	0000	0303	0000	0000	0304	0000	0000	0000	0101	0101	0000	0204	0404	0202	0101	0000	0202	0000	0000	0000	0000	0103	0000	0000	0000	0103	0000	0303	0000	0000	0101	0000	0000	0000	0202	0000	0000	0303	0101	0000	0000	0102	0404	0404	0000	0101	0000	0101	0000	0000	0000	0000	0000	0000	0000	0202	0000	0202	0000	0101	0000	0000	0202	0000	0303	0404	0404	0202	0000	0303	0000	0000	0101	0000	0303	0000	0000	0101	0202	0000	0404	0000	0303	0202	0101	0204	0000	0101	0404	0101	0000	0000	0000	0000	0000	0404	0000	0000	0103	0202	0203	0303	0203	0101	0000	0202	0000	0000	0101	0000	0000	0000	0000	0000	0000	0404	0000	0000	0000	0404	0000	0303	0000	0404	0404	0303	0000	0000	0000	0000	0202	0204	0000	0000	0404	0000	0101	0303	0000	0101	0103	0101	0000	0000	0101	0000	0303	0404	0000	0204	0000	0000	0303	0000	0000	0000	0000	0303	0303	0000	0000	0404	0204	0000	0000	0000	0000	0000	0000	0000	0000	0000	0000	0000	0000	0000	0000	0203	0000	0103	0000	0000	0101	0404	0000	0000	0000	0101	0404	0303	0303	0404	0000	0000	0404	0000	0000	0000	0202	0202	0202	0000	0000	0404	0000	0404	0202	0303	0404	0000	0000	0000	0303	0000	0000	0404	0101	0202	0000	0202	0000	0303	0404	0101	0000	0000	0404	0404	0000	0101	0000	0000	0102	0000	0303	0404	0101	0101	0000	0000	0101	0000	0204	0000	0303	0000	0000	0101	0000	0000	0404	0202	0000	0303	0303	0303	0000	0000	0202	0000	0000	0202	0303	0000	0101	0404	0404	0000	0000	0000	0000	0000	0103	0000	0000	0202	0202	0204	0101	0303	0202	0000	0000	0204	0404	0000	0202	0000	0202	0000	0101	0000	0000	0000	0303	0303	0000	0202	0303	0000	0000	0000	0202	0000	0202	0000	0202	0000	0000	0404	0000	0000	0303	0000	0303	0000	0000	0000	0000	0000	0404	0000	0204	0101	0101	0000	0000	0000	0000	0103	0000	0000	0000	0000	0101	0000	0202	0000	0000	0404	0102	0000	0000	0404	0000	0000	0000	0303	0000	0000	0000	0000	0000	0000	0404	0000	0000	0404	0000	0404	0000	0303	0404	0102	0303	0101	0101	0000	0000	0000	0000	0404	0202	0404	0303	0000	0000	0303	0303	0101	0000	0404	0000	0303	0404	0000	0102	0303	0101	0000	0000	0404	0202	0303	0000	0404	0202	0101	0000	0303	0000	0000	0202	0101	0000	0303	0000	0101	0303	0000	0303	0000	0304	0202	0303	0000	0202	0202	0303	0404	0000	0101	0202	0000	0202	0000	0000	0000	0404	0404	0404	0101	0000	0202	0404	0202	0000	0101	0000	0303	0101	0404	0000	0000	0000	0202	0000	0303	0303	0304	0101	0404	0404	0202	0000	0000	0000	0000	0000	0202	0202	0000	0000	0104	0202	0000	0000	0101	0101	0000	0202	0202	0104	0101	0404	0303	0000	0101	0000	0000	0101	0102	0404	0202	0000	0404	0303	0000	0000	0303	0202	0101	0000	0000	0202	0000	0404	0000	0101	0000	0303	0101	0304	0404	0404	0204	0000	0303	0303	0000	0000	0000	0000	0404	0000	0000	0101	0101	0000	0303	0404	0101	0404	0000	0303	0202	0000	0000	0000	0000	0303	0000	0000	0000	0101	0000	0000	0303	0000	0000	0202	0101	0000	0000	0202	0101	0000	0303	0404	0404	0202	0000	0101	0000	0000	0000	0000	0000	0000	0000	0000	0303	0000	0203	0000	0000	0404	0000	0000	0204	0000	0404	0404	0000	0101	0000	0404	0404	0000	0303	0000	0202	0202	0404	0000	0000	0000	0101	0000	0000	0202	0000	0404	0000	0000	0202	0000	0102	0404	0303	0202	0000	0000	0000	0101	0404	0000	0202	0000	0202	0404	0000	0000	0404	0101	0303	0000	0404	0000	0101	0000	0000	0000	0202	0303	0303	0101	0000	0000	0000	0202	0000	0202	0000	0000	0000	0404	0303	0000	0000	0103	0000	0202	0303	0101	0000	0404	0000	0000	0000	0404	0000	0000	0101	0000	0000	0202	0000	0404	0000	0202	0000	0000	0000	0101	0000	0000	0000	0101	0000	0303	0101	0303	0202	0000	0303	0000	0303	0000	0000	0101	0204	0000	0103	0303	0303	0101	0303	0000	0000	0202	0000	0000	0000	0204	0202	0000	0000	0000	0404	0000	0202	0404	0202	0000	0202	0000	0000	0000	0303	0000	0101	0101	0000	0000	0000	0000	0202	0000	0202	0000	0000	0000	0101	0000	0202	0202	0000	0101	0000	0000	0101	0000	0404	0000	0000	0101	0202	0202	0101	0000	0303	0000	0000	0101	0000	0101	0303	0404	0303	0000	0202	0404	0404	0303	0101	0303	0000	0103	0000	0204	0101	0000	0202	0000	0000	0404	0000	0404	0101	0101	0404	0303	0404	0202	0101	0404	0000	0404	0000	0404	0101	0000	0000	0000	0101	0101	0404	0303	0000	0000	0000	0000	0000	0000	0000	0000	0303	0303	0000	0303	0404	0000	0000	0000	0303	0404	0404	0000	0000	0000	0404	0000	0000	0202	0101	0101	0000	0000	0202	0000	0000	0000	0202	0000	0404	0101	0202	0000	0000	0000	0000	0202	0000	0000	0102	0303	0000	0303	0000	0101	0000	0000	0404	0000	0000	0000	0202	0404	0404	0000	0000	0000	0000	0000	0404	0000	0000	0000	0000	0000	0000	0202	0202	0404	0000	0000	0101	0202	0303	0000	0000	0103	0000	0303	0202	0000	0000	0000	0202	0101	0000	0404	0204	0000	0101	0101	0000	0303	0101	0000	0000	0202	0303	0000	0000	0000	0404	0202	0000	0000	0000	0404	0000	0000	0000	0000	0101	0202	0404	0000	0101	0000	0202	0000	0303	0104	0303	0202	0202	0404	0000	0000	0000	0000	0000	0202	0000	0404	0404	0101	0303	0303	0000	0202	0000	0203	0000	0304	0000	0404	0000	0204	0101	0101	0103	0303	0000	0000	0303	0101	0404	0202	0303	0000	0000	0202	0000	0000	0303	0303	0000	0202	0303	0404	0000	0202	0404	0000	0000	0000	0000	0404	0303	0101	0202	0000	0404	0404	0000	0202	0101	0404	0101	0000	0000	0000	0202	0000	0303	0404	0202	0000	0202	0202	0000	0000	0404	0000	0202	0101	0000	0000	0000	0000	0101	0000	0000	0000	0404	0303	0303	0101	0000	0000	0000	0204	0202	0202	0000	0101	0303	0101	0000	0202	0000	0000	0101	0000	0404	0000	0000	0101	0000	0404	0000	0000	0000	0000	0000	0000	0000	0101	0101	0101	0101	0000	0303	0303	0000	0000	0000	0103	0000	0101	0000	0202	0000	0203	0303	0000	0404	0103	0000	0204	0000	0404	0000	0303	0000	0204	0104	0000	0000	0000	0202	0000	0000	0000	0000	0000	0303	0000	0000	0000	0404	0000	0202	0303	0000	0000	0000	0202	0303	0000	0202	0000	0101	0000	0404	0000	0202	0000	0000	0104	0000	0101	0000	0000	0000	0000	0000	0303	0102	0000	0101	0204	0404	0204	0000	0404	0000	0000	0000	0000	0000	0000	0404	0000	0000	0000	0104	0202	0304	0000	0000	0202	0000	0000	0101	0000	0000	0404	0000	0000	0303	0000	0000	0404	0000	0000	0000	0000	0000	0101	0000	0304	0404	0303	0101	0000	0000	0202	0303	0101	0000	0000	0000	0404	0000	0000	0000	0404	0000	0202	0202	0000	0000	0202	0000	0000	0000	0000	0202	0000	0202	0000	0000	0404	0000	0000	0204	0000	0000	0303	0202	0000	0000	0000	0303	0000	0101	0303	0000	0404	0000	0303	0000	0202	0000	0000	0000	0202	0101	0000	0303	0101	0000	0202	0404	0303	0202	0000	0101	0000	0000	0101	0404	0000	0000	0202	0000	0000	0000	0303	0303	0000	0000	0000	0000	0304	0000	0000	0000	0404	0000	0000	0000	0000	0303	0000	0000	0000	0000	0000	0303	0000	0000	0202	0000	0000	0101	0000	0101	0000	0000	0000	0104	0101	0404	0202	0000	0000	0101	0000	0000	0202	0000	0202	0000	0101	0000	0303	0000	0404	0202	0404	0000	0404	0204	0000	0000	0000	0404	0000	0303	0000	0303	0000	0000	0202	0404	0000	0404	0303	0303	0000	0404	0000	0000	0303	0101	0103	0404	0101	0101	0000	0000	0000	0303	0101	0404	0101	0000	0404	0103	0000	0000	0000	0000	0404	0000	0404	0101	0000	0000	0404	0000	0101	0000	0303	0000	0000	0104	0000	0000	0202	0102	0000	0303	0000	0303	0000	0202	0000	0000	0000	0000	0000	0000	0000	0000	0101	0202	0202	0000	0303	0000	0404	0000	0000	0202	0000	0303	0202	0303	0000	0102	0000	0202	0000	0101	0304	0000	0404	0000	0404	0303	0202	0101	0303	0101	0202	0000	0202	0000	0000	0000	0000	0000	0303	0101	0404	0101	0000	0000	0000	0000	0000	0404	0404	0303	0202	0000	0000	0101	0000	0000	0101	0103	0000	0000	0303	0000	0202	0000	0101	0000	0000	0000	0000	0000	0101	0404	0000	0103	0303	0000	0000	0000	0000	0000	0000	0000	0202	0000	0101	0303	0103	0000	0000	0000	0101	0000	0303	0000	0000	0000	0000	0000	0000	0404	0000	0101	0000	0303	0000	0000	0000	0303	0000	0000	0101	0000	0404	0000	0000	0202	0202	0000	0101	0000	0000	0000	0000	0000	0000	0000	0000	0000	0101	0000	0101	0000	0404	0000	0204	0000	0000	0303	0000	0202	0000	0000	0000	0000	0000	0000	0000	0000	0000	0000	0000	0303	0000	0404	0000	0404	0000	0303	0000	0000	0000	0000	0303	0000	0202	0000	0000	0202	0000	0000	0303	0202	0404	0000	0101	0000	0303	0000	0000	0000	0000	0000	0000	0101	0000	0000	0000	0000	0202	0103	0000	0203	0000	0404	0000	0101	0404	0202	0000	0202	0303	0000	0202	0101	0000	0303	0000	0000	0000	0000	0202	0303	0101	0303	0404	0000	0000	0000	0000	0202	0000	0101	0000	0104	0000	0000	0203	0303	0303	0303	0404	0303	0404	0000	0000	0103	0000	0000	0101	0303	0101	0000	0000	0000	0000	0000	0000	0202	0202	0404	0202	0303	0000	0101	0000	0202	0204	0202	0101	0303	0000	0000	0000	0000	0000	0101	0000	0000	0000	0000	0000	0202	0101	0202	0303	0101	0000	0000	0000	0000	0000	0101	0101	0202	0000	0303	0202	0000	0000	0202	0000	0404	0101	0000	0000	0404	0101	0102	0404	0303	0000	0404	0303	0101	0000	0000	0000	0303	0000	0202	0202	0202	0000	0404	0000	0404	0000	0000	0000	0202	0101	0000	0303	0202	0000	0000	0103	0303	0000	0000	0101	0101	0303	0303	0303	0000	0204	0000	0000	0202	0303	0000	0404	0303	0404	0101	0000	0404	0404	0101	0000	0103	0303	0103	0000	0404	0000	0101	0303	0000	0303	0101	0303	0000	0000	0000	0000	0000	0000	0000	0000	0000	0000	0101	0303	0000	0202	0000	0000	0000	0404	0404	0204	0202	0000	0303	0000	0000	0000	0000	0000	0303	0000	0000	0000	0404	0000	0101	0404	0101	0000	0303	0000	0202	0000	0404	0101	0000	0000	0000	0101	0103	0404	0000	0202	0000	0000	0303	0000	0000	0000	0000	0202	0000	0404	0202	0303	0202	0202	0000	0404	0303	0000	0000	0404	0303	0000	0303	0000	0000	0404	0000	0000	0000	0000	0000	0101	0404	0000	0000	0101	0000	0000	0000	0202	0000	0000	0000	0000	0101	0202	0000	0101	0303	0102	0101	0000	0101	0000	0000	0000	0303	0202	0000	0303	0000	0000	0000	0000	0000	0000	0000	0000	0000	0000	0102	0303	0000	0303	0101	0303	0000	0404	0000	0202	0000	0000	0303	0303	0202	0204	0000	0000	0000	0000	0202	0000	0000	0303	0303	0101	0000	0000	0000	0000	0000	0000	0000	0000	0000	0000	0303	0000	0000	0303	0000	0000	0000	0202	0000	0000	0000
BJ80_A04_all,	0303	0000	0303	0303	0000	0000	0000	0000	0000	0000	0101	0000	0000	0404	0101	0303	0202	0000	0000	0000	0101	0303	0000	0000	0104	0000	0000	0000	0000	0303	0000	0000	0000	0303	0101	0101	0000	0404	0103	0000	0000	0000	0000	0202	0000	0000	0000	0000	0000	0000	0000	0000	0000	0000	0000	0000	0000	0000	0101	0202	0404	0000	0000	0000	0101	0000	0303	0000	0000	0000	0104	0101	0000	0000	0000	0000	0000	0202	0000	0000	0101	0404	0404	0404	0000	0000	0000	0303	0000	0404	0000	0101	0404	0303	0000	0103	0000	0000	0303	0000	0000	0000	0000	0404	0204	0000	0000	0000	0000	0000	0202	0000	0000	0000	0101	0303	0000	0000	0101	0304	0202	0101	0303	0101	0000	0000	0404	0404	0000	0204	0000	0000	0000	0000	0202	0000	0000	0404	0303	0404	0000	0101	0303	0000	0000	0000	0000	0000	0000	0202	0000	0000	0404	0000	0000	0000	0102	0000	0000	0202	0000	0000	0000	0303	0101	0101	0000	0000	0000	0202	0303	0101	0000	0202	0000	0000	0303	0202	0404	0303	0303	0202	0203	0000	0303	0000	0000	0000	0303	0101	0104	0000	0000	0000	0000	0101	0000	0000	0000	0000	0000	0000	0303	0202	0000	0000	0404	0000	0101	0000	0000	0101	0404	0000	0303	0101	0000	0101	0000	0101	0000	0000	0000	0000	0202	0404	0202	0000	0000	0000	0000	0000	0000	0000	0000	0000	0000	0303	0000	0000	0101	0303	0000	0101	0202	0000	0000	0000	0000	0000	0303	0101	0101	0000	0404	0000	0000	0103	0000	0404	0000	0000	0202	0000	0303	0101	0202	0000	0000	0000	0000	0101	0000	0303	0000	0101	0202	0000	0202	0000	0000	0404	0101	0103	0303	0101	0101	0000	0404	0303	0000	0101	0000	0103	0000	0000	0202	0404	0000	0202	0000	0203	0000	0303	0000	0000	0000	0000	0000	0202	0303	0202	0000	0000	0000	0000	0103	0202	0101	0000	0000	0000	0303	0303	0000	0000	0000	0101	0202	0101	0203	0000	0404	0303	0000	0000	0000	0101	0000	0000	0202	0303	0000	0404	0101	0000	0000	0000	0404	0000	0202	0000	0000	0000	0000	0101	0000	0000	0000	0101	0000	0404	0404	0404	0000	0000	0000	0000	0000	0000	0000	0101	0404	0000	0000	0202	0000	0000	0000	0000	0101	0303	0303	0303	0000	0303	0101	0202	0101	0000	0303	0000	0000	0202	0000	0000	0000	0000	0404	0000	0000	0103	0000	0103	0202	0000	0101	0000	0000	0000	0303	0101	0000	0000	0000	0202	0404	0000	0000	0202	0000	0000	0404	0101	0000	0000	0202	0303	0000	0000	0303	0000	0000	0303	0000	0000	0000	0000	0202	0000	0103	0101	0303	0000	0204	0000	0000	0303	0000	0404	0000	0101	0000	0000	0202	0404	0000	0202	0000	0404	0404	0000	0000	0404	0000	0101	0404	0000	0000	0303	0204	0000	0204	0404	0000	0000	0000	0101	0101	0000	0204	0101	0202	0000	0000	0000	0000	0000	0000	0101	0000	0101	0000	0303	0303	0000	0000	0101	0000	0103	0000	0000	0000	0204	0000	0000	0000	0202	0101	0000	0202	0000	0000	0000	0000	0000	0101	0000	0204	0202	0102	0101	0303	0103	0000	0202	0202	0000	0000	0000	0000	0000	0101	0101	0000	0101	0404	0101	0303	0101	0000	0000	0000	0202	0303	0000	0101	0000	0101	0103	0202	0000	0000	0000	0202	0202	0000	0303	0101	0000	0000	0000	0000	0000	0202	0000	0000	0202	0000	0404	0404	0000	0000	0204	0101	0404	0000	0000	0000	0000	0202	0000	0000	0000	0000	0000	0000	0000	0000	0000	0000	0000	0000	0000	0404	0000	0202	0304	0000	0000	0101	0000	0000	0000	0000	0303	0000	0000	0303	0000	0101	0404	0000	0000	0404	0303	0000	0000	0000	0404	0000	0103	0303	0000	0000	0000	0000	0000	0101	0404	0101	0000	0103	0202	0000	0000	0101	0000	0202	0000	0000	0204	0000	0404	0000	0000	0404	0101	0000	0202	0000	0000	0000	0000	0000	0000	0101	0303	0000	0101	0000	0000	0202	0202	0101	0303	0202	0000	0000	0000	0000	0000	0101	0101	0303	0000	0000	0000	0000	0102	0000	0303	0404	0000	0000	0000	0000	0000	0303	0202	0000	0000	0000	0000	0000	0000	0303	0303	0000	0000	0000	0202	0000	0303	0303	0101	0000	0202	0202	0000	0000	0000	0000	0000	0000	0000	0000	0202	0000	0000	0202	0404	0202	0103	0202	0104	0303	0202	0303	0000	0000	0101	0000	0101	0000	0000	0404	0000	0000	0000	0204	0101	0000	0101	0303	0000	0000	0101	0303	0202	0000	0000	0404	0203	0000	0000	0303	0000	0000	0202	0404	0101	0104	0303	0000	0000	0000	0000	0101	0000	0000	0000	0000	0404	0404	0202	0304	0303	0303	0103	0101	0202	0202	0000	0000	0000	0101	0101	0101	0101	0404	0000	0404	0000	0404	0101	0000	0202	0000	0404	0404	0404	0000	0204	0303	0000	0000	0303	0104	0202	0000	0000	0102	0303	0202	0404	0000	0000	0000	0000	0000	0000	0303	0000	0304	0404	0000	0000	0000	0000	0404	0202	0404	0000	0303	0000	0000	0000	0000	0000	0303	0000	0000	0101	0000	0101	0101	0000	0101	0000	0404	0404	0102	0000	0202	0000	0303	0000	0204	0000	0000	0303	0000	0202	0000	0101	0000	0202	0000	0000	0101	0000	0303	0000	0000	0000	0404	0303	0101	0000	0000	0000	0000	0000	0202	0101	0000	0303	0000	0000	0000	0101	0000	0202	0000	0000	0404	0000	0000	0202	0000	0000	0103	0404	0000	0000	0101	0000	0000	0000	0101	0202	0000	0303	0000	0000	0000	0000	0000	0101	0000	0000	0000	0000	0303	0404	0202	0101	0000	0404	0000	0202	0000	0000	0000	0000	0000	0000	0404	0000	0304	0404	0000	0103	0000	0303	0101	0000	0303	0000	0000	0000	0000	0404	0000	0000	0103	0101	0101	0303	0000	0000	0202	0404	0000	0000	0404	0000	0404	0404	0000	0404	0303	0000	0101	0404	0000	0000	0000	0101	0000	0000	0000	0101	0101	0404	0000	0000	0000	0404	0000	0000	0000	0404	0101	0000	0000	0000	0202	0202	0000	0000	0101	0202	0000	0000	0000	0000	0000	0000	0303	0303	0202	0303	0000	0202	0202	0404	0000	0000	0000	0000	0103	0000	0000	0000	0202	0000	0000	0404	0303	0000	0000	0000	0000	0204	0000	0000	0000	0000	0000	0000	0303	0000	0000	0303	0204	0000	0303	0000	0101	0303	0303	0000	0000	0000	0000	0202	0303	0000	0000	0303	0202	0000	0202	0303	0000	0202	0103	0000	0000	0000	0202	0101	0101	0404	0101	0202	0000	0202	0000	0303	0303	0000	0103	0101	0000	0101	0404	0202	0000	0303	0000	0000	0101	0303	0303	0102	0303	0000	0000	0404	0404	0000	0000	0000	0202	0000	0303	0000	0000	0303	0404	0000	0303	0000	0000	0000	0101	0000	0000	0303	0000	0000	0000	0000	0202	0303	0000	0000	0202	0000	0202	0303	0303	0000	0000	0303	0101	0000	0000	0000	0000	0000	0404	0000	0202	0000	0000	0404	0000	0202	0101	0000	0000	0000	0404	0000	0000	0303	0000	0303	0000	0202	0102	0202	0303	0000	0404	0102	0000	0101	0000	0202	0000	0404	0404	0000	0000	0101	0404	0000	0000	0202	0101	0101	0303	0000	0000	0000	0000	0000	0404	0101	0204	0101	0101	0404	0000	0000	0000	0101	0000	0000	0000	0000	0202	0101	0000	0404	0202	0000	0000	0000	0000	0000	0303	0101	0000	0101	0303	0000	0303	0000	0000	0000	0000	0000	0000	0000	0000	0000	0000	0000	0000	0000	0303	0202	0000	0000	0303	0000	0204	0000	0000	0303	0303	0202	0000	0000	0000	0101	0202	0303	0202	0202	0000	0000	0000	0000	0000	0303	0000	0000	0000	0000	0101	0000	0103	0000	0000	0000	0202	0202	0000	0000	0101	0101	0000	0000	0000	0404	0101	0202	0202	0202	0101	0202	0104	0000	0404	0202	0000	0000	0101	0000	0000	0000	0000	0202	0000	0000	0202	0000	0101	0000	0000	0101	0000	0202	0303	0000	0303	0000	0000	0000	0000	0202	0202	0404	0000	0000	0303	0000	0202	0104	0404	0101	0000	0000	0000	0404	0104	0000	0303	0000	0404	0000	0000	0101	0000	0000	0303	0000	0303	0202	0000	0000	0000	0000	0000	0000	0101	0304	0303	0000	0000	0000	0303	0202	0000	0303	0000	0404	0101	0000	0404	0303	0000	0000	0000	0101	0101	0000	0000	0101	0000	0000	0000	0000	0101	0404	0404	0202	0000	0000	0404	0303	0202	0404	0101	0101	0202	0000	0000	0000	0000	0101	0000	0000	0000	0303	0000	0000	0000	0000	0000	0000	0000	0000	0303	0404	0303	0303	0202	0000	0000	0101	0000	0103	0303	0103	0303	0202	0000	0202	0303	0000	0203	0404	0303	0000	0000	0000	0000	0404	0000	0000	0000	0000	0000	0000	0404	0303	0000	0203	0303	0000	0000	0000	0000	0000	0000	0204	0303	0202	0303	0000	0000	0404	0202	0000	0000	0000	0202	0303	0000	0000	0404	0101	0000	0000	0000	0202	0303	0000	0202	0000	0000	0101	0101	0000	0404	0202	0303	0000	0000	0000	0303	0000	0000	0000	0101	0000	0000	0404	0303	0404	0404	0404	0101	0404	0303	0103	0303	0000	0000	0101	0000	0101	0103	0000	0000	0101	0303	0000	0000	0303	0202	0000	0000	0202	0000	0000	0000	0000	0404	0000	0000	0000	0000	0202	0000	0101	0000	0000	0404	0000	0101	0303	0303	0000	0000	0000	0404	0000	0000	0303	0303	0000	0000	0303	0000	0000	0101	0202	0202	0000	0404	0000	0303	0000	0404	0000	0000	0103	0202	0000	0303	0101	0000	0000	0000	0202	0000	0000	0404	0000	0404	0101	0000	0202	0000	0202	0000	0000	0101	0000	0000	0000	0202	0202	0000	0304	0000	0101	0202	0202	0000	0000	0000	0303	0101	0404	0000	0000	0000	0000	0303	0000	0000	0101	0103	0000	0000	0000	0202	0000	0000	0101	0303	0303	0000	0000	0000	0000	0404	0000	0404	0000	0000	0404	0303	0000	0000	0202	0000	0202	0000	0000	0000	0000	0404	0000	0202	0303	0000	0000	0000	0404	0000	0000	0101	0000	0000	0000	0303	0102	0000	0000	0101	0404	0303	0303	0000	0101	0000	0404	0000	0000	0000	0202	0202	0000	0101	0000	0000	0000	0303	0000	0202	0202	0303	0000	0404	0000	0202	0000	0303	0202	0000	0000	0000	0404	0202	0303	0303	0303	0404	0000	0202	0000	0000	0000	0000	0404	0000	0000	0404	0000	0000	0102	0101	0000	0000	0000	0000	0000	0000	0303	0000	0000	0000	0000	0000	0404	0404	0000	0000	0404	0303	0000	0202	0202	0404	0000	0000	0404	0000	0202	0404	0202	0000	0303	0000	0000	0303	0000	0303	0000	0000	0202	0000	0000	0000	0202	0103	0000	0000	0101	0202	0000	0303	0000	0000	0000	0000	0000	0000	0000	0404	0202	0103	0202	0202	0000	0303	0101	0202	0202	0000	0303	0103	0000	0000	0202	0000	0000	0303	0202	0000	0101	0000	0000	0000	0000	0000	0000	0101	0303	0000	0000	0202	0204	0202	0202	0404	0000	0303	0000	0000	0000	0000	0000	0202	0000	0404	0000	0202	0404	0101	0101	0000	0101	0404	0202	0000	0202	0000	0101	0101	0000	0202	0000	0000	0000	0202	0202	0000	0000	0000	0202	0000	0101	0000	0000	0000	0404	0404	0000	0101	0000	0000	0000	0000	0000	0101	0000	0102	0303	0101	0000	0303	0404	0000	0202	0000	0103	0000	0202	0000	0000	0000	0000	0000	0101	0202	0202	0000	0000	0303	0101	0202	0202	0000	0202	0202	0000	0000	0000	0000	0000	0000	0000	0000	0000	0000	0000	0101	0202	0000	0000	0000	0000	0303	0000	0000	0000	0204	0303	0000	0202	0101	0404	0000	0000	0101	0202	0404	0404	0000	0202	0000	0204	0303	0202	0000	0101	0000	0404	0101	0202	0000	0000	0000	0000	0000	0000	0000	0000	0202	0000	0404	0000	0000	0000	0000	0101	0000	0000	0202	0303	0000	0000	0202	0000	0000	0000	0000	0000	0000	0000	0202	0000	0202	0000	0202	0000	0000	0304	0000	0101	0000	0000	0404	0000	0000	0202	0000	0000	0000	0404	0000	0404	0000	0000	0000	0000	0000	0303	0303	0000	0104	0000	0000	0000	0303	0000	0000	0000	0101	0102	0000	0000	0202	0404	0202	0000	0101	0404	0303	0000	0000	0000	0202	0000	0000	0000	0303	0000	0404	0000	0000	0204	0404	0404	0303	0000	0000	0000	0404	0000	0000	0000	0000	0000	0000	0000	0000	0202	0000	0202	0000	0000	0000	0304	0101	0000	0000	0104	0404	0404	0202	0000	0101	0000	0303	0000	0202	0000	0404	0303	0000	0103	0303	0000	0202	0000	0103	0101	0303	0000	0303	0000	0000	0000	0202	0000	0000	0303	0000	0000	0404	0000	0303	0304	0000	0101	0000	0404	0000	0000	0202	0000	0101	0101	0404	0000	0404	0101	0000	0404	0000	0000	0000	0000	0103	0103	0303	0000	0404	0202	0000	0000	0202	0202	0000	0404	0000	0101	0303	0303	0000	0000	0303	0000	0202	0000	0303	0101	0103	0303	0000	0000	0000	0000	0000	0000	0202	0303	0000	0101	0000	0101	0202	0202	0303	0404	0101	0303	0000	0000	0101	0000	0101	0202	0404	0000	0303	0202	0204	0000	0404	0000	0000	0202	0000	0404	0000	0000	0000	0101	0202	0202	0000	0000	0202	0404	0000	0000	0000	0000	0000	0101	0000	0101	0404	0000	0000	0000	0000	0000	0404	0000	0000	0000	0303	0000	0202	0000	0000	0202	0202	0000	0101	0000	0000	0202	0202	0000	0103	0000	0000	0000	0000	0000	0303	0404	0000	0000	0000	0000	0101	0303	0000	0202	0101	0000	0202	0000	0303	0000	0000	0000	0000	0204	0202	0202	0000	0000	0303	0000	0000	0000	0404	0000	0000	0000	0000	0000	0000	0000	0101	0000	0000	0000	0000	0000	0000	0000	0000	0000	0101	0000	0000	0000	0000	0404	0404	0000	0000	0303	0404	0000	0404	0000	0000	0101	0303	0000	0000	0000	0202	0101	0404	0000	0000	0404	0000	0202	0103	0000	0404	0202	0000	0000	0000	0000	0303	0000	0000	0000	0000	0303	0101	0202	0000	0000	0101	0000	0000	0000	0000	0000	0303	0202	0104	0000	0303	0104	0101	0101	0000	0000	0000	0101	0000	0303	0000	0000	0000	0000	0000	0303	0303	0000	0404	0202	0000	0101	0204	0000	0000	0404	0101	0000	0000	0000	0000	0000	0000	0101	0303	0000	0303	0000	0000	0202	0000	0303	0303	0000	0000	0000	0000	0101	0303	0303	0101	0000	0000	0000	0000	0000	0202	0000	0000	0202	0202	0404	0303	0202	0000	0000	0101	0202	0101	0404	0000	0303	0404	0101	0000	0000	0000	0000	0404	0000	0000	0000	0000	0101	0404	0000	0000	0101	0000	0000	0000	0000	0000	0303	0000	0000	0000	0202	0303	0404	0101	0000	0000	0000	0202	0303	0101	0000	0404	0000	0000	0101	0101	0000	0000	0000	0000	0000	0000	0303	0303	0000	0000	0202	0303	0000	0000	0000	0000	0000	0000	0404	0101	0404	0000	0000	0000	0303	0101	0000	0000	0000	0000	0303	0000	0000	0000	0202	0000	0000	0000	0303	0000	0000	0000	0101	0000	0101	0000	0404	0000	0303	0000	0303	0101	0000	0404	0101	0202	0000	0404	0202	0000	0404	0000	0000	0404	0303	0303	0303	0404	0000	0000	0404	0202	0000	0101	0303	0303	0000	0000	0000	0000	0404	0000	0000	0202	0000	0101	0202	0202	0000	0000	0101	0000	0404	0000	0000	0000	0000	0101	0000	0404	0000	0000	0101	0404	0000	0404	0000	0101	0000	0000	0404	0303	0000	0202	0000	0101	0101	0000	0101	0000	0000	0000	0000	0101	0101	0000	0000	0202	0000	0000	0000	0202	0000	0202	0000	0404	0000	0303	0404	0000	0303	0404	0000	0404	0303	0000	0101	0000	0303	0000	0000	0404	0000	0000	0101	0101	0000	0202	0404	0303	0000	0000	0000	0000	0000	0404	0000	0000	0000	0101	0404	0000	0000	0000	0404	0000	0000	0202	0404	0202	0000	0000	0000	0303	0303	0101	0000	0202	0101	0000	0404	0202	0303	0404	0404	0204	0000	0000	0202	0000	0202	0000	0303	0000	0000	0000	0000	0000	0404	0101	0000	0000	0000	0303	0000	0303	0404	0202	0000	0000	0404	0202	0000	0000	0404	0000	0000	0000	0404	0000	0101	0000	0202	0404	0000	0202	0000	0000	0202	0000	0000	0101	0404	0404	0404	0000	0000	0102	0000	0000	0202	0202	0101	0204	0303	0000	0000	0101	0303	0000	0000	0000	0101	0000	0000	0000	0303	0202	0000	0404	0303	0404	0000	0303	0000	0000	0104	0202	0202	0000	0000	0000	0000	0202	0101	0101	0000	0101	0000	0000	0404	0101	0303	0000	0202	0000	0103	0404	0000	0202	0000	0000	0202	0000	0000	0000	0202	0404	0000	0000	0000	0000	0000	0000	0000	0202	0000	0404	0204	0000	0000	0202	0000	0202	0103	0000	0000	0404	0101	0303	0000	0000	0000	0000	0303	0000	0000	0303	0000	0101	0000	0204	0000	0000	0101	0101	0000	0101	0303	0101	0000	0404	0000	0000	0000	0303	0000	0000	0303	0303	0000	0101	0303	0303	0000	0000	0404	0101	0000	0000	0000	0000	0000	0202	0303	0102	0000	0000	0101	0203	0404	0303	0000	0000	0101	0000	0303	0101	0000	0000	0101	0101	0000	0000	0000	0303	0000	0000	0000	0202	0000	0404	0000	0000	0000	0000	0000	0101	0000	0303	0101	0000	0000	0000	0000	0000	0404	0000	0202	0000	0000	0000	0000	0000	0303	0000	0202	0000	0000	0101	0000	0000	0000	0000	0000	0303	0202	0000	0000	0303	0101	0000	0000	0000	0303	0101	0101	0000	0000	0404	0000	0000	0303	0000	0000	0000	0202	0101	0000	0000	0303	0101	0303	0000	0303	0000	0303	0000	0000	0000	0000	0202	0303	0000	0101	0000	0000	0000	0000	0303	0000	0000	0404	0000	0404	0303	0000	0000	0000	0404	0000	0202	0000	0101	0000	0000	0202	0000	0000	0404	0202	0303	0000	0000	0000	0101	0303	0000	0000	0000	0204	0000	0000	0000	0202	0103	0202	0000	0000	0000	0303	0000	0202	0303	0202	0000	0103	0000	0000	0101	0000	0303	0000	0000	0000	0000	0000	0404	0000	0000	0000	0202	0101	0000	0303	0202	0000	0000	0000	0000	0000	0404	0101	0000	0000	0303	0202	0000	0202	0202	0202	0000	0000	0202	0000	0000	0101	0000	0000	0202	0303	0000	0000	0101	0000	0000	0000	0000	0103	0101	0000	0404	0000	0000	0000	0000	0202	0000	0303	0204	0000	0000	0404	0000	0101	0202	0303	0202	0303	0000	0101	0202	0303	0000	0000	0202	0000	0202	0000	0000	0000	0000	0303	0000	0104	0303	0000	0000	0102	0000	0000	0101	0103	0000	0202	0000	0000	0000	0303	0303	0404	0000	0000	0000	0000	0101	0404	0000	0000	0000	0000	0000	0303	0101	0303	0000	0202	0404	0000	0404	0404	0000	0202	0000	0000	0000	0000	0202	0000	0000	0404	0202	0000	0000	0303	0000	0202	0000	0101	0101	0000	0000	0000	0000	0202	0000	0000	0000	0000	0000	0000	0000	0000	0000	0000	0404	0303	0000	0404	0000	0202	0000	0000	0000	0000	0000	0303	0000	0000	0000	0000	0203	0000	0000	0000	0000	0404	0000	0404	0303	0000	0000	0404	0000	0000	0000	0000	0000	0204	0101	0000	0000	0000	0104	0000	0000	0000	0000	0000	0000	0000	0404	0404	0101	0000	0304	0202	0000	0000	0000	0000	0000	0303	0101	0000	0101	0101	0102	0202	0101	0000	0303	0000	0000	0103	0101	0202	0101	0000	0000	0000	0000	0000	0303	0000	0000	0000	0404	0000	0000	0000	0000	0202	0404	0000	0202	0101	0101	0303	0000	0202	0000	0101	0000	0000	0000	0000	0202	0202	0000	0000	0404	0000	0101	0101	0204	0101	0000	0202	0000	0303	0202	0000	0000	0000	0303	0000	0000	0000	0000	0000	0303	0202	0303	0303	0303	0101	0000	0000	0103	0000	0101	0000	0303	0202	0000	0000	0101	0303	0404	0000	0000	0000	0303	0000	0000	0000	0404	0000	0304	0000	0000	0404	0303	0303	0000	0202	0404	0000	0000	0000	0103	0202	0404	0000	0000	0000	0101	0000	0000	0000	0000	0000	0000	0000	0000	0202	0000	0101	0404	0000	0103	0000	0303	0000	0404	0000	0000	0000	0000	0101	0000	0202	0202	0000	0303	0000	0404	0202	0202	0000	0000	0000	0202	0000	0404	0000	0103	0000	0404	0000	0000	0101	0000	0000	0000	0000	0000	0404	0404	0000	0000	0404	0000	0303	0000	0101	0404	0202	0000	0000	0101	0000	0000	0202	0000	0101	0000	0000	0202	0000	0303	0202	0000	0303	0000	0101	0000	0202	0101	0000	0404	0000	0000	0000	0404	0000	0000	0000	0000	0202	0000	0000	0303	0000	0000	0000	0000	0000	0202	0101	0202	0203	0000	0104	0404	0000	0000	0202	0000	0404	0202	0101	0000	0404	0101	0303	0000	0000	0202	0000	0101	0404	0000	0000	0000	0000	0000	0404	0000	0303	0104	0000	0202	0000	0102	0101	0202	0202	0404	0000	0000	0000	0404	0000	0000	0000	0303	0404	0000	0303	0000	0404	0101	0000	0000	0202	0000	0000	0000	0000	0000	0303	0404	0000	0204	0202	0404	0303	0000	0000	0000	0404	0000	0000	0000	0303	0000	0304	0404	0104	0000	0000	0303	0000	0000	0000	0101	0000	0404	0000	0000	0303	0000	0000	0000	0000	0000	0204	0000	0000	0404	0202	0104	0000	0202	0000	0404	0000	0000	0202	0000	0000	0404	0000	0404	0000	0000	0303	0000	0404	0303	0000	0000	0000	0000	0303	0000	0000	0000	0303	0000	0000	0303	0000	0303	0404	0000	0000	0202	0000	0303	0000	0104	0303	0000	0101	0000	0303	0000	0000	0202	0000	0000	0000	0101	0101	0404	0202	0000	0000	0404	0000	0000	0404	0303	0000	0000	0404	0404	0000	0404	0202	0202	0000	0000	0000	0000	0404	0404	0000	0202	0000	0000	0203	0303	0404	0303	0000	0000	0303	0000	0104	0404	0000	0101	0000	0101	0000	0000	0202	0000	0404	0404	0000	0000	0304	0101	0000	0303	0000	0303	0102	0404	0303	0304	0202	0000	0404	0404	0000	0000	0404	0000	0000	0303	0000	0000	0000	0000	0404	0404	0404	0000	0404	0000	0000	0000	0000	0000	0000	0000	0303	0000	0404	0202	0000	0000	0303	0303	0000	0101	0404	0202	0000	0000	0000	0101	0000	0000	0000	0303	0202	0000	0000	0000	0000	0000	0000	0000	0000	0000	0204	0000	0202	0000	0303	0000	0000	0202	0000	0000	0000	0000	0101	0303	0404	0303	0000	0000	0101	0000	0000	0000	0000	0000	0000	0102	0103	0000	0303	0404	0000	0000	0202	0000	0303	0202	0202	0303	0000	0000	0404	0303	0303	0101	0000	0000	0101	0202	0000	0101	0404	0202	0303	0204	0000	0000	0000	0202	0000	0404	0000	0202	0404	0000	0404	0101	0303	0404	0000	0202	0101	0404	0000	0101	0303	0000	0101	0202	0000	0000	0101	0101	0404	0000	0000	0000	0000	0000	0101	0202	0000	0000	0000	0000	0000	0404	0101	0000	0101	0303	0202	0000	0000	0000	0101	0000	0000	0101	0000	0000	0404	0404	0000	0404	0000	0202	0103	0101	0202	0404	0101	0101	0000	0000	0000	0000	0000	0000	0202	0303	0000	0000	0202	0000	0101	0404	0000	0103	0000	0303	0000	0101	0404	0000	0000	0101	0202	0101	0101	0000	0303	0101	0000	0202	0000	0101	0000	0303	0101	0000	0000	0000	0000	0000	0303	0000	0000	0000	0000	0000	0101	0000	0000	0404	0303	0000	0000	0000	0000	0000	0000	0000	0202	0000	0000	0000	0202	0000	0404	0000	0000	0000	0303	0000	0000	0000	0303	0000	0000	0202	0000	0000	0000	0101	0000	0404	0404	0202	0000	0202	0000	0000	0000	0000	0000	0303	0000	0000	0303	0000	0000	0303	0303	0000	0101	0000	0000	0000	0303	0000	0000	0202	0404	0000	0000	0404	0000	0000	0303	0303	0202	0101	0000	0303	0000	0303	0101	0203	0303	0000	0000	0000	0202	0000	0000	0404	0202	0000	0000	0303	0000	0404	0000	0202	0303	0000	0000	0303	0202	0101	0404	0404	0000	0000	0000	0000	0404	0101	0000	0000	0000	0000	0000	0000	0000	0404	0202	0303	0101	0000	0000	0202	0000	0203	0202	0101	0202	0303	0000	0000	0202	0404	0000	0404	0000	0202	0000	0404	0101	0404	0000	0101	0000	0000	0303	0000	0303	0000	0101	0204	0101	0000	0000	0202	0000	0303	0000	0000	0000	0404	0000	0000	0000	0000	0202	0000	0101	0000	0404	0101	0000	0303	0202	0000	0000	0000	0000	0404	0000	0000	0303	0000	0202	0000	0000	0000	0000	0101	0404	0202	0000	0000	0000	0000	0101	0303	0303	0000	0101	0303	0000	0000	0000	0202	0000	0202	0303	0000	0000	0000	0103	0303	0303	0000	0000	0000	0000	0303	0000	0202	0000	0000	0103	0000	0000	0404	0202	0000	0101	0000	0404	0202	0000	0101	0000	0000	0101	0101	0000	0404	0404	0101	0000	0000	0000	0000	0000	0202	0000	0303	0303	0101	0202	0404	0404	0000	0000	0000	0000	0303	0202	0000	0101	0103	0000	0000	0000	0000	0000	0000	0000	0101	0202	0000	0204	0000	0303	0000	0000	0000	0000	0000	0202	0000	0000	0102	0202	0101	0404	0404	0303	0202	0101	0303	0000	0303	0404	0000	0000	0000	0404	0000	0204	0202	0000	0202	0000	0104	0000	0000	0000	0000	0101	0000	0404	0202	0404	0404	0103	0000	0103	0000	0101	0202	0303	0000	0000	0000	0404	0303	0000	0303	0000	0000	0000	0000	0000	0202	0202	0101	0000	0000	0000	0404	0101	0000	0000	0000	0303	0000	0303	0202	0000	0404	0000	0000	0000	0101	0000	0000	0303	0000	0000	0101	0101	0101	0404	0202	0303	0000	0101	0202	0404	0303	0303	0303	0000	0000	0202	0202	0303	0000	0404	0000	0000	0404	0404	0000	0000	0404	0000	0101	0000	0000	0000	0202	0202	0000	0000	0000	0404	0000	0000	0103	0000	0000	0000	0404	0000	0000	0303	0000	0000	0000	0202	0000	0202	0202	0101	0000	0404	0303	0000	0303	0000	0000	0000	0000	0000	0000	0000	0000	0000	0202	0000	0303	0303	0000	0101	0101	0000	0000	0000	0202	0303	0000	0000	0101	0404	0103	0303	0000	0000	0000	0404	0000	0000	0202	0000	0000	0000	0000	0000	0000	0000	0000	0101	0202	0404	0000	0101	0000	0000	0000	0000	0204	0000	0404	0000	0000	0000	0202	0101	0000	0000	0000	0000	0000	0000	0000	0000	0303	0000	0404	0101	0404	0202	0202	0303	0000	0101	0101	0000	0000	0103	0000	0202	0101	0000	0000	0000	0000	0404	0000	0404	0101	0101	0000	0000	0404	0000	0000	0404	0202	0101	0000	0000	0000	0303	0000	0101	0000	0104	0000	0000	0000	0404	0000	0101	0000	0000	0303	0303	0101	0000	0000	0404	0000	0303	0303	0000	0000	0202	0404	0202	0000	0404	0000	0404	0202	0404	0303	0000	0000	0000	0000	0202	0000	0000	0404	0202	0000	0000	0101	0000	0101	0000	0000	0101	0303	0000	0000	0000	0101	0000	0000	0000	0202	0000	0000	0000	0404	0303	0000	0101	0000	0303	0000	0000	0000	0000	0000	0101	0000	0000	0000	0303	0000	0404	0303	0202	0103	0202	0000	0000	0000	0303	0000	0000	0000	0000	0000	0000	0303	0000	0101	0204	0000	0000	0000	0303	0000	0202	0404	0000	0202	0000	0000	0303	0101	0000	0303	0202	0202	0000	0101	0303	0000	0000	0000	0101	0000	0000	0000	0000	0000	0000	0202	0404	0000	0303	0000	0202	0000	0000	0000	0000	0101	0000	0204	0101	0000	0404	0000	0000	0303	0404	0000	0303	0000	0000	0000	0000	0000	0000	0101	0000	0000	0202	0404	0404	0404	0000	0000	0000	0101	0303	0000	0303	0404	0000	0000	0101	0202	0404	0101	0303	0303	0000	0000	0303	0202	0000	0000	0104	0000	0000	0000	0000	0101	0000	0404	0000	0202	0000	0404	0101	0404	0101	0000	0404	0000	0000	0000	0303	0000	0404	0101	0304	0000	0000	0404	0000	0000	0202	0000	0404	0202	0101	0000	0000	0303	0303	0000	0202	0404	0000	0000	0000	0000	0202	0202	0000	0000	0404	0404	0101	0303	0000	0101	0000	0101	0101	0202	0000	0101	0202	0101	0303	0000	0000	0104	0101	0303	0000	0000	0404	0303	0303	0202	0202	0000	0303	0000	0000	0000	0000	0202	0202	0000	0000	0202	0000	0000	0000	0404	0000	0000	0404	0101	0404	0101	0303	0104	0101	0000	0202	0000	0000	0404	0000	0101	0000	0000	0000	0000	0101	0000	0000	0202	0303	0303	0000	0303	0103	0000	0303	0404	0404	0000	0000	0000	0303	0303	0303	0000	0000	0000	0303	0000	0000	0204	0000	0103	0000	0000	0000	0000	0000	0000	0000	0202	0404	0000	0000	0000	0202	0000	0000	0202	0303	0000	0404	0204	0000	0000	0000	0101	0000	0000	0000	0000	0101	0303	0000	0404	0000	0000	0000	0000	0304	0202	0000	0404	0000	0000	0101	0303	0303	0000	0404	0101	0202	0000	0000	0000	0202	0101	0000	0303	0101	0000	0000	0000	0000	0202	0000	0404	0101	0000	0000	0404	0000	0404	0000	0000	0000	0202	0000	0303	0000	0000	0404	0303	0000	0000	0000	0000	0000	0000	0000	0202	0000	0404	0000	0000	0000	0202	0202	0000	0000	0000	0000	0202	0404	0000	0000	0000	0101	0000	0101	0404	0000	0303	0000	0103	0000	0000	0000	0000	0101	0202	0000	0000	0202	0404	0000	0000	0101	0202	0404	0000	0000	0000	0101	0404	0204	0202	0303	0000	0000	0202	0404	0000	0000	0303	0000	0404	0303	0000	0202	0101	0404	0000	0000	0000	0202	0101	0000	0101	0000	0000	0000	0202	0202	0000	0000	0000	0404	0104	0000	0204	0101	0000	0303	0000	0101	0000	0202	0000	0000	0404	0404	0000	0303	0303	0000	0101	0303	0000	0000	0000	0202	0303	0103	0202	0202	0303	0303	0101	0000	0202	0000	0000	0404	0000	0000	0000	0202	0000	0101	0202	0404	0202	0404	0303	0103	0303	0000	0404	0202	0101	0000	0000	0000	0204	0000	0000	0000	0203	0303	0303	0000	0000	0303	0202	0202	0000	0101	0000	0000	0000	0000	0000	0000	0000	0101	0000	0202	0000	0000	0000	0000	0404	0101	0000	0404	0000	0000	0101	0202	0000	0101	0000	0404	0000	0202	0000	0000	0000	0000	0303	0404	0000	0101	0000	0000	0202	0000	0404	0000	0404	0202	0101	0101	0000	0101	0103	0101	0000	0000	0000	0101	0101	0000	0000	0202	0000	0000	0101	0000	0000	0000	0000	0102	0102	0101	0202	0404	0404	0000	0000	0000	0000	0000	0303	0000	0000	0303	0000	0303	0000	0303	0000	0000	0404	0303	0000	0101	0203	0404	0303	0000	0000	0202	0303	0101	0303	0000	0000	0203	0000	0404	0101	0000	0000	0404	0000	0303	0000	0000	0202	0000	0000	0404	0303	0202	0000	0000	0404	0000	0000	0000	0000	0000	0202	0000	0303	0202	0101	0000	0000	0303	0000	0000	0000	0304	0000	0202	0202	0000	0000	0404	0000	0303	0000	0000	0000	0000	0404	0000	0000	0101	0000	0202	0000	0202	0000	0404	0303	0000	0000	0000	0000	0103	0404	0103	0000	0000	0101	0202	0303	0303	0204	0000	0202	0000	0303	0000	0000	0303	0000	0000	0303	0101	0202	0000	0000	0404	0000	0202	0104	0000	0000	0000	0303	0202	0202	0000	0303	0000	0404	0000	0000	0000	0000	0000	0303	0000	0404	0000	0404	0202	0101	0404	0000	0000	0404	0000	0404	0000	0000	0000	0202	0202	0202	0202	0000	0303	0000	0000	0000	0000	0000	0404	0303	0204	0000	0404	0000	0303	0000	0000	0202	0000	0000	0000	0303	0404	0000	0000	0000	0204	0404	0000	0000	0202	0404	0000	0000	0303	0101	0000	0000	0404	0404	0000	0000	0000	0000	0303	0000	0404	0000	0000	0404	0304	0000	0101	0303	0303	0303	0101	0404	0000	0404	0000	0000	0303	0101	0000	0000	0303	0000	0000	0101	0000	0000	0000	0000	0000	0000	0000	0000	0101	0000	0202	0000	0000	0000	0404	0000	0000	0303	0202	0303	0000	0000	0303	0103	0303	0000	0202	0404	0303	0303	0202	0000	0000	0101	0204	0204	0202	0000	0000	0202	0202	0404	0404	0000	0303	0303	0000	0000	0000	0000	0404	0000	0000	0101	0101	0000	0000	0202	0202	0103	0000	0000	0404	0101	0103	0404	0000	0404	0000	0303	0202	0000	0404	0404	0000	0101	0000	0000	0202	0202	0000	0000	0000	0104	0404	0102	0000	0000	0101	0000	0000	0000	0101	0000	0303	0000	0000	0303	0000	0000	0000	0000	0000	0404	0101	0303	0404	0000	0000	0000	0000	0000	0303	0000	0000	0000	0101	0101	0000	0000	0404	0000	0404	0303	0204	0404	0000	0103	0000	0404	0000	0000	0000	0101	0304	0000	0000	0000	0303	0000	0303	0000	0000	0000	0000	0101	0202	0202	0303	0404	0000	0000	0202	0000	0202	0101	0000	0202	0202	0204	0404	0101	0303	0204	0303	0202	0000	0000	0303	0000	0000	0000	0000	0000	0000	0202	0101	0303	0000	0404	0103	0404	0404	0202	0000	0202	0000	0101	0000	0000	0000	0303	0000	0000	0000	0000	0000	0000	0101	0000	0000	0000	0101	0101	0000	0000	0000	0101	0000	0000	0000	0000	0000	0000	0000	0204	0000	0000	0000	0000	0202	0101	0000	0303	0202	0000	0000	0000	0101	0404	0000	0303	0303	0404	0404	0000	0202	0303	0000	0101	0000	0000	0101	0404	0000	0303	0101	0101	0000	0000	0404	0000	0000	0404	0303	0000	0404	0202	0202	0000	0303	0404	0000	0000	0101	0000	0000	0303	0101	0202	0000	0000	0000	0000	0202	0000	0404	0303	0000	0303	0000	0000	0101	0101	0404	0000	0000	0000	0000	0101	0000	0000	0202	0000	0000	0000	0000	0000	0101	0000	0000	0000	0000	0000	0000	0103	0404	0000	0000	0000	0404	0202	0000	0000	0404	0000	0101	0000	0000	0000	0404	0000	0000	0202	0202	0202	0000	0000	0000	0303	0000	0000	0202	0000	0101	0000	0000	0000	0000	0202	0404	0303	0303	0000	0101	0202	0000	0404	0000	0101	0000	0000	0000	0000	0202	0101	0000	0101	0202	0202	0204	0000	0202	0304	0404	0404	0404	0103	0202	0000	0000	0303	0202	0303	0000	0000	0202	0000	0000	0000	0000	0000	0000	0101	0101	0101	0000	0000	0000	0303	0000	0000	0000	0000	0000	0303	0000	0000	0101	0404	0000	0000	0103	0202	0202	0303	0000	0303	0202	0404	0000	0000	0404	0000	0000	0303	0000	0000	0000	0404	0202	0000	0303	0303	0000	0202	0101	0202	0000	0404	0000	0202	0000	0000	0000	0404	0000	0000	0101	0303	0101	0000	0101	0000	0404	0000	0103	0000	0000	0000	0202	0000	0000	0101	0000	0404	0202	0202	0101	0000	0101	0303	0000	0000	0000	0000	0101	0202	0000	0000	0101	0303	0000	0202	0101	0303	0000	0000	0101	0303	0000	0000	0404	0000	0303	0101	0000	0303	0000	0000	0000	0303	0202	0000	0000	0000	0000	0103	0404	0000	0303	0000	0303	0404	0000	0101	0404	0202	0000	0000	0000	0101	0000	0000	0303	0000	0101	0000	0303	0202	0404	0000	0303	0000	0202	0000	0102	0101	0303	0000	0000	0000	0000	0202	0000	0303	0000	0404	0000	0000	0404	0000	0404	0000	0202	0303	0000	0000	0000	0303	0202	0000	0000	0202	0101	0000	0000	0202	0303	0000	0000	0000	0202	0303	0000	0101	0000	0000	0000	0000	0000	0000	0000	0101	0000	0102	0000	0202	0404	0404	0202	0000	0101	0000	0303	0404	0000	0404	0000	0404	0202	0000	0202	0202	0000	0000	0000	0000	0202	0000	0000	0303	0103	0103	0303	0204	0000	0303	0000	0202	0000	0303	0000	0000	0404	0000	0000	0000	0303	0101	0000	0202	0202	0101	0000	0000	0303	0000	0303	0103	0303	0000	0304	0101	0101	0101	0303	0101	0000	0000	0303	0101	0303	0000	0101	0303	0404	0000	0404	0202	0000	0202	0202	0000	0000	0404	0000	0000	0204	0000	0000	0000	0000	0404	0000	0000	0000	0000	0304	0000	0404	0303	0202	0000	0101	0000	0000	0000	0202	0000	0303	0404	0202	0304	0000	0000	0000	0101	0202	0101	0000	0303	0202	0303	0000	0000	0000	0101	0000	0303	0404	0000	0000	0000	0101	0202	0000	0000	0000	0202	0000	0000	0104	0000	0000	0303	0202	0000	0303	0303	0202	0000	0000	0202	0000	0000	0000	0404	0000	0000	0000	0202	0000	0000	0000	0404	0000	0000	0103	0000	0000	0101	0101	0101	0000	0303	0000	0000	0404	0000	0101	0000	0000	0000	0202	0000	0000	0000	0000	0202	0000	0000	0000	0000	0404	0000	0000	0303	0000	0303	0000	0000	0000	0000	0000	0101	0000	0303	0303	0000	0404	0303	0303	0000	0000	0202	0000	0000	0000	0000	0404	0204	0000	0000	0202	0000	0202	0202	0000	0000	0000	0000	0101	0000	0404	0000	0000	0404	0000	0000	0101	0303	0404	0101	0202	0404	0000	0000	0000	0000	0404	0000	0000	0404	0202	0000	0202	0101	0000	0404	0202	0303	0000	0000	0000	0101	0000	0000	0303	0000	0000	0101	0202	0000	0000	0104	0000	0000	0000	0000	0404	0000	0000	0000	0000	0000	0000	0000	0000	0000	0404	0000	0000	0304	0202	0000	0202	0101	0000	0303	0000	0000	0404	0000	0404	0000	0202	0000	0000	0000	0000	0404	0000	0000	0101	0000	0000	0404	0000	0000	0000	0000	0202	0000	0000	0202	0404	0202	0000	0000	0000	0000	0000	0303	0000	0202	0202	0202	0000	0000	0101	0303	0000	0202	0000	0000	0000	0000	0404	0000	0000	0404	0101	0303	0101	0404	0202	0000	0101	0303	0303	0101	0000	0000	0404	0000	0303	0000	0000	0000	0000	0000	0000	0303	0303	0000	0000	0000	0000	0404	0000	0204	0303	0000	0101	0404	0000	0404	0304	0404	0202	0404	0303	0000	0000	0000	0000	0000	0303	0000	0000	0303	0000	0000	0303	0303	0000	0000	0000	0303	0000	0404	0000	0404	0202	0101	0404	0303	0000	0404	0000	0000	0204	0103	0202	0202	0000	0000	0000	0202	0000	0000	0000	0000	0404	0000	0202	0000	0000	0101	0101	0103	0000	0202	0101	0202	0000	0000	0404	0000	0000	0000	0204	0000	0303	0000	0000	0303	0101	0000	0000	0000	0000	0000	0000	0303	0000	0000	0101	0000	0303	0101	0000	0000	0000	0000	0000	0000	0000	0101	0101	0000	0000	0303	0000	0303	0000	0000	0303	0303	0404	0000	0404	0000	0104	0000	0000	0000	0101	0000	0000	0404	0101	0404	0000	0000	0202	0000	0101	0303	0000	0000	0000	0000	0000	0000	0000	0000	0101	0202	0404	0000	0101	0000	0000	0000	0000	0303	0303	0000	0000	0000	0000	0000	0101	0000	0000	0000	0000	0000	0404	0000	0000	0101	0000	0000	0404	0000	0000	0101	0203	0000	0000	0303	0202	0000	0202	0000	0404	0303	0000	0101	0000	0000	0202	0101	0000	0000	0404	0404	0000	0000	0404	0303	0000	0101	0303	0000	0000	0000	0404	0101	0303	0000	0202	0303	0404	0000	0000	0202	0000	0000	0000	0404	0202	0303	0000	0000	0202	0000	0000	0000	0000	0000	0202	0101	0000	0000	0000	0000	0202	0000	0000	0202	0101	0000	0101	0000	0000	0000	0000	0000	0000	0000	0404	0303	0303	0202	0000	0000	0000	0000	0303	0303	0404	0000	0000	0303	0000	0000	0404	0303	0000	0000	0000	0000	0000	0101	0000	0000	0101	0303	0101	0000	0000	0204	0204	0202	0404	0000	0000	0202	0101	0000	0000	0000	0000	0404	0000	0000	0303	0303	0303	0000	0000	0000	0000	0000	0000	0101	0000	0000	0202	0000	0000	0000	0202	0000	0000	0000	0000	0000	0000	0202	0404	0000	0000	0202	0303	0000	0101	0000	0303	0000	0304	0000	0303	0000	0000	0000	0101	0101	0202	0202	0404	0000	0000	0000	0000	0204	0000	0204	0000	0202	0202	0303	0202	0000	0000	0404	0000	0202	0000	0303	0000	0303	0000	0000	0000	0000	0000	0000	0000	0000	0104	0000	0404	0000	0202	0000	0303	0000	0404	0303	0000	0203	0000	0101	0303	0000	0101	0000	0101	0101	0000	0202	0404	0101	0000	0000	0202	0000	0000	0404	0000	0000	0404	0404	0404	0000	0404	0404	0304	0202	0000	0204	0000	0101	0103	0000	0202	0000	0101	0202	0101	0202	0303	0000	0000	0103	0000	0000	0101	0000	0000	0000	0000	0303	0202	0404	0000	0000	0101	0404	0000	0000	0000	0202	0101	0000	0202	0000	0000	0000	0000	0101	0000	0000	0000	0303	0000	0000	0000	0202	0304	0000	0000	0204	0000	0000	0000	0000	0404	0202	0303	0000	0000	0202	0101	0303	0000	0000	0000	0101	0303	0303	0303	0303	0404	0101	0000	0202	0000	0000	0000	0303	0202	0101	0000	0404	0202	0000	0000	0000	0303	0303	0000	0404	0404	0101	0303	0000	0303	0000	0101	0000	0000	0000	0000	0303	0202	0000	0000	0000	0000	0000	0000	0000	0202	0101	0000	0202	0000	0404	0202	0202	0000	0303	0000	0000	0303	0000	0000	0000	0000	0404	0404	0000	0000	0101	0202	0000	0000	0000	0000	0202	0000	0000	0404	0202	0202	0000	0101	0000	0000	0103	0000	0202	0000	0000	0000	0000	0404	0101	0203	0101	0000	0000	0202	0202	0202	0303	0000	0000	0000	0000	0404	0303	0000	0303	0000	0404	0000	0101	0000	0000	0303	0202	0102	0000	0000	0000	0000	0404	0303	0000	0000	0202	0000	0000	0000	0101	0000	0202	0000	0203	0000	0101	0000	0101	0000	0000	0101	0000	0000	0000	0000	0000	0000	0303	0000	0000	0000	0000	0000	0404	0202	0101	0304	0202	0000	0000	0101	0000	0000	0000	0000	0404	0000	0303	0000	0000	0404	0304	0000	0202	0303	0000	0000	0000	0000	0303	0000	0000	0101	0101	0000	0101	0000	0101	0404	0000	0000	0000	0000	0404	0000	0000	0000	0303	0202	0202	0000	0202
BJ80_A05_all,	0303	0000	0103	0000	0000	0404	0000	0000	0303	0000	0101	0101	0101	0000	0000	0101	0202	0000	0000	0101	0303	0000	0000	0204	0000	0101	0202	0000	0000	0000	0000	0202	0202	0000	0000	0000	0000	0000	0000	0303	0000	0000	0000	0202	0000	0000	0404	0000	0000	0000	0000	0000	0404	0101	0000	0202	0404	0000	0404	0000	0404	0000	0104	0303	0000	0000	0000	0000	0000	0000	0000	0404	0303	0000	0000	0000	0000	0000	0404	0202	0000	0000	0303	0000	0101	0000	0000	0202	0000	0404	0000	0101	0000	0000	0000	0000	0101	0000	0000	0000	0000	0404	0000	0000	0000	0000	0000	0000	0000	0000	0000	0303	0000	0000	0101	0303	0000	0000	0101	0304	0000	0000	0303	0000	0000	0000	0000	0404	0303	0000	0000	0202	0000	0303	0000	0202	0000	0404	0000	0000	0000	0000	0000	0000	0202	0000	0000	0101	0202	0202	0202	0000	0404	0203	0000	0000	0000	0303	0000	0000	0202	0101	0000	0303	0101	0000	0000	0404	0000	0303	0000	0000	0101	0000	0000	0000	0000	0204	0000	0000	0303	0404	0000	0000	0000	0303	0000	0101	0303	0000	0000	0404	0000	0000	0000	0101	0404	0303	0303	0303	0202	0404	0303	0000	0101	0000	0000	0303	0000	0000	0303	0000	0000	0000	0202	0303	0202	0303	0000	0000	0000	0202	0101	0000	0202	0000	0202	0000	0000	0000	0202	0000	0000	0000	0101	0204	0303	0000	0202	0000	0103	0303	0000	0303	0202	0102	0000	0404	0404	0000	0303	0000	0303	0000	0000	0204	0000	0101	0000	0000	0000	0103	0303	0101	0000	0202	0202	0000	0303	0202	0404	0000	0101	0303	0000	0303	0202	0101	0204	0000	0101	0404	0000	0303	0000	0000	0303	0404	0404	0303	0000	0000	0000	0000	0202	0303	0000	0000	0303	0202	0204	0000	0000	0000	0000	0202	0404	0000	0202	0000	0303	0101	0000	0303	0000	0101	0101	0000	0000	0404	0000	0101	0303	0000	0303	0404	0000	0000	0303	0103	0303	0000	0000	0000	0000	0000	0000	0000	0101	0000	0303	0000	0303	0404	0000	0000	0000	0000	0000	0000	0202	0000	0000	0404	0000	0303	0000	0000	0000	0000	0404	0404	0000	0404	0202	0000	0000	0202	0000	0000	0304	0101	0000	0202	0303	0202	0404	0000	0000	0000	0101	0303	0000	0000	0000	0000	0303	0000	0000	0000	0000	0000	0000	0202	0404	0000	0000	0303	0000	0202	0303	0000	0000	0303	0000	0303	0000	0102	0000	0202	0000	0000	0303	0000	0101	0202	0000	0404	0101	0000	0303	0000	0202	0000	0101	0101	0101	0101	0000	0202	0000	0202	0000	0000	0404	0303	0404	0202	0000	0000	0000	0101	0000	0303	0000	0102	0202	0000	0000	0000	0202	0101	0000	0000	0404	0303	0000	0000	0101	0404	0000	0000	0101	0000	0000	0000	0404	0101	0101	0000	0000	0000	0000	0202	0000	0101	0101	0000	0000	0000	0202	0000	0000	0202	0000	0101	0303	0000	0000	0000	0000	0000	0101	0000	0101	0000	0000	0000	0000	0101	0000	0000	0000	0000	0000	0000	0202	0202	0000	0000	0000	0000	0303	0404	0202	0000	0000	0303	0404	0202	0000	0101	0000	0000	0404	0202	0202	0101	0303	0000	0000	0000	0202	0000	0000	0303	0404	0101	0000	0101	0000	0303	0204	0000	0303	0000	0000	0000	0101	0103	0000	0404	0000	0000	0202	0000	0101	0000	0101	0303	0404	0104	0000	0303	0404	0404	0000	0000	0000	0000	0000	0303	0000	0204	0000	0202	0000	0303	0000	0000	0202	0000	0101	0000	0000	0000	0303	0000	0000	0202	0000	0000	0404	0404	0000	0000	0000	0404	0000	0101	0101	0000	0404	0000	0101	0303	0303	0101	0303	0000	0000	0404	0000	0303	0000	0303	0000	0000	0000	0404	0000	0000	0303	0103	0202	0104	0000	0404	0101	0202	0000	0303	0303	0000	0303	0101	0000	0303	0000	0000	0404	0404	0202	0404	0303	0103	0000	0000	0000	0202	0000	0000	0000	0000	0303	0000	0000	0000	0000	0101	0204	0101	0404	0000	0101	0000	0000	0000	0204	0202	0000	0000	0000	0000	0000	0101	0000	0101	0000	0000	0000	0000	0000	0303	0000	0101	0000	0303	0000	0000	0000	0000	0202	0000	0000	0303	0303	0000	0000	0202	0202	0202	0204	0000	0000	0000	0303	0000	0202	0000	0000	0303	0202	0000	0000	0202	0000	0202	0303	0000	0202	0404	0202	0000	0202	0000	0303	0303	0000	0202	0101	0000	0000	0101	0404	0000	0000	0000	0203	0000	0202	0000	0404	0101	0404	0000	0000	0404	0000	0202	0000	0000	0000	0202	0000	0000	0000	0000	0000	0202	0404	0000	0404	0303	0202	0202	0000	0000	0303	0000	0000	0000	0000	0404	0303	0000	0000	0000	0103	0000	0101	0404	0202	0000	0000	0303	0000	0000	0101	0000	0000	0404	0404	0404	0204	0101	0404	0000	0404	0000	0000	0202	0000	0202	0000	0000	0404	0101	0000	0000	0000	0000	0102	0000	0000	0000	0000	0000	0000	0404	0303	0101	0103	0404	0404	0000	0000	0303	0202	0303	0000	0202	0202	0404	0303	0000	0101	0101	0000	0000	0203	0000	0202	0000	0404	0000	0000	0404	0303	0000	0000	0404	0101	0000	0000	0303	0000	0101	0000	0000	0000	0303	0000	0000	0303	0303	0101	0000	0000	0103	0101	0303	0303	0204	0000	0303	0000	0404	0404	0000	0101	0104	0202	0101	0202	0101	0101	0000	0202	0202	0202	0103	0101	0404	0303	0000	0404	0000	0404	0202	0103	0000	0000	0000	0101	0404	0000	0000	0000	0404	0000	0202	0404	0103	0202	0204	0000	0000	0303	0000	0000	0101	0000	0000	0304	0000	0000	0000	0202	0404	0203	0000	0000	0000	0000	0101	0202	0303	0000	0202	0000	0000	0103	0303	0303	0202	0000	0000	0303	0000	0000	0000	0404	0000	0000	0000	0101	0000	0404	0000	0000	0303	0202	0202	0000	0101	0000	0000	0000	0404	0000	0202	0303	0000	0101	0000	0000	0000	0000	0101	0202	0000	0101	0101	0101	0000	0000	0000	0202	0000	0101	0303	0101	0404	0104	0303	0103	0404	0202	0203	0101	0000	0000	0404	0000	0000	0204	0000	0202	0404	0303	0000	0204	0101	0101	0000	0202	0000	0303	0101	0000	0000	0000	0101	0000	0101	0000	0303	0000	0000	0303	0000	0000	0000	0000	0202	0000	0000	0000	0000	0000	0000	0303	0101	0404	0303	0202	0000	0303	0202	0000	0000	0000	0000	0404	0404	0404	0202	0000	0000	0101	0303	0000	0303	0000	0303	0000	0102	0101	0101	0000	0000	0202	0101	0000	0000	0000	0000	0202	0000	0303	0000	0101	0404	0103	0000	0000	0000	0404	0202	0303	0000	0404	0000	0101	0202	0303	0000	0000	0303	0000	0204	0404	0000	0000	0000	0000	0404	0303	0102	0404	0000	0202	0000	0303	0000	0101	0202	0000	0000	0000	0101	0104	0204	0000	0202	0202	0000	0000	0000	0202	0404	0101	0000	0000	0000	0000	0404	0101	0000	0303	0000	0404	0303	0404	0000	0000	0000	0202	0000	0303	0000	0000	0000	0101	0204	0000	0101	0202	0101	0202	0000	0000	0404	0202	0000	0203	0000	0202	0000	0303	0000	0101	0000	0000	0000	0404	0000	0000	0101	0404	0202	0000	0404	0101	0000	0303	0101	0000	0000	0202	0000	0000	0000	0000	0000	0103	0202	0404	0000	0000	0102	0000	0101	0000	0000	0000	0101	0000	0000	0404	0000	0000	0000	0202	0000	0101	0101	0101	0103	0000	0303	0303	0000	0404	0000	0000	0000	0404	0202	0404	0000	0000	0000	0000	0000	0000	0202	0000	0000	0000	0000	0202	0202	0404	0303	0303	0000	0202	0000	0000	0101	0202	0000	0000	0000	0000	0000	0000	0203	0101	0303	0404	0000	0101	0202	0303	0102	0101	0103	0000	0000	0000	0000	0303	0000	0000	0101	0000	0000	0000	0404	0103	0101	0202	0202	0000	0202	0104	0000	0000	0303	0000	0000	0101	0202	0303	0000	0202	0000	0101	0202	0000	0404	0000	0000	0000	0303	0202	0000	0000	0000	0000	0102	0404	0000	0303	0000	0202	0404	0000	0101	0000	0101	0202	0101	0204	0000	0202	0202	0000	0104	0104	0303	0303	0000	0000	0103	0000	0101	0101	0000	0000	0000	0101	0000	0404	0000	0000	0000	0000	0303	0000	0000	0000	0303	0303	0000	0303	0204	0000	0303	0000	0202	0101	0404	0000	0000	0202	0000	0303	0303	0101	0404	0000	0000	0202	0000	0000	0000	0303	0000	0000	0000	0000	0000	0101	0101	0000	0202	0000	0102	0000	0303	0000	0000	0000	0101	0303	0303	0303	0000	0000	0404	0000	0303	0000	0000	0000	0000	0303	0303	0000	0000	0000	0000	0000	0000	0000	0000	0000	0303	0101	0404	0103	0000	0000	0202	0000	0404	0000	0202	0000	0101	0202	0000	0000	0000	0303	0303	0204	0303	0404	0303	0404	0000	0000	0000	0202	0000	0000	0000	0202	0404	0303	0000	0000	0404	0103	0000	0101	0000	0102	0000	0202	0000	0000	0000	0404	0000	0101	0404	0000	0000	0000	0000	0000	0202	0304	0202	0000	0303	0000	0101	0000	0202	0000	0000	0303	0101	0000	0202	0000	0303	0303	0000	0303	0000	0000	0000	0000	0404	0000	0000	0000	0000	0101	0000	0000	0000	0000	0202	0000	0000	0000	0101	0202	0000	0202	0101	0000	0404	0000	0101	0000	0101	0000	0000	0000	0000	0000	0102	0101	0101	0101	0404	0404	0000	0101	0103	0303	0202	0000	0000	0000	0404	0000	0101	0000	0000	0000	0203	0101	0404	0000	0000	0202	0000	0404	0303	0000	0000	0000	0101	0303	0000	0000	0000	0101	0202	0000	0101	0202	0202	0000	0404	0404	0000	0000	0000	0000	0202	0202	0202	0000	0303	0102	0000	0202	0000	0000	0404	0404	0303	0303	0000	0202	0000	0000	0000	0101	0000	0303	0000	0000	0000	0000	0404	0000	0000	0000	0103	0101	0202	0404	0000	0000	0404	0000	0303	0103	0000	0404	0000	0000	0000	0000	0000	0000	0000	0000	0000	0000	0000	0202	0000	0000	0202	0000	0000	0000	0202	0202	0000	0000	0000	0101	0000	0303	0101	0303	0101	0101	0000	0000	0000	0000	0000	0101	0000	0202	0000	0000	0000	0000	0000	0303	0000	0000	0000	0000	0000	0000	0000	0303	0101	0000	0303	0101	0101	0000	0404	0000	0404	0000	0000	0202	0000	0000	0202	0000	0000	0404	0202	0202	0103	0303	0303	0202	0000	0000	0202	0303	0000	0000	0000	0000	0202	0404	0000	0202	0000	0000	0404	0404	0000	0000	0101	0101	0000	0303	0000	0404	0404	0000	0000	0000	0000	0000	0404	0202	0000	0202	0404	0404	0202	0202	0404	0202	0404	0404	0101	0000	0000	0000	0303	0000	0101	0000	0404	0000	0202	0303	0000	0000	0204	0000	0303	0000	0000	0000	0000	0000	0101	0103	0404	0101	0000	0000	0000	0202	0404	0000	0000	0000	0000	0000	0000	0202	0202	0404	0000	0000	0101	0000	0000	0203	0000	0000	0000	0000	0000	0303	0101	0202	0303	0000	0103	0303	0202	0000	0101	0000	0204	0202	0000	0404	0101	0303	0303	0000	0000	0000	0204	0404	0202	0000	0000	0202	0404	0000	0000	0000	0000	0101	0101	0101	0000	0202	0000	0000	0000	0000	0000	0303	0000	0000	0202	0103	0202	0404	0204	0000	0000	0000	0303	0000	0404	0000	0000	0101	0000	0000	0404	0101	0000	0303	0000	0000	0101	0000	0000	0000	0404	0000	0202	0000	0303	0303	0202	0303	0404	0000	0000	0000	0000	0000	0404	0000	0000	0000	0202	0202	0000	0000	0000	0202	0202	0404	0303	0000	0000	0000	0404	0101	0000	0000	0101	0000	0404	0101	0000	0303	0000	0000	0000	0000	0000	0204	0000	0303	0202	0404	0000	0000	0000	0000	0101	0204	0202	0000	0202	0202	0404	0404	0202	0101	0000	0202	0404	0000	0000	0000	0000	0202	0101	0101	0000	0000	0404	0000	0000	0404	0000	0000	0404	0000	0101	0000	0202	0000	0303	0000	0000	0202	0202	0404	0101	0000	0303	0000	0303	0202	0000	0202	0101	0202	0000	0303	0303	0202	0101	0202	0202	0404	0000	0303	0000	0000	0000	0404	0404	0101	0000	0101	0000	0404	0000	0101	0000	0000	0000	0000	0000	0303	0000	0303	0404	0404	0404	0101	0202	0000	0103	0000	0202	0000	0202	0101	0000	0103	0404	0202	0202	0202	0000	0101	0303	0303	0204	0404	0000	0404	0000	0000	0202	0101	0101	0000	0000	0000	0102	0404	0404	0202	0000	0202	0000	0000	0000	0000	0404	0000	0101	0000	0303	0101	0000	0404	0000	0202	0000	0000	0000	0000	0000	0303	0000	0404	0303	0404	0000	0303	0000	0101	0404	0000	0303	0000	0101	0303	0303	0404	0000	0101	0000	0000	0404	0000	0303	0000	0303	0000	0202	0303	0404	0202	0103	0202	0000	0404	0000	0404	0101	0101	0101	0000	0202	0404	0101	0000	0202	0202	0101	0000	0000	0101	0103	0000	0303	0000	0000	0000	0000	0000	0000	0202	0404	0000	0000	0000	0404	0000	0000	0303	0000	0000	0000	0101	0000	0103	0000	0000	0000	0000	0000	0000	0000	0202	0000	0202	0000	0303	0000	0202	0000	0303	0000	0404	0303	0101	0000	0000	0000	0202	0202	0303	0303	0000	0000	0000	0000	0204	0303	0000	0000	0103	0000	0000	0303	0000	0404	0202	0202	0000	0101	0202	0404	0000	0202	0000	0101	0303	0303	0000	0000	0404	0000	0000	0202	0000	0303	0404	0101	0303	0404	0000	0000	0000	0000	0000	0303	0000	0000	0101	0101	0104	0202	0000	0202	0101	0000	0000	0000	0103	0202	0303	0404	0000	0000	0404	0000	0000	0101	0000	0000	0000	0000	0000	0000	0303	0000	0101	0404	0000	0000	0000	0000	0000	0000	0303	0303	0000	0303	0404	0202	0000	0000	0000	0101	0000	0000	0101	0000	0202	0101	0303	0101	0000	0303	0000	0000	0101	0000	0000	0103	0000	0404	0000	0000	0000	0303	0000	0404	0404	0000	0000	0303	0303	0000	0404	0000	0404	0000	0303	0000	0000	0000	0000	0000	0103	0202	0000	0000	0101	0000	0000	0202	0303	0202	0101	0101	0000	0303	0101	0202	0000	0303	0303	0000	0000	0000	0000	0000	0000	0000	0000	0202	0303	0000	0000	0000	0000	0303	0404	0000	0000	0404	0202	0000	0404	0303	0000	0303	0000	0000	0404	0000	0202	0000	0404	0000	0303	0000	0103	0000	0000	0000	0303	0000	0000	0000	0103	0000	0303	0000	0000	0000	0000	0202	0000	0000	0202	0202	0101	0101	0000	0101	0000	0303	0000	0404	0101	0000	0204	0000	0000	0202	0202	0000	0000	0000	0303	0000	0000	0203	0101	0000	0303	0101	0404	0000	0303	0000	0000	0000	0204	0404	0000	0000	0000	0101	0404	0404	0303	0101	0000	0404	0000	0000	0202	0303	0303	0404	0000	0404	0303	0000	0101	0000	0303	0202	0202	0303	0000	0000	0404	0000	0103	0000	0000	0102	0000	0000	0000	0202	0000	0303	0303	0000	0101	0000	0000	0000	0000	0202	0000	0204	0000	0404	0101	0000	0000	0000	0000	0303	0303	0000	0000	0000	0101	0000	0101	0000	0101	0202	0103	0000	0000	0303	0101	0000	0404	0000	0000	0101	0101	0000	0000	0000	0000	0000	0000	0101	0000	0103	0202	0101	0404	0202	0202	0000	0000	0202	0000	0000	0000	0000	0000	0000	0404	0000	0202	0303	0000	0000	0303	0000	0303	0000	0000	0404	0404	0202	0202	0000	0404	0202	0101	0000	0000	0101	0404	0404	0000	0101	0000	0000	0101	0000	0404	0101	0000	0000	0000	0101	0101	0202	0101	0101	0101	0000	0000	0000	0000	0000	0104	0000	0000	0101	0202	0202	0000	0204	0000	0101	0000	0202	0303	0000	0000	0000	0204	0202	0202	0303	0000	0303	0000	0000	0000	0303	0000	0000	0404	0000	0303	0000	0104	0303	0101	0103	0204	0000	0000	0101	0000	0101	0202	0404	0000	0202	0303	0000	0202	0000	0000	0204	0000	0000	0101	0000	0000	0303	0000	0000	0303	0202	0404	0202	0000	0202	0000	0000	0303	0303	0102	0102	0000	0101	0404	0000	0202	0303	0404	0000	0404	0101	0101	0000	0102	0404	0102	0000	0303	0000	0202	0000	0000	0000	0000	0404	0000	0101	0303	0202	0303	0204	0202	0000	0000	0000	0404	0404	0000	0404	0101	0000	0000	0404	0000	0000	0101	0404	0404	0101	0202	0404	0204	0202	0104	0000	0000	0404	0104	0000	0404	0000	0202	0404	0000	0000	0000	0000	0000	0303	0303	0202	0101	0000	0000	0000	0000	0000	0000	0101	0303	0303	0101	0101	0404	0000	0202	0000	0303	0101	0202	0000	0000	0202	0303	0000	0000	0101	0000	0000	0000	0303	0101	0303	0404	0000	0101	0000	0000	0202	0000	0303	0404	0101	0000	0101	0303	0404	0202	0000	0000	0404	0000	0000	0303	0404	0303	0101	0000	0000	0000	0000	0303	0202	0101	0404	0202	0000	0204	0000	0000	0000	0404	0000	0303	0000	0303	0303	0101	0303	0000	0000	0303	0000	0303	0404	0000	0404	0000	0000	0202	0303	0303	0000	0000	0101	0000	0000	0202	0202	0303	0101	0303	0101	0303	0202	0000	0303	0000	0000	0000	0000	0000	0204	0101	0303	0000	0101	0202	0000	0000	0303	0404	0000	0000	0404	0303	0000	0000	0000	0000	0303	0000	0101	0000	0000	0101	0204	0000	0102	0303	0000	0103	0000	0000	0000	0101	0404	0000	0101	0404	0404	0101	0202	0000	0101	0303	0000	0000	0303	0303	0404	0303	0202	0304	0000	0000	0303	0000	0101	0303	0303	0202	0202	0000	0000	0202	0000	0000	0000	0103	0202	0000	0101	0000	0404	0104	0404	0101	0303	0000	0000	0202	0000	0000	0000	0000	0101	0000	0202	0303	0000	0303	0000	0103	0000	0000	0303	0101	0101	0000	0000	0000	0000	0000	0000	0404	0000	0000	0101	0202	0000	0303	0000	0303	0404	0101	0000	0404	0101	0303	0000	0404	0202	0000	0101	0204	0000	0000	0000	0404	0000	0000	0000	0404	0000	0304	0202	0000	0000	0000	0303	0000	0000	0000	0204	0404	0000	0303	0202	0303	0102	0404	0000	0000	0303	0000	0202	0101	0202	0202	0101	0000	0000	0303	0000	0303	0202	0404	0000	0000	0202	0000	0000	0000	0000	0000	0000	0000	0303	0202	0202	0404	0000	0101	0000	0202	0101	0202	0202	0303	0000	0404	0202	0000	0202	0000	0101	0000	0000	0202	0000	0000	0000	0202	0000	0000	0404	0202	0202	0103	0000	0202	0303	0000	0000	0202	0000	0000	0202	0000	0202	0000	0000	0204	0000	0000	0000	0000	0303	0202	0303	0000	0000	0000	0000	0000	0303	0000	0000	0202	0000	0202	0404	0000	0000	0101	0303	0000	0000	0303	0303	0103	0000	0000	0000	0303	0000	0000	0000	0404	0303	0000	0304	0303	0000	0101	0000	0000	0202	0000	0202	0000	0000	0000	0202	0404	0303	0101	0101	0101	0000	0000	0101	0000	0000	0000	0102	0404	0303	0000	0404	0202	0000	0000	0404	0000	0304	0000	0000	0303	0202	0101	0101	0303	0101	0202	0202	0000	0000	0202	0404	0202	0000	0101	0404	0000	0202	0000	0000	0404	0000	0000	0404	0404	0000	0000	0204	0000	0303	0202	0000	0202	0202	0101	0000	0000	0202	0103	0000	0000	0404	0000	0404	0000	0000	0000	0000	0303	0202	0202	0202	0000	0000	0000	0202	0000	0000	0404	0000	0000	0000	0202	0000	0000	0404	0304	0000	0000	0000	0000	0101	0000	0000	0202	0000	0000	0000	0303	0000	0000	0101	0102	0000	0303	0000	0404	0303	0101	0000	0000	0202	0101	0000	0101	0000	0000	0000	0303	0202	0404	0303	0104	0303	0404	0303	0404	0000	0404	0303	0000	0000	0000	0304	0202	0101	0202	0000	0404	0101	0101	0000	0202	0202	0101	0000	0000	0303	0000	0404	0000	0000	0202	0000	0000	0000	0000	0000	0000	0202	0303	0000	0000	0101	0202	0000	0000	0202	0000	0000	0303	0000	0000	0404	0000	0000	0000	0303	0303	0102	0404	0000	0000	0303	0000	0000	0404	0404	0103	0202	0000	0000	0202	0000	0000	0000	0404	0404	0101	0303	0303	0000	0404	0404	0000	0000	0000	0000	0404	0000	0303	0404	0103	0000	0303	0101	0404	0103	0202	0202	0101	0000	0202	0000	0303	0202	0303	0000	0303	0101	0404	0000	0000	0303	0101	0202	0101	0404	0204	0101	0303	0101	0202	0000	0202	0000	0404	0000	0202	0000	0000	0101	0303	0303	0000	0000	0000	0404	0404	0101	0404	0303	0000	0404	0000	0000	0000	0000	0000	0000	0101	0000	0202	0101	0000	0303	0102	0202	0000	0202	0000	0000	0000	0303	0000	0404	0000	0202	0303	0000	0303	0000	0303	0404	0101	0101	0204	0000	0000	0101	0204	0303	0000	0202	0303	0000	0000	0000	0101	0000	0000	0404	0000	0202	0000	0102	0000	0202	0000	0104	0202	0303	0303	0204	0404	0000	0404	0000	0404	0404	0000	0101	0202	0202	0000	0000	0101	0000	0303	0000	0000	0304	0000	0000	0101	0000	0000	0000	0404	0101	0000	0000	0000	0000	0404	0000	0404	0404	0404	0303	0000	0204	0000	0204	0000	0000	0202	0404	0000	0404	0202	0404	0202	0303	0202	0000	0404	0000	0000	0000	0204	0000	0000	0303	0000	0101	0000	0000	0404	0101	0303	0000	0000	0404	0404	0404	0000	0404	0000	0404	0101	0000	0000	0000	0000	0000	0000	0101	0000	0202	0303	0000	0404	0000	0404	0000	0404	0000	0101	0303	0000	0202	0000	0101	0000	0000	0000	0404	0404	0000	0000	0000	0000	0000	0000	0404	0303	0000	0303	0404	0101	0303	0000	0000	0000	0101	0404	0303	0000	0000	0000	0000	0202	0404	0202	0404	0000	0000	0101	0000	0202	0000	0202	0000	0303	0404	0202	0101	0404	0202	0000	0000	0202	0202	0404	0000	0204	0000	0303	0000	0202	0203	0101	0404	0000	0101	0404	0202	0404	0404	0000	0000	0000	0000	0303	0000	0202	0204	0000	0203	0303	0000	0404	0000	0000	0000	0204	0404	0202	0303	0000	0101	0103	0000	0101	0404	0000	0000	0404	0000	0202	0404	0000	0101	0303	0000	0000	0202	0404	0303	0000	0202	0101	0000	0000	0000	0404	0000	0202	0303	0103	0202	0000	0000	0101	0000	0404	0000	0000	0000	0000	0404	0303	0000	0202	0102	0202	0101	0000	0000	0000	0404	0000	0101	0303	0204	0000	0000	0000	0000	0202	0000	0101	0000	0000	0202	0303	0404	0101	0101	0000	0202	0202	0000	0000	0202	0404	0000	0404	0202	0202	0303	0000	0303	0000	0303	0000	0000	0000	0000	0000	0000	0000	0000	0000	0000	0101	0000	0000	0000	0304	0000	0000	0303	0101	0000	0000	0000	0000	0000	0000	0303	0000	0000	0000	0000	0202	0000	0103	0304	0101	0000	0000	0101	0000	0000	0000	0404	0202	0101	0404	0303	0101	0000	0202	0000	0000	0303	0101	0000	0000	0000	0101	0202	0404	0000	0202	0000	0404	0202	0101	0000	0000	0303	0000	0103	0404	0000	0000	0000	0000	0404	0000	0404	0101	0000	0000	0404	0000	0000	0000	0000	0202	0000	0303	0303	0303	0000	0204	0000	0000	0101	0000	0101	0000	0303	0000	0303	0000	0202	0000	0000	0202	0000	0000	0000	0101	0101	0101	0000	0000	0303	0000	0000	0000	0000	0304	0000	0000	0202	0404	0000	0404	0000	0000	0204	0000	0103	0000	0202	0000	0000	0303	0204	0101	0101	0000	0000	0000	0000	0202	0303	0000	0000	0000	0101	0202	0101	0303	0101	0101	0000	0303	0000	0000	0303	0101	0103	0000	0000	0000	0101	0000	0202	0000	0202	0101	0000	0303	0000	0000	0000	0000	0202	0202	0000	0000	0000	0000	0000	0303	0000	0000	0303	0404	0202	0202	0000	0303	0303	0101	0102	0000	0404	0404	0203	0202	0000	0101	0202	0000	0000	0000	0000	0303	0000	0303	0303	0303	0000	0000	0000	0303	0404	0303	0000	0000	0000	0202	0202	0000	0000	0404	0000	0101	0303	0000	0204	0101	0000	0101	0204	0000	0000	0303	0303	0000	0000	0000	0000	0000	0101	0404	0204	0000	0204	0303	0404	0404	0202	0000	0000	0202	0101	0000	0000	0000	0404	0404	0000	0303	0303	0000	0404	0000	0000	0000	0000	0404	0101	0101	0000	0000	0404	0101	0000	0000	0202	0000	0202	0000	0000	0000	0000	0000	0103	0202	0202	0404	0303	0000	0000	0000	0000	0000	0101	0000	0103	0000	0000	0000	0303	0000	0303	0303	0101	0204	0103	0404	0101	0202	0202	0000	0303	0303	0303	0404	0000	0101	0103	0000	0000	0404	0303	0101	0202	0202	0000	0101	0202	0101	0000	0303	0000	0202	0303	0000	0000	0000	0000	0303	0000	0000	0303	0101	0000	0203	0202	0000	0101	0000	0303	0103	0303	0000	0101	0000	0101	0404	0000	0000	0000	0202	0303	0000	0000	0103	0103	0303	0000	0303	0000	0101	0000	0101	0000	0000	0000	0000	0000	0404	0404	0404	0000	0101	0000	0000	0000	0404	0000	0303	0000	0101	0101	0101	0303	0404	0000	0404	0000	0101	0000	0202	0000	0404	0000	0303	0303	0404	0000	0404	0404	0404	0000	0101	0000	0000	0404	0404	0101	0103	0000	0202	0000	0101	0101	0000	0404	0101	0202	0000	0202	0404	0000	0000	0202	0000	0303	0101	0000	0303	0404	0000	0102	0101	0404	0404	0000	0000	0101	0101	0000	0000	0101	0000	0000	0000	0404	0000	0000	0000	0101	0404	0000	0101	0000	0202	0303	0000	0000	0000	0404	0000	0000	0000	0303	0102	0101	0303	0000	0202	0303	0404	0202	0202	0202	0000	0204	0000	0404	0000	0202	0000	0000	0000	0204	0000	0000	0202	0303	0202	0000	0101	0000	0000	0000	0000	0303	0202	0000	0404	0303	0303	0000	0000	0101	0101	0303	0404	0202	0000	0103	0000	0404	0000	0000	0000	0000	0000	0202	0101	0303	0303	0000	0202	0202	0000	0303	0303	0000	0000	0202	0000	0404	0404	0000	0000	0404	0000	0000	0000	0000	0204	0000	0000	0101	0000	0000	0404	0000	0303	0202	0000	0101	0000	0000	0000	0101	0000	0000	0303	0000	0000	0404	0000	0000	0000	0404	0000	0303	0303	0202	0000	0000	0000	0000	0000	0101	0101	0404	0202	0000	0000	0000	0202	0202	0000	0404	0101	0000	0000	0000	0202	0000	0000	0204	0000	0303	0000	0303	0404	0204	0303	0202	0202	0000	0000	0202	0404	0101	0000	0000	0404	0103	0404	0000	0303	0000	0101	0000	0000	0304	0202	0000	0000	0101	0000	0000	0000	0000	0202	0404	0000	0000	0204	0303	0404	0000	0000	0000	0000	0202	0000	0303	0000	0000	0000	0101	0000	0000	0000	0303	0303	0404	0101	0000	0303	0303	0404	0000	0303	0202	0000	0101	0000	0000	0000	0202	0000	0404	0000	0202	0101	0000	0101	0000	0404	0101	0000	0104	0000	0404	0000	0101	0103	0000	0000	0404	0303	0404	0000	0000	0000	0000	0000	0101	0000	0202	0404	0202	0000	0102	0204	0404	0000	0304	0101	0202	0000	0000	0000	0000	0303	0303	0000	0000	0404	0202	0000	0303	0000	0000	0101	0404	0000	0000	0000	0404	0000	0000	0000	0202	0404	0103	0000	0000	0202	0000	0404	0000	0101	0101	0000	0404	0303	0101	0000	0204	0101	0000	0000	0000	0000	0000	0303	0404	0303	0202	0000	0202	0000	0000	0000	0303	0000	0202	0000	0000	0303	0202	0000	0000	0103	0000	0000	0204	0000	0000	0202	0000	0000	0000	0202	0000	0000	0000	0000	0000	0000	0000	0202	0000	0101	0000	0303	0404	0202	0303	0303	0101	0000	0000	0202	0101	0000	0000	0404	0303	0000	0202	0000	0202	0404	0000	0101	0000	0204	0101	0202	0404	0000	0202	0000	0202	0404	0303	0202	0000	0303	0000	0000	0101	0000	0000	0000	0101	0404	0404	0000	0000	0000	0103	0303	0000	0101	0303	0000	0000	0000	0303	0202	0404	0000	0303	0303	0101	0101	0000	0000	0202	0000	0404	0000	0303	0000	0000	0404	0101	0000	0000	0204	0000	0000	0303	0000	0101	0303	0000	0000	0000	0202	0000	0101	0404	0101	0000	0404	0404	0000	0202	0404	0000	0204	0000	0000	0000	0303	0404	0303	0303	0202	0202	0000	0000	0000	0404	0000	0000	0303	0000	0202	0202	0000	0000	0303	0000	0000	0000	0000	0000	0202	0404	0000	0000	0101	0000	0000	0000	0000	0000	0303	0000	0000	0202	0000	0101	0202	0000	0000	0202	0000	0000	0202	0202	0202	0102	0000	0000	0102	0303	0404	0000	0000	0000	0000	0404	0000	0202	0101	0000	0104	0000	0101	0000	0000	0101	0000	0101	0000	0202	0101	0304	0000	0000	0000	0000	0202	0303	0103	0202	0000	0000	0303	0000	0000	0000	0000	0000	0101	0303	0303	0303	0000	0000	0404	0303	0000	0000	0000	0404	0101	0000	0000	0404	0101	0202	0000	0000	0000	0404	0000	0000	0101	0000	0404	0000	0000	0404	0000	0101	0000	0000	0000	0202	0000	0000	0000	0404	0000	0000	0103	0404	0000	0103	0000	0202	0000	0303	0000	0000	0000	0101	0000	0101	0101	0101	0000	0000	0101	0000	0000	0000	0303	0000	0000	0303	0000	0000	0101	0303	0000	0103	0202	0303	0000	0000	0000	0101	0404	0202	0000	0101	0303	0202	0202	0202	0303	0101	0000	0404	0000	0303	0303	0000	0202	0303	0000	0000	0000	0404	0404	0101	0000	0000	0404	0000	0000	0000	0000	0102	0000	0404	0000	0202	0202	0101	0000	0101	0404	0404	0000	0000	0101	0000	0000	0101	0202	0101	0202	0000	0000	0101	0202	0101	0303	0000	0202	0000	0000	0000	0000	0101	0000	0404	0202	0000	0202	0000	0202	0404	0000	0000	0000	0404	0404	0101	0303	0404	0000	0000	0303	0101	0101	0202	0000	0000	0000	0000	0303	0000	0101	0202	0404	0000	0101	0000	0404	0000	0000	0000	0101	0101	0404	0000	0000	0000	0404	0000	0000	0202	0404	0303	0000	0000	0101	0000	0202	0204	0000	0000	0303	0303	0202	0101	0000	0303	0000	0404	0000	0202	0202	0000	0404	0000	0202	0000	0000	0000	0202	0404	0000	0000	0303	0303	0303	0000	0000	0303	0000	0404	0000	0101	0000	0000	0101	0303	0303	0303	0000	0000	0202	0303	0202	0000	0000	0000	0204	0202	0000	0000	0000	0404	0000	0101	0204	0204	0000	0404	0404	0000	0000	0000	0404	0404	0000	0202	0000	0202	0000	0202	0000	0000	0202	0202	0000	0202	0404	0000	0101	0101	0202	0101	0101	0000	0202	0404	0202	0000	0202	0000	0101	0000	0000	0101	0303	0000	0101	0000	0000	0000	0303	0000	0202	0202	0000	0202	0000	0404	0000	0303	0303	0000	0000	0404	0000	0404	0000	0404	0101	0103	0000	0000	0303	0000	0000	0000	0101	0303	0202	0000	0000	0202	0000	0303	0000	0102	0202	0000	0404	0000	0303	0000	0000	0202	0000	0000	0000	0000	0303	0404	0101	0202	0000	0404	0202	0000	0202	0000	0000	0000	0101	0000	0303	0000	0303	0303	0202	0101	0000	0101	0000	0000	0000	0303	0303	0202	0104	0000	0202	0303	0000	0000	0000	0000	0202	0000	0000	0202	0202	0000	0000	0000	0000	0000	0000	0404	0404	0404	0000	0101	0404	0000	0202	0202	0000	0000	0000	0000	0000	0000	0000	0303	0000	0101	0101	0404	0000	0000	0000	0303	0204	0101	0202	0000	0000	0000	0000	0000	0000	0000	0303	0101	0303	0104	0000	0202	0101	0202	0101	0202	0000	0000	0303	0202	0000	0000	0203	0000	0204	0404	0000	0303	0101	0000	0303	0101	0101	0404	0000	0202	0000	0404	0000	0303	0202	0000	0204	0404	0000	0000	0000	0202	0202	0000	0000	0000	0000	0000	0404	0404	0303	0404	0303	0404	0404	0000	0404	0303	0202	0101	0204	0000	0000	0000	0000	0303	0303	0202	0000	0404	0101	0000	0101	0202	0000	0000	0000	0303	0404	0101	0000	0404	0404	0000	0000	0000	0000	0203	0000	0000	0101	0202	0000	0404	0202	0000	0303	0000	0101	0000	0404	0000	0000	0000	0404	0303	0303	0000	0101	0303	0404	0303	0101	0000	0000	0000	0000	0202	0000	0202	0202	0101	0000	0000	0101	0000	0000	0000	0404	0000	0000	0000	0303	0103	0000	0000	0000	0000	0000	0404	0202	0303	0000	0000	0303	0202	0000	0000	0202	0202	0000	0000	0000	0000	0404	0000	0202	0303	0000	0303	0303	0303	0000	0404	0000	0202	0101	0101	0204	0000	0000	0202	0101	0000	0000	0404	0104	0000	0000	0101	0404	0000	0000	0000	0303	0202	0000	0303	0000	0404	0000	0204	0202	0000	0303	0000	0000	0404	0000	0000	0304	0000	0000	0404	0303	0404	0000	0000	0000	0000	0303	0101	0000	0304	0404	0000	0000	0000	0000	0404	0303	0101	0000	0103	0404	0404	0000	0404	0000	0000	0303	0000	0000	0000	0000	0000	0303	0202	0000	0000	0303	0000	0303	0000	0000	0000	0102	0000	0404	0000	0000	0303	0303	0101	0202	0000	0000	0000	0000	0101	0202	0000	0304	0000	0101	0202	0000	0000	0101	0101	0202	0404	0000	0000	0000	0101	0202	0000	0000	0202	0303	0103	0303	0101	0404	0000	0000	0404	0202	0101	0000	0303	0404	0000	0404	0404	0203	0404	0000	0404	0000	0000	0202	0303	0303	0101	0404	0000	0000	0104	0103	0000	0000	0000	0202	0101	0303	0000	0000	0000	0000	0202	0000	0101	0101	0404	0404	0202	0000	0000	0000	0000	0203	0202	0101	0404	0303	0000	0404	0101	0303	0000	0000	0000	0000	0000	0000	0202	0000	0202	0101	0000	0101	0000	0000	0303	0204	0404	0000	0101	0000	0000	0303	0404	0101	0000	0000	0000	0000	0404	0000	0204	0000	0000	0202	0303	0202	0000	0404	0101	0000	0101	0000	0000	0000	0000	0000	0000	0000	0000	0303	0204	0303	0303	0000	0101	0000	0404	0000	0000	0303	0202	0000	0000	0303	0000	0000	0000	0404	0101	0303	0000	0204	0000	0404	0404	0101	0000	0101	0204	0404	0000	0000	0404	0000	0000	0404	0000	0101	0101	0000	0202	0202	0000	0304	0000	0102	0000	0000	0202	0101	0000	0303	0202	0000	0000	0303	0000	0404	0404	0202	0101	0000	0000	0000	0000	0404	0202	0303	0000	0202	0000	0000	0404	0000	0303	0000	0203	0000	0000	0101	0202	0000	0000	0404	0202	0000	0000	0000	0104	0000	0303	0000	0303	0000	0202	0103	0000	0000	0000	0202	0000	0303	0404	0202	0303	0101	0000	0000	0000	0000	0000	0404	0202	0000	0000	0303	0000	0000	0000	0000	0000	0303	0202	0000	0303	0202	0000	0303	0101	0303	0202	0404	0101	0404	0000	0103	0000	0303	0000	0000	0101	0000	0202	0000	0000	0000	0000	0303	0000	0000	0404	0000	0404	0000	0303	0404	0000	0000	0101	0303	0101	0000	0104	0000	0000	0000	0404	0303	0103	0404	0000	0000	0404	0303	0000	0000	0303	0000	0202	0202	0000	0303	0101	0101	0303	0404	0000	0000	0103	0202	0202	0000	0000	0000	0101	0000	0000	0000	0000	0303	0101	0000	0204	0000	0404	0204	0000	0000	0303	0404	0000	0000	0404	0303	0202	0000	0000	0000	0404	0303	0204	0101	0101	0204	0000	0404	0000	0303	0404	0202	0000	0000	0000	0101	0000	0303	0000	0101	0104	0000	0303	0000	0000	0103	0000	0303	0202	0000	0102	0000	0000	0000	0000	0404	0000	0202	0000	0303	0404	0000	0404	0103	0000	0202	0404	0000	0000	0303	0101	0101	0000	0000	0202	0202	0303	0000	0000	0404	0101	0000	0303	0000	0000	0000	0000	0000	0000	0101	0303	0303	0000	0000	0101	0101	0303	0101	0000	0000	0202	0202	0404	0202	0202	0000	0000	0202	0303	0404	0202	0404	0000	0404	0202	0000	0204	0000	0000	0000	0000	0000	0202	0000	0000	0000	0303	0103	0000	0000	0404	0303	0101	0000	0102	0000	0000	0000	0404	0000	0101	0000	0000	0000	0202	0202	0202	0303	0202	0202	0000	0000	0303	0303	0101	0000	0304	0000	0303	0101	0303	0000	0000	0202	0303	0101	0000	0202	0303	0000	0404	0103	0000	0202	0202	0202	0202	0000	0303	0202	0202	0404	0000	0404	0000	0000	0303	0404	0202	0101	0000	0101	0304	0000	0404	0202	0000	0000	0101	0303	0000	0101	0202	0303	0303	0000	0202	0404	0000	0404	0000	0101	0000	0303	0000	0101	0202	0303	0404	0303	0000	0000	0101	0202	0202	0000	0404	0000	0101	0404	0000	0404	0000	0000	0404	0000	0404	0000	0000	0404	0000	0404	0000	0303	0000	0000	0000	0204	0202	0101	0404	0202	0000	0000	0404	0000	0404	0000	0101	0404	0000	0000	0000	0000	0303	0000	0101	0000	0303	0303	0000	0202	0000	0303	0101	0000	0000	0101	0404	0000	0404	0000	0000	0404	0101	0000	0101	0000	0404	0202	0202	0303	0000	0303	0000	0000	0000	0000	0102	0101	0000	0303	0000	0000	0000	0000	0303	0000	0000	0404	0404	0202	0000	0303	0000	0000	0101	0101	0000	0000	0000	0000	0000	0101	0000	0000	0000	0202	0000	0202	0000	0000	0404	0000	0404	0000	0404	0000	0202	0000	0202	0000	0404	0000	0404	0000	0000	0000	0000	0202	0000	0000	0000	0303	0202	0303	0000	0000	0000	0000	0202	0000	0202	0204	0000	0000	0202	0101	0000	0000	0202	0000	0000	0000	0404	0000	0000	0000	0000	0103	0000	0404	0202	0000	0000	0000	0202	0000	0202	0101	0000	0000	0000	0000	0000	0101	0000	0000	0404	0000	0204	0000	0000	0000	0101	0000	0000	0000	0101	0101	0404	0404	0000	0101	0000	0000	0000	0101	0101	0202	0000	0303	0000	0000	0000	0303	0000	0000	0404	0000	0202	0000	0000	0101	0303	0303	0000	0000	0101	0000	0000	0000	0000	0303	0000	0000	0404	0303	0303	0202	0000	0000	0101	0000	0203	0101	0000	0000	0202	0101	0000	0202	0000	0000	0303	0404	0000	0101	0000	0000	0000	0000	0101	0404	0404	0204	0000	0303	0101	0000	0000	0000	0000	0404	0202	0000	0000	0000	0000	0303	0000	0101	0303	0000	0303	0000	0202	0000	0000	0103	0000	0000	0000	0303	0000	0000	0202	0000	0202	0303	0000	0303	0000	0202	0000	0000	0202	0103	0404	0404	0101	0000	0101	0000	0000	0303	0000	0101	0000	0000	0000	0303	0000	0000	0101	0000	0000	0204	0000	0000	0000	0000	0000	0000	0303	0000	0000	0000	0000	0000	0000	0303	0303	0000	0000	0000	0101	0404	0000	0303	0303	0404	0000	0303	0101	0000	0101	0404	0000	0103	0000	0303	0202	0103	0101	0303	0101	0303	0404	0000	0000	0000	0303	0303	0404	0000	0000	0000	0000	0000	0404	0202	0101	0000	0303	0202	0000	0404	0000	0303	0000	0000	0303	0101	0000	0000	0000	0202	0000	0000	0000	0101	0000	0000	0000	0000	0404	0000	0000	0000	0303	0303	0000	0000	0000	0000	0404	0303	0000	0000	0000	0101	0303	0000	0202	0000	0404	0202	0404	0000	0404	0103	0000	0303	0303	0103	0000	0000	0000	0000	0000	0404	0000	0000	0303	0000	0202	0000	0202	0000	0102	0000	0404	0202	0000	0000	0202	0000	0000	0101	0000	0404	0000	0000	0404	0000	0000	0000	0202	0303	0101	0303	0101	0000	0000	0202	0000	0000	0101	0000	0103	0000	0000	0202	0303	0000	0000	0000	0000	0000	0000	0000	0303	0000	0000	0000	0000	0000	0303	0000	0000	0000	0303	0202	0303	0000	0202	0303	0000	0000	0101	0204	0000	0101	0000	0202	0303	0303	0404	0000	0000	0000	0000	0202	0000	0000	0101	0000	0000	0202	0303	0000	0000	0303	0000	0000	0000	0202	0000	0000	0204	0000	0000	0303	0000	0202	0000	0101	0000	0202	0202	0000	0000	0000	0303	0000	0000	0103	0404	0000	0000	0404	0000	0000	0202	0000	0202	0000	0000	0404	0404	0000	0000	0000	0000	0000	0101	0000	0404	0101	0101	0000	0000	0000	0202	0000	0303	0000	0404	0000	0000	0404	0101	0000	0000	0103	0000	0000	0101	0404	0000	0000	0404	0404	0000	0204	0103	0202	0202	0101	0000	0303	0202	0404	0000	0000	0000	0202	0101	0000	0000	0404	0000	0000	0000	0000	0404	0101	0404	0000	0404	0000	0000	0000	0303	0000	0000	0303	0404	0203	0202	0101	0303	0303	0000	0000	0101	0101	0000	0000	0000	0000	0101	0000	0000	0000	0404	0000	0000	0000	0404	0000	0000	0000	0104	0000	0000	0000	0000	0000	0202	0000	0303	0202	0000	0103	0000	0303	0101	0000	0303	0000	0101	0000	0000	0101	0000	0404	0000	0000	0000	0000	0000	0000	0102	0202	0000	0000	0000	0000	0000	0000	0000	0101	0000	0303	0101	0404	0303	0303	0404	0303	0000	0000	0000	0303	0202	0202	0000	0000	0000	0404	0000	0000	0000	0202	0000	0101	0303	0202	0103	0404	0103	0000	0000	0303	0101	0000	0000	0000	0000	0000	0000	0000	0202	0000	0303	0404	0404	0101	0000	0000	0000	0404	0000	0000	0101	0000	0000	0303	0000	0404	0000	0101	0000	0303	0303	0000	0101	0202	0202	0404	0000	0000	0000	0000	0000	0303	0202	0000	0303	0101	0000	0101	0000	0000	0000	0000	0000	0404	0404	0000	0404	0000	0000	0000	0000	0303	0304	0404	0303	0000	0000	0000	0000	0000	0000	0000	0101	0000	0000	0204	0000	0000	0101	0000	0000	0000	0000	0103	0000	0404	0404	0101	0000	0000	0202	0000	0202	0404	0000	0000	0303	0202	0000	0303	0404	0000	0000	0202	0000	0000	0000	0000	0000	0304	0404	0101	0000	0000	0000	0303	0101	0404	0000	0000	0000	0000	0303	0202	0000	0000	0202	0404	0000	0000	0202	0101	0000	0303	0000	0000	0000	0000	0303	0202	0303	0000	0202	0000	0000	0303	0000	0000	0000	0000	0404	0000	0000	0000	0202	0101	0000	0202	0101	0101	0000	0000	0000	0404	0202	0101	0000	0000	0000	0000	0000	0000	0000	0202	0101	0202	0000	0101	0000	0000	0000	0000	0303	0303	0000	0000	0000	0000	0000	0404	0000	0303	0000	0000	0203	0303	0202	0000	0000	0202	0404	0101
BJ80_A06_all,	0000	0000	0000	0303	0000	0000	0000	0303	0000	0000	0000	0000	0000	0303	0303	0000	0202	0101	0000	0000	0000	0000	0000	0000	0000	0104	0000	0404	0000	0000	0000	0204	0202	0303	0000	0000	0000	0000	0000	0000	0000	0000	0000	0101	0000	0000	0101	0404	0303	0101	0000	0404	0000	0101	0000	0000	0000	0000	0000	0203	0000	0000	0000	0000	0101	0303	0404	0000	0000	0000	0101	0000	0303	0204	0000	0000	0000	0000	0000	0202	0000	0000	0303	0000	0000	0000	0404	0000	0000	0000	0000	0000	0000	0000	0000	0000	0101	0303	0303	0000	0000	0000	0000	0000	0204	0000	0000	0000	0000	0000	0000	0000	0000	0202	0000	0303	0000	0000	0101	0000	0000	0303	0303	0000	0202	0000	0000	0404	0000	0204	0303	0202	0101	0303	0202	0000	0000	0000	0303	0000	0000	0000	0404	0000	0202	0000	0000	0101	0000	0202	0000	0000	0000	0000	0000	0000	0000	0103	0404	0000	0000	0101	0000	0101	0101	0000	0000	0101	0000	0202	0000	0000	0303	0202	0000	0000	0000	0000	0404	0303	0303	0000	0203	0000	0000	0000	0000	0303	0303	0101	0000	0104	0000	0000	0101	0000	0000	0000	0000	0000	0000	0404	0404	0202	0000	0101	0404	0000	0000	0000	0000	0000	0000	0303	0000	0303	0000	0101	0000	0000	0000	0204	0000	0303	0000	0000	0000	0000	0000	0404	0202	0000	0000	0404	0000	0000	0303	0000	0202	0202	0103	0303	0000	0000	0000	0101	0000	0000	0000	0000	0000	0000	0101	0000	0000	0000	0203	0000	0000	0101	0000	0000	0000	0101	0303	0000	0000	0103	0101	0000	0404	0000	0000	0404	0000	0103	0202	0000	0202	0000	0303	0000	0000	0000	0000	0000	0000	0000	0000	0103	0204	0101	0101	0303	0000	0203	0000	0303	0000	0202	0000	0303	0303	0000	0000	0000	0000	0303	0404	0202	0101	0000	0000	0303	0000	0000	0000	0000	0000	0000	0101	0000	0000	0000	0000	0000	0000	0202	0000	0000	0000	0000	0202	0303	0000	0000	0000	0000	0000	0000	0000	0000	0303	0404	0000	0103	0000	0303	0000	0202	0202	0000	0404	0404	0000	0303	0000	0202	0000	0000	0202	0000	0000	0000	0000	0303	0000	0202	0000	0102	0304	0101	0404	0000	0000	0202	0204	0000	0000	0000	0000	0000	0000	0103	0303	0303	0103	0000	0101	0000	0000	0404	0202	0203	0000	0000	0000	0000	0404	0404	0000	0000	0000	0303	0000	0101	0103	0000	0000	0202	0000	0101	0000	0000	0000	0000	0404	0000	0000	0404	0303	0000	0202	0000	0103	0000	0000	0101	0404	0202	0000	0202	0000	0303	0000	0303	0404	0000	0000	0000	0101	0404	0000	0101	0202	0202	0202	0000	0000	0000	0202	0000	0000	0000	0000	0000	0000	0000	0000	0000	0000	0000	0101	0000	0404	0000	0000	0103	0101	0000	0000	0000	0000	0000	0101	0000	0000	0101	0000	0000	0202	0303	0202	0000	0000	0303	0000	0000	0000	0303	0104	0101	0101	0303	0303	0101	0303	0101	0000	0101	0000	0404	0000	0000	0000	0000	0202	0202	0000	0101	0000	0303	0000	0000	0202	0404	0303	0000	0000	0000	0000	0000	0303	0101	0000	0000	0202	0000	0304	0000	0000	0000	0000	0000	0000	0000	0000	0000	0000	0101	0000	0000	0000	0204	0000	0000	0000	0202	0303	0101	0000	0304	0000	0000	0101	0000	0101	0202	0000	0000	0404	0000	0000	0303	0202	0404	0101	0202	0000	0000	0000	0000	0000	0404	0404	0204	0204	0000	0000	0101	0000	0303	0101	0000	0000	0000	0303	0000	0000	0000	0000	0000	0000	0404	0000	0000	0000	0404	0000	0101	0101	0000	0101	0000	0303	0303	0000	0000	0000	0202	0000	0000	0000	0000	0000	0000	0303	0404	0000	0000	0101	0000	0303	0101	0204	0000	0000	0404	0000	0202	0000	0000	0103	0000	0000	0000	0101	0000	0000	0000	0404	0000	0202	0000	0000	0000	0000	0202	0000	0000	0404	0000	0203	0303	0000	0000	0000	0404	0000	0000	0202	0000	0202	0000	0101	0000	0000	0000	0000	0202	0202	0000	0000	0101	0000	0000	0303	0101	0202	0000	0000	0000	0000	0000	0404	0000	0000	0303	0303	0000	0000	0202	0000	0000	0000	0000	0000	0202	0000	0000	0000	0000	0000	0303	0303	0404	0303	0202	0000	0202	0000	0202	0000	0303	0000	0303	0000	0202	0000	0000	0000	0000	0204	0101	0000	0000	0303	0000	0000	0000	0000	0101	0000	0101	0000	0000	0000	0000	0202	0000	0000	0000	0202	0000	0404	0101	0101	0000	0000	0202	0000	0000	0404	0000	0404	0000	0000	0000	0202	0000	0000	0101	0101	0000	0404	0000	0202	0000	0000	0000	0000	0202	0000	0000	0000	0204	0303	0404	0303	0303	0000	0202	0202	0202	0000	0000	0103	0000	0102	0000	0000	0000	0000	0000	0000	0000	0202	0000	0404	0000	0000	0000	0000	0000	0000	0101	0404	0000	0104	0204	0000	0000	0102	0000	0000	0000	0202	0000	0101	0204	0303	0303	0000	0000	0000	0104	0000	0000	0202	0000	0404	0000	0202	0202	0303	0202	0000	0101	0204	0000	0202	0000	0202	0000	0404	0000	0000	0000	0000	0404	0404	0000	0000	0000	0202	0000	0000	0101	0000	0000	0000	0000	0000	0000	0101	0000	0101	0000	0101	0000	0101	0000	0103	0000	0204	0303	0202	0404	0101	0000	0202	0101	0000	0000	0202	0101	0000	0404	0000	0000	0303	0101	0303	0202	0303	0404	0202	0000	0202	0204	0000	0000	0000	0404	0101	0404	0000	0000	0000	0000	0101	0000	0000	0000	0000	0000	0303	0202	0000	0101	0000	0000	0000	0000	0000	0404	0000	0000	0000	0404	0202	0000	0000	0303	0202	0101	0202	0303	0101	0000	0000	0000	0103	0303	0303	0000	0303	0000	0000	0000	0000	0000	0000	0404	0000	0000	0303	0101	0101	0000	0000	0000	0000	0202	0303	0202	0000	0000	0000	0000	0404	0000	0000	0000	0101	0000	0000	0303	0000	0101	0202	0202	0303	0101	0101	0404	0000	0202	0202	0000	0000	0000	0101	0000	0101	0000	0000	0404	0000	0202	0000	0000	0101	0404	0000	0000	0404	0000	0000	0404	0303	0000	0000	0000	0000	0202	0000	0000	0000	0000	0000	0000	0000	0101	0303	0000	0404	0000	0000	0000	0000	0102	0000	0404	0000	0000	0000	0000	0000	0000	0101	0000	0303	0103	0000	0000	0000	0000	0303	0000	0101	0303	0303	0303	0404	0000	0404	0202	0000	0101	0000	0101	0000	0000	0202	0404	0000	0000	0000	0000	0303	0303	0000	0101	0101	0000	0303	0000	0000	0000	0303	0304	0303	0000	0000	0101	0000	0000	0404	0000	0000	0000	0000	0000	0202	0202	0000	0000	0202	0000	0000	0000	0000	0000	0101	0000	0000	0404	0000	0000	0404	0000	0000	0000	0000	0404	0101	0000	0102	0202	0000	0101	0000	0204	0000	0000	0203	0103	0404	0404	0000	0404	0101	0404	0303	0000	0303	0000	0101	0000	0303	0202	0404	0101	0404	0000	0000	0000	0202	0000	0303	0000	0104	0000	0101	0000	0000	0404	0000	0303	0000	0000	0000	0202	0000	0000	0303	0303	0202	0102	0303	0000	0000	0404	0404	0404	0000	0000	0000	0000	0101	0000	0303	0000	0101	0101	0303	0000	0000	0404	0000	0303	0000	0101	0000	0101	0000	0404	0000	0000	0000	0202	0303	0404	0000	0404	0202	0101	0000	0202	0000	0000	0303	0000	0000	0202	0000	0000	0101	0000	0000	0000	0303	0204	0404	0101	0202	0000	0000	0000	0000	0000	0000	0000	0202	0101	0000	0202	0303	0404	0000	0000	0000	0000	0000	0000	0303	0000	0000	0000	0000	0000	0000	0303	0202	0000	0000	0000	0303	0000	0000	0101	0000	0000	0000	0404	0000	0000	0000	0103	0404	0101	0000	0000	0000	0202	0101	0101	0000	0000	0000	0000	0303	0101	0303	0404	0000	0000	0404	0204	0202	0000	0000	0101	0101	0000	0000	0204	0000	0000	0000	0000	0000	0000	0103	0404	0101	0000	0000	0202	0000	0000	0000	0000	0404	0101	0303	0000	0000	0000	0204	0101	0303	0101	0000	0101	0000	0000	0404	0000	0000	0101	0104	0000	0303	0000	0000	0103	0000	0000	0000	0103	0000	0000	0000	0202	0000	0000	0303	0000	0000	0101	0103	0303	0101	0101	0303	0202	0000	0000	0202	0000	0000	0204	0102	0000	0000	0303	0000	0000	0303	0000	0101	0000	0000	0103	0000	0000	0101	0101	0103	0404	0404	0000	0000	0000	0000	0303	0000	0000	0000	0000	0000	0000	0000	0000	0000	0103	0303	0000	0303	0000	0404	0404	0000	0303	0000	0000	0000	0202	0303	0000	0000	0202	0000	0000	0202	0000	0000	0303	0303	0303	0303	0000	0000	0202	0000	0000	0203	0404	0000	0000	0000	0000	0000	0404	0404	0000	0000	0303	0404	0000	0404	0000	0404	0203	0000	0000	0000	0303	0202	0000	0000	0000	0000	0202	0000	0202	0000	0000	0000	0304	0000	0202	0203	0303	0000	0000	0000	0303	0000	0000	0000	0202	0000	0000	0000	0000	0303	0000	0000	0000	0404	0000	0101	0101	0000	0000	0303	0101	0000	0000	0000	0303	0303	0404	0303	0404	0000	0204	0101	0202	0000	0101	0000	0101	0101	0101	0000	0000	0000	0204	0000	0000	0303	0000	0204	0000	0202	0404	0000	0404	0000	0101	0000	0000	0000	0202	0202	0000	0000	0102	0000	0000	0101	0000	0000	0000	0101	0000	0000	0000	0404	0000	0404	0000	0204	0101	0303	0101	0000	0203	0000	0000	0101	0202	0202	0000	0000	0000	0000	0101	0404	0000	0000	0000	0000	0000	0103	0202	0000	0101	0000	0000	0000	0404	0000	0000	0404	0303	0303	0204	0000	0000	0000	0000	0101	0000	0204	0000	0000	0404	0404	0303	0303	0101	0000	0202	0000	0000	0101	0000	0000	0202	0000	0000	0000	0404	0000	0000	0404	0103	0103	0202	0000	0202	0202	0000	0000	0103	0000	0000	0000	0000	0303	0000	0000	0000	0000	0101	0000	0404	0000	0000	0000	0000	0000	0202	0000	0000	0000	0000	0000	0101	0404	0303	0101	0103	0103	0000	0101	0303	0000	0000	0404	0404	0303	0000	0000	0000	0000	0000	0000	0303	0303	0000	0000	0000	0000	0303	0404	0000	0000	0101	0303	0000	0000	0303	0303	0303	0000	0000	0000	0404	0104	0000	0202	0000	0303	0203	0000	0000	0000	0202	0202	0000	0304	0103	0000	0000	0404	0202	0303	0000	0000	0000	0000	0303	0000	0000	0000	0101	0000	0404	0000	0000	0000	0000	0000	0000	0101	0202	0000	0000	0000	0404	0000	0000	0000	0404	0000	0000	0202	0404	0000	0000	0202	0000	0000	0000	0000	0000	0404	0303	0000	0000	0000	0000	0000	0000	0000	0202	0303	0000	0202	0202	0000	0303	0000	0101	0000	0202	0101	0101	0101	0000	0101	0202	0202	0000	0000	0404	0101	0000	0202	0000	0303	0000	0202	0202	0204	0000	0000	0000	0000	0204	0303	0000	0000	0000	0202	0000	0404	0000	0202	0000	0102	0101	0000	0303	0000	0103	0404	0204	0202	0202	0000	0101	0000	0303	0202	0000	0000	0404	0000	0000	0404	0404	0202	0404	0000	0101	0000	0000	0000	0000	0000	0000	0000	0000	0000	0202	0000	0404	0000	0000	0000	0000	0000	0000	0000	0000	0303	0101	0000	0000	0104	0404	0202	0101	0101	0000	0101	0000	0000	0303	0101	0000	0000	0303	0000	0000	0303	0000	0202	0000	0104	0303	0000	0202	0000	0404	0000	0000	0000	0101	0000	0000	0000	0404	0000	0000	0404	0202	0303	0202	0202	0000	0000	0000	0202	0000	0000	0000	0000	0000	0000	0101	0000	0000	0101	0000	0000	0000	0303	0000	0000	0101	0000	0101	0303	0000	0000	0000	0000	0000	0000	0202	0000	0000	0404	0202	0000	0000	0304	0000	0000	0000	0000	0000	0000	0000	0000	0101	0000	0101	0104	0101	0000	0404	0303	0000	0404	0000	0000	0000	0000	0000	0000	0000	0000	0303	0000	0202	0202	0000	0404	0000	0000	0000	0000	0303	0202	0000	0202	0101	0202	0303	0000	0000	0404	0101	0000	0000	0000	0000	0404	0303	0000	0101	0404	0000	0000	0000	0101	0000	0404	0000	0000	0303	0000	0101	0000	0404	0000	0000	0000	0000	0000	0000	0101	0202	0303	0303	0202	0202	0000	0000	0000	0000	0303	0000	0000	0000	0202	0404	0000	0000	0000	0000	0404	0202	0000	0404	0000	0000	0000	0103	0000	0000	0000	0202	0404	0202	0203	0202	0202	0303	0000	0204	0000	0000	0101	0000	0104	0000	0000	0000	0404	0404	0404	0404	0204	0303	0101	0000	0000	0000	0202	0000	0404	0303	0000	0000	0000	0202	0204	0101	0103	0000	0304	0303	0000	0000	0404	0000	0102	0404	0000	0000	0000	0303	0000	0000	0303	0000	0202	0101	0404	0404	0000	0000	0000	0102	0101	0000	0404	0000	0304	0101	0000	0000	0202	0303	0101	0000	0000	0000	0103	0303	0202	0000	0101	0000	0202	0000	0202	0000	0404	0000	0303	0404	0000	0000	0303	0303	0202	0000	0303	0101	0101	0000	0000	0404	0303	0000	0000	0304	0202	0404	0000	0000	0000	0000	0202	0000	0404	0404	0000	0303	0000	0304	0000	0404	0202	0000	0404	0000	0103	0000	0204	0000	0404	0000	0202	0000	0103	0000	0404	0000	0000	0000	0000	0000	0303	0000	0000	0404	0303	0202	0000	0101	0303	0000	0404	0000	0404	0000	0000	0000	0404	0303	0404	0101	0000	0000	0000	0404	0000	0000	0000	0203	0204	0404	0103	0000	0000	0000	0000	0000	0000	0202	0000	0303	0000	0000	0202	0404	0101	0000	0000	0000	0000	0303	0000	0000	0101	0404	0404	0404	0000	0101	0000	0000	0101	0000	0202	0000	0000	0000	0303	0000	0303	0000	0404	0000	0000	0000	0000	0000	0000	0000	0000	0000	0202	0303	0303	0000	0303	0000	0000	0000	0101	0000	0000	0303	0000	0000	0404	0000	0202	0000	0000	0000	0000	0000	0202	0000	0303	0000	0000	0000	0000	0000	0000	0404	0303	0404	0000	0000	0000	0000	0101	0202	0000	0404	0101	0000	0303	0202	0000	0000	0000	0000	0000	0202	0303	0101	0303	0000	0404	0000	0404	0404	0303	0000	0000	0000	0303	0000	0000	0000	0000	0303	0404	0000	0404	0304	0000	0000	0404	0303	0000	0103	0000	0101	0000	0202	0000	0101	0404	0204	0000	0404	0000	0202	0000	0000	0303	0202	0000	0000	0000	0204	0303	0000	0000	0202	0404	0000	0000	0000	0000	0000	0000	0101	0101	0101	0101	0103	0000	0101	0000	0204	0000	0404	0303	0202	0404	0000	0303	0202	0303	0404	0101	0000	0000	0000	0000	0000	0404	0000	0303	0000	0000	0000	0000	0000	0303	0303	0000	0101	0000	0202	0303	0000	0303	0000	0000	0000	0202	0000	0404	0404	0101	0202	0000	0404	0000	0101	0101	0202	0202	0303	0101	0000	0303	0000	0000	0103	0101	0000	0101	0000	0404	0202	0101	0303	0000	0000	0000	0202	0000	0000	0000	0202	0000	0000	0000	0202	0101	0000	0000	0202	0000	0303	0101	0404	0000	0000	0000	0000	0101	0000	0404	0204	0000	0000	0101	0000	0101	0404	0404	0000	0000	0303	0000	0000	0202	0000	0000	0101	0000	0000	0000	0103	0202	0000	0000	0000	0000	0000	0202	0202	0404	0303	0303	0000	0000	0000	0000	0404	0202	0000	0404	0000	0000	0000	0303	0000	0000	0000	0202	0202	0000	0000	0404	0202	0000	0202	0104	0000	0000	0404	0404	0000	0202	0000	0101	0000	0404	0000	0000	0000	0000	0000	0101	0202	0303	0000	0404	0000	0000	0101	0202	0101	0101	0000	0101	0101	0000	0000	0000	0202	0101	0000	0101	0000	0000	0000	0000	0000	0204	0202	0000	0000	0000	0404	0303	0303	0000	0000	0000	0103	0202	0303	0303	0000	0000	0303	0000	0000	0000	0000	0000	0000	0000	0000	0000	0000	0000	0000	0000	0000	0000	0404	0000	0000	0000	0000	0000	0404	0000	0101	0303	0204	0000	0202	0000	0000	0202	0202	0404	0000	0304	0000	0000	0000	0202	0101	0000	0000	0202	0303	0202	0101	0000	0101	0000	0000	0000	0000	0101	0101	0000	0000	0000	0202	0204	0000	0101	0000	0000	0000	0000	0000	0000	0204	0202	0303	0000	0404	0000	0404	0404	0104	0202	0303	0000	0404	0202	0101	0101	0000	0000	0000	0000	0303	0000	0000	0000	0000	0303	0404	0000	0000	0000	0000	0202	0000	0000	0000	0000	0101	0000	0303	0303	0000	0404	0103	0101	0000	0000	0303	0303	0101	0000	0000	0000	0000	0202	0000	0000	0000	0303	0101	0000	0000	0404	0101	0101	0202	0000	0101	0202	0000	0104	0000	0101	0000	0404	0000	0101	0000	0303	0202	0000	0000	0404	0303	0000	0000	0303	0404	0000	0000	0103	0000	0404	0000	0000	0000	0303	0303	0000	0202	0303	0000	0000	0404	0101	0404	0000	0000	0404	0000	0000	0202	0000	0000	0101	0000	0103	0000	0000	0000	0202	0000	0000	0000	0303	0000	0000	0000	0202	0000	0000	0000	0000	0000	0101	0303	0404	0404	0000	0000	0303	0101	0202	0303	0000	0000	0000	0303	0000	0000	0404	0202	0202	0404	0000	0000	0000	0103	0202	0101	0000	0000	0404	0101	0203	0404	0000	0000	0000	0000	0000	0303	0202	0000	0303	0000	0101	0202	0303	0000	0303	0303	0000	0000	0000	0303	0000	0404	0103	0000	0404	0404	0101	0000	0203	0000	0304	0000	0101	0000	0000	0000	0303	0000	0404	0104	0000	0000	0000	0000	0000	0000	0202	0000	0404	0303	0000	0101	0000	0000	0103	0202	0000	0102	0000	0000	0000	0000	0202	0000	0000	0000	0000	0202	0000	0000	0303	0000	0202	0000	0000	0000	0103	0303	0000	0000	0000	0303	0000	0000	0000	0303	0404	0000	0000	0000	0204	0303	0101	0000	0202	0202	0303	0000	0202	0202	0000	0000	0000	0404	0101	0000	0000	0202	0404	0000	0000	0404	0303	0101	0000	0000	0000	0000	0000	0000	0000	0202	0000	0202	0101	0303	0000	0202	0000	0404	0000	0000	0303	0000	0000	0202	0000	0000	0000	0000	0000	0000	0103	0000	0404	0000	0000	0000	0101	0000	0101	0202	0202	0404	0000	0404	0000	0404	0303	0404	0303	0101	0000	0303	0404	0000	0202	0000	0000	0000	0000	0101	0202	0000	0000	0000	0000	0000	0000	0404	0000	0101	0000	0103	0000	0000	0101	0303	0202	0000	0000	0000	0000	0000	0000	0101	0202	0101	0000	0000	0202	0000	0000	0000	0000	0000	0202	0000	0000	0000	0303	0404	0202	0000	0202	0303	0000	0000	0000	0000	0202	0303	0202	0000	0202	0000	0202	0000	0404	0101	0000	0000	0000	0000	0303	0000	0101	0000	0101	0000	0303	0303	0000	0000	0404	0303	0404	0303	0000	0000	0101	0000	0000	0000	0101	0000	0000	0000	0101	0000	0202	0202	0000	0000	0000	0202	0000	0000	0000	0000	0202	0102	0000	0000	0101	0000	0202	0000	0000	0404	0202	0303	0404	0303	0101	0202	0202	0000	0000	0000	0000	0000	0000	0000	0000	0000	0303	0000	0000	0000	0202	0000	0000	0202	0404	0303	0000	0000	0404	0000	0000	0404	0101	0303	0000	0000	0000	0000	0000	0000	0000	0202	0303	0000	0000	0000	0000	0000	0303	0000	0202	0404	0303	0000	0000	0202	0000	0000	0000	0102	0000	0000	0000	0000	0000	0303	0202	0000	0000	0000	0000	0404	0303	0000	0303	0101	0000	0000	0000	0000	0000	0303	0103	0000	0000	0000	0000	0202	0000	0404	0303	0303	0101	0101	0101	0000	0101	0000	0000	0000	0000	0000	0000	0000	0404	0000	0000	0000	0000	0000	0000	0000	0000	0000	0000	0101	0000	0304	0000	0000	0202	0000	0000	0101	0000	0000	0000	0000	0000	0303	0000	0000	0101	0101	0202	0000	0202	0204	0000	0303	0000	0000	0000	0000	0000	0000	0000	0000	0000	0000	0101	0000	0000	0000	0103	0202	0101	0404	0101	0000	0000	0303	0000	0000	0000	0000	0101	0101	0202	0000	0404	0000	0000	0303	0101	0404	0202	0000	0000	0000	0000	0000	0000	0000	0101	0000	0404	0000	0000	0202	0000	0202	0000	0202	0000	0404	0101	0404	0303	0101	0000	0000	0202	0204	0000	0202	0404	0202	0404	0000	0000	0202	0103	0101	0404	0000	0000	0303	0000	0000	0101	0404	0202	0404	0000	0000	0202	0000	0000	0103	0202	0000	0202	0000	0404	0101	0103	0000	0204	0303	0404	0000	0404	0000	0000	0303	0303	0404	0404	0202	0203	0404	0000	0000	0000	0101	0404	0101	0303	0000	0000	0202	0303	0202	0000	0101	0000	0103	0404	0304	0000	0404	0000	0202	0000	0000	0000	0404	0000	0101	0000	0000	0000	0000	0202	0000	0000	0000	0000	0204	0101	0303	0000	0000	0303	0000	0000	0000	0000	0000	0000	0000	0103	0000	0202	0303	0303	0000	0404	0202	0000	0000	0000	0000	0000	0000	0000	0404	0404	0000	0000	0000	0101	0404	0000	0404	0000	0404	0000	0000	0404	0000	0000	0101	0000	0000	0000	0202	0000	0000	0000	0404	0000	0101	0000	0000	0000	0404	0000	0000	0000	0000	0000	0000	0000	0000	0000	0303	0202	0000	0202	0000	0404	0202	0404	0202	0404	0000	0303	0101	0000	0404	0000	0000	0303	0000	0000	0303	0000	0404	0202	0404	0303	0000	0101	0000	0101	0303	0404	0303	0000	0101	0000	0000	0000	0000	0202	0000	0000	0000	0404	0404	0000	0303	0202	0202	0000	0303	0202	0202	0000	0404	0000	0000	0000	0000	0000	0000	0000	0000	0000	0000	0103	0000	0000	0303	0404	0000	0000	0101	0404	0303	0000	0000	0000	0000	0204	0404	0000	0404	0303	0202	0000	0101	0404	0101	0000	0000	0000	0404	0000	0000	0000	0000	0404	0000	0404	0202	0104	0101	0404	0000	0303	0000	0000	0000	0000	0000	0202	0101	0202	0000	0404	0404	0000	0000	0000	0000	0404	0404	0000	0202	0000	0303	0000	0000	0303	0303	0303	0000	0000	0000	0000	0303	0000	0000	0101	0101	0000	0000	0202	0404	0000	0000	0000	0404	0101	0000	0303	0000	0101	0000	0000	0303	0404	0000	0303	0101	0404	0000	0404	0204	0000	0000	0101	0000	0404	0202	0000	0204	0404	0404	0000	0000	0303	0404	0303	0303	0202	0000	0000	0103	0303	0404	0202	0000	0000	0000	0000	0000	0303	0000	0000	0000	0000	0000	0000	0303	0202	0202	0303	0000	0303	0000	0000	0202	0202	0000	0101	0000	0000	0404	0000	0202	0202	0303	0000	0303	0202	0000	0404	0000	0000	0101	0202	0000	0202	0000	0303	0303	0000	0101	0000	0000	0303	0000	0000	0000	0101	0303	0404	0303	0000	0202	0101	0303	0202	0000	0103	0404	0202	0202	0303	0000	0101	0303	0000	0000	0000	0303	0000	0404	0000	0000	0000	0304	0000	0000	0000	0404	0000	0303	0202	0000	0303	0404	0000	0202	0404	0000	0202	0000	0000	0202	0101	0000	0303	0000	0000	0103	0101	0000	0101	0000	0101	0000	0000	0404	0102	0000	0000	0404	0000	0101	0303	0303	0000	0404	0303	0000	0303	0000	0000	0000	0101	0000	0404	0000	0000	0303	0101	0000	0000	0202	0404	0202	0000	0000	0000	0000	0000	0101	0303	0000	0202	0000	0000	0404	0404	0202	0303	0404	0000	0000	0304	0101	0204	0000	0303	0404	0303	0103	0101	0404	0101	0303	0101	0000	0000	0303	0303	0101	0000	0000	0000	0000	0104	0202	0000	0000	0000	0101	0000	0101	0102	0000	0000	0303	0000	0000	0000	0000	0000	0000	0404	0303	0101	0202	0000	0202	0000	0000	0000	0000	0202	0000	0000	0202	0202	0000	0202	0000	0101	0000	0303	0000	0203	0000	0000	0000	0000	0000	0303	0000	0000	0000	0202	0000	0000	0202	0202	0202	0101	0303	0104	0000	0101	0000	0000	0000	0101	0000	0000	0000	0303	0000	0101	0000	0303	0303	0000	0202	0204	0000	0000	0000	0404	0404	0101	0303	0000	0000	0101	0202	0000	0000	0000	0101	0202	0000	0000	0000	0000	0202	0000	0101	0404	0000	0202	0000	0000	0000	0202	0000	0202	0000	0000	0000	0000	0000	0101	0000	0000	0303	0000	0404	0404	0000	0101	0000	0000	0000	0000	0000	0303	0303	0000	0202	0000	0101	0404	0000	0000	0000	0000	0000	0000	0303	0000	0000	0202	0000	0000	0303	0000	0000	0000	0000	0000	0101	0404	0101	0000	0202	0202	0303	0202	0303	0303	0000	0000	0101	0000	0101	0000	0202	0101	0000	0000	0101	0104	0000	0000	0103	0000	0000	0000	0303	0000	0000	0101	0000	0000	0202	0000	0000	0303	0000	0204	0303	0000	0103	0303	0202	0303	0000	0000	0103	0000	0404	0303	0000	0101	0303	0101	0000	0101	0000	0000	0101	0303	0101	0404	0303	0202	0303	0000	0000	0404	0000	0101	0000	0000	0000	0000	0000	0000	0202	0000	0000	0202	0000	0202	0000	0404	0000	0000	0202	0000	0101	0000	0404	0000	0101	0000	0000	0101	0000	0000	0000	0000	0000	0000	0101	0000	0000	0202	0000	0202	0000	0000	0000	0404	0000	0000	0204	0000	0000	0000	0104	0303	0000	0404	0101	0103	0000	0202	0202	0101	0101	0304	0000	0000	0202	0000	0000	0000	0000	0000	0000	0000	0303	0101	0202	0000	0404	0101	0000	0000	0202	0000	0000	0204	0000	0000	0000	0000	0000	0000	0202	0000	0000	0404	0000	0404	0000	0000	0000	0000	0404	0000	0303	0000	0000	0000	0000	0202	0000	0404	0000	0000	0000	0303	0101	0000	0000	0404	0000	0000	0204	0000	0000	0000	0404	0000	0202	0000	0101	0404	0202	0303	0202	0202	0203	0000	0000	0101	0000	0000	0000	0202	0000	0000	0101	0000	0000	0303	0000	0101	0000	0000	0000	0404	0404	0101	0101	0303	0000	0101	0000	0000	0404	0000	0000	0101	0303	0303	0000	0404	0202	0202	0000	0303	0404	0303	0000	0404	0000	0404	0000	0000	0000	0000	0000	0000	0000	0202	0000	0303	0103	0404	0000	0404	0000	0103	0404	0101	0000	0303	0000	0000	0101	0000	0000	0303	0000	0000	0000	0202	0404	0000	0000	0000	0000	0303	0202	0101	0000	0000	0000	0000	0000	0101	0000	0000	0101	0000	0101	0000	0102	0404	0000	0000	0000	0000	0101	0202	0101	0000	0404	0000	0304	0000	0000	0404	0000	0000	0000	0000	0404	0000	0204	0000	0101	0000	0000	0000	0101	0404	0404	0000	0000	0101	0000	0000	0000	0000	0101	0000	0000	0000	0000	0000	0101	0000	0000	0000	0000	0404	0404	0404	0202	0000	0000	0000	0202	0000	0000	0202	0000	0202	0103	0000	0303	0404	0000	0202	0000	0101	0000	0000	0000	0000	0404	0000	0000	0000	0103	0101	0202	0000	0202	0204	0000	0202	0000	0101	0000	0000	0000	0000	0000	0000	0104	0000	0000	0000	0000	0000	0303	0000	0404	0000	0404	0000	0000	0101	0104	0000	0000	0000	0000	0000	0000	0000	0101	0000	0404	0202	0303	0202	0202	0000	0000	0000	0000	0000	0000	0000	0000	0404	0000	0000	0000	0000	0000	0101	0404	0000	0000	0000	0304	0101	0202	0000	0202	0404	0000	0202	0202	0000	0000	0404	0303	0000	0000	0000	0404	0000	0000	0000	0000	0000	0000	0202	0202	0202	0000	0303	0404	0303	0202	0000	0000	0000	0000	0404	0103	0000	0000	0000	0404	0303	0202	0000	0000	0000	0202	0000	0000	0000	0101	0000	0203	0000	0404	0000	0303	0101	0000	0101	0000	0303	0000	0202	0202	0101	0101	0000	0404	0000	0303	0000	0000	0000	0000	0000	0000	0202	0000	0000	0303	0202	0000	0000	0202	0000	0000	0101	0000	0000	0000	0202	0000	0000	0202	0101	0000	0000	0000	0202	0404	0000	0202	0000	0103	0000	0404	0404	0000	0000	0202	0404	0000	0101	0101	0101	0000	0000	0101	0404	0202	0000	0000	0404	0404	0101	0000	0000	0101	0000	0000	0000	0202	0202	0000	0000	0303	0404	0000	0404	0000	0202	0303	0204	0102	0000	0303	0000	0000	0203	0000	0000	0202	0000	0000	0000	0404	0303	0303	0000	0000	0000	0000	0000	0000	0204	0000	0000	0000	0000	0000	0303	0000	0000	0000	0000	0000	0000	0202	0000	0202	0202	0202	0404	0000	0000	0000	0000	0303	0000	0000	0000	0000	0204	0000	0000	0202	0000	0000	0404	0000	0104	0000	0202	0202	0000	0202	0000	0303	0202	0000	0000	0000	0000	0000	0202	0000	0000	0102	0101	0000	0102	0404	0204	0303	0000	0000	0303	0404	0101	0000	0000	0000	0101	0101	0000	0204	0204	0101	0404	0101	0000	0000	0101	0304	0202	0101	0000	0000	0404	0000	0000	0404	0000	0000	0303	0303	0000	0303	0000	0202	0103	0000	0103	0303	0000	0000	0303	0103	0101	0000	0000	0000	0103	0000	0000	0000	0000	0000	0000	0000	0000	0000	0000	0103	0404	0202	0404	0404	0202	0000	0000	0000	0202	0000	0000	0101	0000	0000	0404	0000	0000	0101	0000	0000	0101	0000	0202	0101	0000	0000	0000	0000	0404	0101	0101	0000	0303	0103	0202	0000	0101	0404	0101	0000	0000	0000	0101	0000	0000	0101	0000	0000	0202	0000	0000	0303	0000	0102	0000	0000	0000	0000	0404	0000	0000	0000	0204	0000	0101	0000	0101	0202	0101	0000	0303	0000	0000	0101	0202	0000	0202	0000	0404	0000	0000	0204	0202	0202	0000	0000	0000	0000	0202	0404	0000	0000	0000	0000	0000	0101	0000	0000	0000	0000	0000	0101	0000	0303	0202	0000	0000	0000	0000	0000	0000	0000	0303	0000	0404	0000	0000	0404	0000	0101	0000	0204	0000	0203	0000	0404	0000	0404	0303	0202	0000	0404	0000	0000	0000	0000	0000	0000	0303	0303	0000	0000	0103	0000	0000	0000	0000	0000	0000	0202	0000	0000	0000	0404	0101	0404	0000	0000	0101	0101	0000	0000	0000	0203	0000	0000	0404	0000	0000	0202	0000	0404	0103	0303	0000	0000	0404	0404	0000	0103	0202	0000	0303	0000	0101	0303	0000	0404	0202	0000	0000	0000	0000	0000	0000	0000	0000	0000	0202	0000	0000	0000	0303	0303	0000	0000	0303	0204	0000	0101	0000	0000	0000	0000	0000	0303	0000	0104	0000	0000	0000	0000	0000	0101	0000	0000	0000	0101	0000	0404	0404	0000	0202	0202	0303	0000	0404	0000	0101	0000	0000	0404	0202	0000	0000	0203	0000	0000	0404	0000	0000	0202	0000	0000	0404	0404	0303	0000	0000	0101	0000	0404	0000	0404	0202	0000	0202	0404	0000	0000	0101	0000	0000	0101	0101	0000	0000	0000	0000	0101	0000	0000	0404	0000	0103	0000	0103	0000	0000	0000	0000	0000	0202	0404	0303	0202	0101	0000	0000	0104	0000	0000	0000	0000	0303	0000	0202	0303	0000	0000	0000	0000	0000	0000	0000	0000	0000	0404	0000	0000	0000	0000	0303	0102	0000	0303	0404	0000	0000	0000	0000	0202	0000	0303	0202	0101	0000	0000	0000	0000	0000	0202	0303	0000	0000	0000	0000	0000	0303	0101	0202	0202	0303	0202	0000	0101	0202	0202	0303	0101	0000	0000	0000	0404	0000	0000	0404	0000	0000	0303	0000	0202	0303	0204	0202	0304	0000	0000	0204	0202	0000	0000	0000	0000	0303	0000	0303	0000	0000	0303	0000	0000	0000	0303	0000	0000	0303	0000	0404	0000	0000	0101	0304	0000	0000	0000	0000	0101	0000	0000	0202	0000	0000	0000	0000	0000	0101	0000	0101	0000	0000	0202	0000	0303	0303	0303	0000	0404	0202	0000	0101	0101	0000	0101	0000	0202	0202	0000	0000	0404	0000	0103	0000	0404	0000	0000	0303	0000	0000	0000	0202	0000	0000	0000	0000	0000	0000	0202	0000	0000	0303	0000	0000	0000	0404	0404	0000	0000	0202	0000	0000	0000	0303	0000	0000	0202	0000	0404	0000	0101	0000	0202	0204	0102	0000	0000	0404	0101	0000	0404	0000	0101	0000	0000	0000	0303	0000	0000	0101	0202	0404	0303	0000	0000	0203	0303	0000	0404	0000	0000	0000	0103	0000	0000	0101	0202	0101	0404	0404	0000	0000	0101	0000	0000	0000	0202	0202	0202	0000	0101	0303	0000	0000	0000	0000	0404	0000	0000	0303	0000	0000	0000	0000	0000	0000	0303	0303	0000	0000	0303	0303	0000	0000	0202	0000	0000	0202	0000	0000	0000	0000	0000	0204	0000	0202	0000	0000	0202	0303	0000	0303	0404	0101	0000	0101	0303	0000	0202	0000	0000	0101	0000	0000	0000	0000	0000	0000	0102	0000	0404	0404	0202	0000	0000	0000	0103	0101	0000	0000	0202	0000	0000	0000	0101	0101	0404	0000	0101	0404	0104	0404	0404	0000	0404	0000	0202	0404	0101	0103	0000	0000	0000	0000	0000	0404	0000	0000	0000	0303	0000	0000	0000	0404	0304	0000	0404	0000	0000	0000	0000	0000	0000	0000	0000	0000	0404	0404	0303	0000	0103	0000	0101	0000	0404	0000	0000	0000	0000	0404	0303	0303	0303	0202	0303	0101	0303	0000	0202	0000	0103	0404	0000	0303	0000	0000	0000	0303	0000	0202	0404	0404	0000	0000	0000	0202	0000	0202	0404	0303	0000	0000	0101	0404	0202	0000	0000	0000	0000	0000	0000	0000	0000	0404	0000	0000	0404	0000	0404	0000	0000	0000	0000	0101	0000	0000	0102	0000	0404	0303	0101	0000	0202	0000	0101	0103	0404	0000	0202	0000	0000	0000	0303	0102	0000	0000	0000	0000	0303	0000	0404	0000	0202	0101	0000	0103	0000	0404	0404	0101	0103	0000	0000	0101	0303	0000	0202	0404	0000	0000	0303	0000	0000	0101	0000	0000	0000	0000	0000	0000	0000	0000	0202	0101	0000	0000	0000	0000	0000	0000	0404	0000	0303	0000	0000	0000	0000	0000	0101	0000	0101	0000	0101	0000	0303	0000	0102	0000	0000	0404	0000	0000	0000	0000	0000	0101	0202	0101	0303	0000	0404	0000	0303	0000	0202	0000	0000	0000	0404	0303	0103	0000	0000	0000	0000	0000	0101	0000	0000	0202	0000	0000	0000	0000	0000	0000	0000	0000	0000	0000	0202	0000	0000	0404	0000	0202	0404	0202	0000	0000	0000	0303	0000	0000	0204	0000	0000	0404	0000	0202	0101	0000	0000	0101	0303	0000	0101	0000	0000	0202	0404	0104	0404	0000	0000	0000	0000	0000	0000	0101	0202	0000	0202	0000	0404	0000	0404	0404	0000	0000	0000	0000	0000	0000	0000	0000	0101	0303	0000	0000	0000	0303	0404	0000	0000	0101	0102	0101	0000	0000	0404	0000	0202	0000	0404	0000	0000	0000	0101	0000	0000	0000	0000	0303	0000	0000	0000	0000	0000	0303	0202	0000	0000	0204	0000	0000	0303	0000	0101	0203	0000	0000	0202	0101	0303	0303	0202	0202	0101	0000	0000	0000	0202	0000	0303	0000	0000	0404	0000	0303	0000	0000	0101	0000	0101	0000	0000	0000	0103	0202	0000	0000	0000	0101	0303	0101	0404	0000	0202	0202	0101	0000	0404	0000	0303	0404	0000	0101	0103	0202	0202	0000	0000	0000	0000	0000	0000	0103	0101	0000	0000	0000	0202	0000	0404	0404	0303	0000	0000	0404	0101	0202	0000	0303	0202	0000	0000	0404	0202	0000	0000	0000	0000	0000	0000	0000	0202	0101	0404	0000	0000	0404	0000	0101	0000	0101	0000	0101	0404	0000	0303	0000	0000	0000	0000	0303	0101	0202	0000	0000	0000	0000	0000	0000	0404	0202	0000	0000	0404	0404	0404	0303	0202	0000	0202	0303	0000	0101	0101	0101	0101	0000	0000	0202	0000	0000	0000	0101	0000	0000	0000	0000	0000	0000	0101	0303	0000	0101	0303	0000	0103	0000	0101	0303	0103	0404	0000	0000	0202	0404	0404	0204	0000	0000	0101	0000	0103	0404	0000	0404	0000	0000	0202	0000	0202	0000	0000	0101	0101	0000	0202	0000	0000	0303	0303	0101	0303	0000	0000	0000	0000	0202	0202	0000	0000	0404	0000	0101	0101	0303	0000	0101	0202	0000	0202	0000	0000	0202	0000	0000	0303	0000	0103	0000	0000	0303	0101	0303	0303	0000	0000	0202	0303	0101	0000	0000	0303	0000	0000	0303	0000	0202	0000	0202	0202	0000	0303	0000	0204	0000	0202	0000	0000	0000	0101	0000	0000	0000	0202	0000	0000	0102	0202	0000	0202	0101	0103	0103	0000	0000	0204	0303	0000	0404	0000	0404	0202	0404	0000	0101	0000	0101	0303	0000	0000	0303	0000	0000	0000	0000	0101	0202	0000	0101	0000	0303	0000	0404	0000	0202	0404	0202	0404	0000	0101	0000	0202	0404	0000	0404	0303	0000	0000	0000	0000	0202	0202	0000	0404	0000	0303	0404	0000	0204	0000	0404	0202	0000	0000	0404	0303	0000	0000	0000	0000	0000	0000	0303	0202	0000	0202	0000	0101	0000	0101	0000	0000	0000	0000	0101	0000	0000	0000	0000	0000	0000	0000	0000	0202	0000	0000	0000	0303	0404	0000	0303	0000	0000	0000	0203	0303	0000	0101	0303	0000	0404	0000	0000	0404	0000	0000	0101	0000	0000	0000	0000	0404	0404	0000	0000	0000	0000	0000	0000	0000	0000	0404	0000	0000	0000	0404	0000	0000	0000	0404	0404	0000	0104	0202	0000	0303	0303	0202	0000	0000	0303	0000	0000	0000	0000	0202	0404	0000	0303	0000	0000	0101	0000	0101	0000	0202	0204	0000	0104	0000	0000	0404	0000	0202	0000	0000	0000	0000	0000	0000	0101	0404	0000	0000	0404	0000	0000	0000	0104	0000	0303	0000	0000	0000	0000	0000	0303	0000	0000	0104	0000	0000	0303	0000	0202	0000	0404	0303	0202	0000	0000	0101	0000	0404	0000	0303	0000	0000	0000	0000	0000	0000	0000	0000	0000	0000	0404	0000	0000	0000	0000	0000	0202	0202	0000	0000	0000	0000	0000	0404	0000	0101	0404	0000	0202	0404	0000	0000	0202	0000	0000	0000	0000	0000	0000	0101	0000	0000	0101	0000	0303	0000	0000	0202	0000	0303	0404	0303	0000	0000	0000	0000	0303	0000	0204	0000	0000	0303	0000	0000	0000	0000	0404	0000	0000	0000	0000	0404	0000	0303	0000	0000	0000	0000	0000	0000	0000	0000	0000	0202	0404	0000	0000	0000	0303	0000	0000	0101	0000	0000	0000	0204	0000	0000	0203	0202	0202	0404	0000	0202	0000	0000	0202	0000	0000	0000	0000	0000	0000	0000	0000	0404	0000	0000	0000	0000	0000	0000	0000	0303	0000	0101	0202	0404	0000	0204	0000	0000	0000	0202	0000	0000	0000	0000	0000	0101	0000	0101	0000	0101	0000	0000	0000	0000	0000	0000	0000	0101	0000	0000	0404	0000	0000	0000	0303	0000	0000	0000	0000	0101	0303	0000	0101	0000	0000	0000	0000	0000	0000	0000	0000	0101	0000	0000	0101	0000	0000	0303	0000	0000	0000	0103	0000	0000	0000	0101	0000	0303	0303	0303	0000	0000	0000	0000	0000	0000	0000	0000	0303	0404	0000	0202	0000	0000	0000	0303	0000	0103	0202	0101	0000	0101	0000	0101	0101	0000	0000	0202	0101	0000	0000	0404	0000	0000	0303	0000	0303	0203	0000	0203	0101	0000	0000	0000	0000	0000	0000	0000	0000	0404	0303	0000	0000	0000	0000	0404	0000	0000	0000	0404	0000	0000	0000	0000	0404	0202	0000	0000	0000	0000	0000	0202	0000	0000	0000	0000	0404	0000	0202	0000	0404	0000	0000	0000	0000	0202	0000	0000	0000	0000	0101	0000	0000	0000	0000	0303	0101	0000	0202	0101	0202	0103	0000	0101	0000	0000	0000	0000	0404	0000	0101	0000	0000	0000	0202	0101	0000	0303	0000	0303	0000	0000	0101	0404	0000	0202	0000	0101	0303	0000	0000	0000	0000	0303	0000	0000	0303	0000	0000	0101	0101	0000	0000	0000	0000	0204	0303	0000	0000	0103	0202	0000	0000	0202	0202	0000	0303	0000	0000	0000	0000	0404	0000	0101	0404	0000	0000	0000	0000	0000	0202	0303	0000	0404	0000	0103	0202	0000	0303	0000	0202	0404	0000	0000	0000	0000	0404	0202	0000	0000	0000	0000	0202	0000	0000	0103	0000	0102	0101	0000	0000	0000	0000	0000	0101	0404	0000	0000	0000	0000	0404	0000	0000	0202	0303	0000	0404	0202	0000	0000	0000	0101	0404	0000	0000	0202	0000	0000	0000	0000	0000	0000	0000	0000	0000	0000	0303	0101	0000	0202	0303	0404	0000	0000	0101	0101	0000	0000	0000	0101	0000	0000	0404	0104	0000	0000	0000	0202	0000	0000	0000	0000	0000	0000	0202	0000	0000	0101	0000	0000	0000	0000	0000	0000	0000	0000	0000	0000	0101	0104	0202	0000	0202	0303	0101	0000	0103	0101	0000	0103	0000	0000	0000	0000	0000	0000	0404	0202	0000	0000	0404	0101	0000	0000	0404	0000	0000	0000	0303	0000	0000	0000	0303	0000	0000	0303	0303	0000	0303	0202	0202	0404	0000	0000	0000	0000	0303	0000	0000	0000	0000	0303	0202	0000	0202	0000	0000	0101	0000	0101	0000	0000	0000	0000	0000	0404	0101	0404	0303	0000	0000	0404	0000	0404	0101	0000	0000	0000	0101	0101	0303	0000	0303	0000	0404	0404	0101	0000	0000	0000	0000	0000	0000	0202	0000	0202	0303	0000	0303	0000	0000	0000	0000	0303	0000	0202	0101	0000	0000	0404	0000	0000	0204	0000	0303	0404	0000	0303	0000	0000	0000	0000	0404	0404	0204	0101	0101	0000	0000	0202	0000	0000	0000	0000	0000	0000	0000	0202	0000	0101	0101	0000	0103	0102	0404	0000	0101	0000	0000	0404	0101	0202	0101	0404	0000	0202	0102	0204	0404	0000	0000	0000	0202	0000	0000	0000	0304	0000	0000	0000	0101	0303	0000	0303	0303	0000	0404	0000	0000	0000	0000	0000	0000	0000	0000	0404	0000	0202	0000	0000	0202	0000	0000	0000	0101	0101	0303	0303	0000	0000	0000	0000	0000	0101	0000	0000	0000	0000	0303	0000	0000	0101	0000	0202	0202	0303	0000	0000	0101	0000	0101	0000	0000	0000	0000	0000	0000	0000	0000	0000	0303	0000	0202	0303	0000	0000	0000	0000	0000	0000	0000	0000	0303	0000	0303	0000	0202	0000	0000	0204	0000	0000	0404	0303	0101	0000	0000	0202	0000	0000	0000
BJ80_A07_all,	0000	0404	0000	0000	0404	0101	0000	0000	0000	0000	0000	0000	0000	0404	0000	0000	0000	0000	0000	0000	0101	0000	0000	0404	0000	0000	0000	0000	0000	0303	0000	0000	0000	0404	0000	0000	0000	0000	0000	0000	0202	0202	0404	0101	0000	0000	0101	0000	0303	0000	0000	0000	0000	0000	0000	0000	0000	0000	0000	0203	0000	0404	0000	0000	0000	0000	0404	0404	0101	0000	0000	0000	0303	0000	0000	0000	0303	0202	0000	0000	0303	0000	0303	0202	0000	0101	0404	0303	0202	0404	0000	0101	0404	0000	0000	0000	0101	0000	0000	0000	0101	0000	0202	0404	0404	0303	0404	0000	0204	0000	0101	0000	0000	0202	0000	0000	0303	0404	0101	0404	0000	0103	0000	0104	0202	0000	0404	0000	0000	0000	0303	0000	0000	0303	0303	0000	0000	0404	0000	0000	0000	0000	0404	0000	0202	0104	0000	0000	0202	0000	0202	0000	0000	0000	0103	0404	0202	0303	0000	0000	0000	0101	0101	0101	0101	0000	0000	0000	0000	0303	0000	0103	0101	0202	0000	0202	0404	0000	0404	0303	0303	0000	0000	0000	0202	0000	0000	0101	0000	0101	0000	0404	0000	0000	0000	0000	0000	0203	0303	0000	0000	0000	0000	0000	0000	0101	0000	0303	0101	0000	0303	0202	0000	0303	0000	0000	0000	0103	0000	0101	0000	0202	0000	0000	0000	0000	0000	0000	0000	0303	0000	0000	0000	0000	0000	0000	0000	0000	0202	0202	0000	0303	0000	0000	0404	0000	0303	0000	0304	0000	0303	0000	0000	0101	0404	0000	0303	0000	0000	0000	0101	0303	0000	0000	0303	0101	0404	0000	0000	0404	0000	0000	0101	0303	0000	0103	0202	0000	0202	0202	0101	0404	0000	0303	0303	0101	0101	0000	0101	0101	0404	0303	0000	0000	0000	0000	0000	0404	0303	0000	0404	0000	0303	0000	0000	0000	0404	0000	0404	0303	0303	0101	0000	0303	0404	0101	0000	0000	0000	0404	0000	0000	0000	0303	0101	0000	0000	0202	0000	0000	0000	0000	0000	0000	0101	0404	0303	0101	0000	0202	0202	0103	0000	0404	0000	0000	0000	0303	0202	0000	0000	0000	0000	0000	0202	0101	0000	0000	0000	0000	0000	0000	0404	0000	0000	0101	0000	0000	0000	0000	0000	0101	0000	0204	0000	0202	0404	0000	0000	0000	0000	0000	0000	0303	0101	0000	0103	0202	0101	0000	0000	0404	0000	0000	0404	0000	0404	0000	0000	0000	0000	0303	0000	0000	0202	0000	0103	0000	0202	0202	0303	0000	0000	0000	0000	0202	0000	0000	0101	0000	0303	0000	0202	0202	0101	0303	0000	0000	0000	0000	0101	0202	0000	0303	0000	0303	0404	0202	0204	0000	0000	0404	0303	0000	0202	0000	0000	0000	0404	0202	0404	0000	0303	0303	0204	0000	0000	0000	0000	0404	0000	0000	0000	0000	0000	0000	0000	0000	0303	0103	0000	0000	0404	0000	0000	0101	0000	0101	0101	0000	0202	0101	0202	0202	0000	0303	0101	0404	0303	0101	0101	0103	0101	0000	0000	0000	0000	0202	0000	0000	0000	0303	0000	0000	0000	0000	0202	0204	0000	0000	0202	0303	0000	0000	0000	0404	0101	0000	0000	0202	0101	0000	0000	0000	0202	0000	0000	0000	0000	0101	0000	0404	0101	0101	0404	0303	0404	0000	0303	0000	0000	0303	0000	0000	0303	0000	0000	0000	0000	0000	0202	0000	0000	0000	0202	0404	0000	0000	0101	0404	0000	0000	0101	0303	0202	0000	0000	0000	0000	0000	0202	0303	0000	0000	0000	0000	0202	0000	0101	0000	0000	0000	0000	0104	0000	0404	0303	0000	0000	0000	0000	0000	0000	0000	0000	0000	0000	0000	0000	0000	0101	0000	0000	0000	0303	0000	0000	0102	0000	0202	0000	0404	0000	0000	0000	0303	0303	0404	0000	0404	0000	0303	0303	0000	0000	0000	0303	0404	0000	0000	0000	0000	0303	0202	0103	0404	0000	0103	0000	0404	0404	0000	0202	0000	0000	0303	0202	0202	0202	0202	0404	0101	0000	0000	0000	0000	0101	0404	0202	0101	0204	0000	0000	0000	0000	0000	0000	0000	0000	0101	0202	0000	0000	0000	0000	0000	0303	0000	0202	0101	0000	0000	0404	0101	0204	0101	0000	0000	0303	0000	0000	0202	0000	0000	0000	0303	0304	0202	0000	0000	0000	0000	0000	0303	0103	0000	0103	0000	0000	0000	0000	0000	0101	0000	0404	0000	0303	0000	0101	0101	0000	0000	0000	0000	0000	0000	0303	0000	0000	0404	0000	0303	0000	0101	0000	0000	0000	0202	0000	0000	0000	0000	0000	0102	0000	0000	0000	0404	0303	0202	0000	0000	0000	0202	0000	0000	0000	0000	0202	0000	0000	0000	0101	0000	0404	0202	0202	0000	0101	0202	0404	0101	0101	0404	0000	0202	0303	0000	0303	0303	0101	0404	0000	0000	0303	0303	0101	0303	0000	0103	0404	0000	0404	0404	0000	0000	0202	0000	0303	0000	0000	0202	0101	0000	0000	0000	0000	0101	0404	0404	0101	0404	0000	0303	0000	0000	0202	0000	0101	0000	0303	0000	0103	0000	0303	0404	0000	0000	0000	0303	0000	0202	0202	0404	0000	0202	0000	0104	0000	0000	0000	0000	0000	0101	0404	0101	0000	0000	0000	0000	0000	0000	0000	0204	0202	0303	0202	0000	0000	0000	0103	0000	0000	0000	0103	0101	0101	0000	0000	0000	0101	0000	0303	0202	0204	0000	0000	0000	0101	0404	0000	0000	0000	0000	0202	0000	0101	0404	0000	0000	0000	0000	0000	0204	0303	0404	0202	0000	0000	0000	0000	0000	0103	0303	0000	0000	0000	0000	0303	0000	0000	0000	0404	0000	0000	0000	0303	0000	0000	0000	0000	0000	0101	0000	0303	0404	0202	0101	0000	0101	0000	0000	0000	0000	0000	0000	0202	0000	0104	0204	0303	0404	0000	0000	0000	0000	0000	0101	0103	0000	0202	0000	0000	0404	0404	0000	0000	0101	0000	0303	0101	0000	0202	0000	0000	0000	0000	0000	0000	0404	0404	0202	0000	0303	0000	0000	0000	0000	0303	0000	0000	0202	0303	0000	0101	0404	0000	0000	0202	0000	0000	0101	0102	0000	0000	0303	0000	0404	0202	0202	0000	0000	0000	0000	0000	0000	0204	0101	0000	0404	0000	0000	0202	0000	0000	0000	0000	0000	0000	0000	0000	0000	0101	0202	0000	0101	0000	0000	0000	0000	0000	0000	0000	0000	0000	0404	0000	0103	0101	0000	0101	0303	0203	0000	0404	0000	0000	0404	0101	0404	0101	0000	0303	0303	0204	0000	0303	0000	0000	0101	0000	0000	0202	0303	0000	0000	0101	0000	0000	0101	0000	0303	0000	0101	0303	0000	0000	0000	0202	0000	0000	0000	0303	0000	0101	0000	0000	0000	0404	0202	0000	0000	0000	0303	0202	0000	0304	0000	0203	0101	0303	0000	0404	0000	0101	0000	0000	0000	0000	0202	0000	0303	0000	0103	0303	0202	0101	0202	0202	0102	0000	0000	0000	0202	0101	0101	0000	0103	0000	0404	0000	0000	0000	0000	0103	0000	0000	0000	0000	0103	0303	0404	0404	0000	0404	0103	0204	0404	0000	0000	0000	0404	0101	0202	0000	0202	0404	0000	0000	0000	0000	0000	0000	0202	0000	0000	0000	0000	0000	0000	0000	0202	0000	0202	0000	0404	0000	0303	0000	0101	0000	0000	0000	0202	0000	0000	0000	0000	0000	0000	0202	0000	0303	0000	0000	0101	0000	0404	0000	0000	0000	0000	0000	0101	0202	0000	0203	0101	0000	0000	0000	0103	0303	0000	0000	0000	0303	0000	0000	0000	0303	0202	0303	0404	0404	0000	0202	0000	0404	0000	0000	0404	0000	0101	0000	0101	0000	0000	0303	0404	0000	0303	0404	0000	0202	0000	0303	0000	0202	0000	0101	0101	0203	0000	0202	0202	0000	0000	0000	0000	0000	0303	0000	0000	0000	0202	0000	0102	0000	0101	0000	0101	0000	0404	0000	0202	0101	0000	0000	0000	0000	0000	0000	0202	0000	0204	0000	0202	0000	0000	0000	0202	0202	0000	0101	0000	0202	0204	0000	0000	0000	0204	0000	0000	0000	0404	0000	0000	0000	0202	0101	0000	0000	0202	0000	0404	0000	0404	0000	0000	0000	0000	0303	0000	0000	0404	0204	0303	0204	0202	0101	0404	0000	0303	0303	0000	0404	0000	0404	0101	0000	0000	0000	0101	0303	0000	0000	0102	0304	0404	0000	0000	0000	0000	0000	0000	0303	0000	0303	0000	0000	0000	0404	0202	0000	0000	0404	0303	0000	0404	0000	0303	0101	0404	0000	0000	0000	0303	0404	0000	0000	0404	0000	0202	0000	0000	0000	0303	0202	0202	0000	0101	0000	0000	0000	0000	0303	0101	0000	0303	0103	0404	0404	0000	0000	0101	0000	0000	0000	0202	0000	0303	0000	0202	0102	0203	0000	0101	0000	0303	0303	0103	0303	0202	0000	0000	0303	0000	0000	0000	0304	0000	0000	0101	0000	0000	0000	0101	0303	0303	0000	0000	0000	0000	0000	0303	0101	0000	0202	0000	0000	0000	0000	0000	0303	0202	0303	0202	0103	0104	0000	0000	0000	0202	0000	0103	0101	0000	0000	0101	0101	0000	0000	0202	0000	0000	0202	0000	0303	0000	0000	0000	0000	0000	0101	0101	0000	0404	0303	0000	0000	0202	0000	0000	0303	0000	0000	0404	0304	0000	0000	0404	0303	0000	0000	0000	0000	0000	0000	0000	0000	0000	0000	0404	0000	0000	0202	0000	0000	0000	0000	0000	0101	0000	0000	0000	0202	0202	0000	0000	0000	0000	0000	0000	0000	0404	0000	0000	0101	0000	0303	0000	0000	0000	0404	0000	0404	0303	0000	0101	0303	0202	0101	0000	0000	0000	0202	0000	0000	0000	0303	0000	0404	0000	0000	0000	0404	0000	0000	0000	0000	0000	0000	0202	0202	0000	0000	0000	0000	0000	0000	0204	0202	0000	0000	0303	0000	0202	0000	0000	0404	0404	0000	0000	0303	0000	0000	0101	0000	0101	0101	0101	0303	0000	0303	0000	0000	0000	0101	0000	0000	0303	0303	0000	0000	0202	0000	0000	0000	0103	0303	0303	0404	0000	0303	0000	0404	0000	0204	0000	0000	0304	0303	0000	0000	0202	0000	0202	0000	0000	0202	0202	0202	0000	0404	0000	0101	0000	0000	0404	0303	0000	0000	0000	0404	0000	0303	0202	0101	0404	0000	0000	0000	0000	0000	0101	0203	0404	0000	0203	0404	0000	0202	0000	0303	0101	0000	0304	0303	0000	0000	0404	0303	0404	0000	0000	0202	0202	0000	0000	0101	0101	0404	0000	0202	0303	0303	0101	0000	0000	0000	0202	0000	0202	0000	0000	0000	0202	0000	0000	0000	0000	0000	0404	0000	0000	0000	0000	0000	0000	0000	0202	0000	0404	0000	0000	0404	0000	0404	0202	0000	0303	0202	0000	0000	0404	0000	0404	0202	0202	0000	0000	0304	0000	0101	0000	0000	0101	0303	0000	0000	0000	0303	0303	0000	0202	0000	0303	0000	0000	0202	0000	0000	0000	0303	0000	0101	0000	0000	0000	0202	0202	0101	0000	0202	0000	0000	0000	0000	0204	0204	0303	0000	0202	0000	0000	0303	0000	0000	0000	0000	0000	0000	0000	0000	0000	0000	0103	0000	0203	0000	0000	0202	0202	0404	0202	0404	0000	0303	0303	0000	0404	0000	0000	0404	0202	0000	0000	0202	0000	0000	0000	0000	0000	0404	0000	0000	0204	0202	0000	0101	0000	0202	0000	0303	0000	0204	0000	0000	0000	0000	0000	0103	0000	0101	0303	0000	0000	0404	0101	0202	0000	0000	0000	0101	0000	0000	0303	0101	0303	0000	0000	0303	0000	0000	0404	0000	0000	0303	0204	0000	0000	0000	0404	0101	0000	0000	0000	0000	0404	0000	0000	0404	0202	0303	0202	0202	0000	0404	0000	0000	0000	0303	0404	0000	0000	0202	0103	0103	0000	0000	0404	0203	0202	0103	0303	0202	0000	0202	0303	0000	0000	0000	0000	0000	0000	0101	0000	0204	0404	0000	0202	0000	0404	0404	0000	0000	0000	0404	0000	0101	0202	0000	0000	0000	0101	0000	0101	0101	0000	0000	0000	0000	0000	0000	0404	0103	0000	0101	0202	0000	0303	0000	0000	0202	0000	0000	0000	0000	0000	0000	0000	0202	0000	0202	0101	0000	0303	0000	0000	0404	0000	0000	0000	0202	0000	0000	0203	0000	0000	0000	0000	0101	0000	0000	0304	0404	0101	0101	0000	0000	0000	0104	0000	0303	0404	0000	0404	0404	0404	0000	0202	0101	0303	0202	0404	0202	0204	0101	0000	0000	0000	0000	0202	0000	0000	0000	0000	0000	0000	0404	0000	0000	0000	0000	0404	0303	0303	0000	0000	0101	0202	0202	0202	0000	0202	0202	0303	0202	0000	0303	0000	0101	0101	0101	0000	0000	0000	0204	0404	0000	0000	0202	0303	0000	0303	0303	0000	0000	0000	0404	0304	0303	0000	0000	0404	0000	0101	0000	0103	0000	0000	0000	0000	0000	0000	0000	0000	0000	0303	0101	0303	0404	0000	0101	0000	0101	0000	0204	0304	0404	0303	0404	0000	0000	0000	0000	0404	0000	0000	0000	0202	0202	0000	0101	0000	0101	0303	0000	0303	0202	0000	0000	0000	0404	0000	0202	0404	0000	0000	0000	0404	0000	0000	0000	0000	0203	0101	0000	0000	0103	0303	0000	0404	0202	0101	0202	0404	0202	0000	0000	0000	0303	0000	0000	0000	0303	0404	0000	0303	0000	0000	0000	0204	0000	0303	0303	0103	0000	0404	0202	0404	0404	0000	0404	0000	0101	0000	0000	0000	0000	0000	0303	0000	0303	0101	0000	0404	0303	0202	0303	0000	0000	0000	0000	0303	0404	0000	0101	0000	0404	0000	0000	0000	0203	0000	0000	0404	0000	0000	0303	0000	0404	0101	0101	0101	0000	0000	0000	0000	0000	0202	0202	0000	0303	0000	0202	0202	0000	0202	0000	0104	0101	0000	0000	0101	0101	0000	0404	0000	0000	0103	0202	0000	0101	0000	0202	0000	0202	0000	0000	0000	0000	0000	0404	0000	0000	0000	0000	0000	0000	0000	0000	0000	0000	0000	0000	0000	0000	0303	0000	0000	0101	0404	0101	0303	0000	0000	0000	0000	0000	0000	0000	0204	0000	0000	0202	0000	0000	0000	0404	0404	0000	0101	0303	0404	0000	0000	0000	0000	0000	0202	0404	0000	0000	0000	0000	0000	0000	0000	0101	0000	0101	0303	0000	0000	0303	0303	0000	0104	0404	0303	0000	0104	0000	0101	0000	0202	0000	0000	0404	0303	0000	0303	0000	0101	0000	0303	0000	0000	0000	0000	0000	0303	0303	0303	0404	0000	0202	0101	0000	0000	0303	0000	0101	0000	0202	0000	0303	0202	0000	0101	0303	0404	0000	0000	0303	0101	0000	0000	0000	0000	0000	0000	0000	0000	0303	0101	0000	0303	0000	0404	0000	0000	0202	0000	0303	0202	0000	0000	0303	0202	0000	0404	0101	0000	0101	0000	0000	0000	0404	0101	0303	0101	0404	0000	0000	0404	0000	0404	0000	0101	0000	0000	0000	0101	0303	0000	0101	0000	0202	0000	0303	0000	0000	0000	0000	0000	0101	0303	0303	0404	0202	0000	0000	0303	0000	0000	0000	0000	0303	0000	0000	0303	0000	0000	0000	0303	0000	0000	0000	0000	0101	0000	0000	0000	0000	0202	0000	0000	0101	0204	0000	0000	0000	0000	0101	0000	0404	0404	0000	0303	0101	0103	0404	0204	0000	0000	0000	0303	0202	0000	0204	0103	0404	0000	0000	0204	0404	0000	0000	0101	0103	0101	0204	0101	0000	0000	0000	0102	0202	0000	0000	0202	0304	0000	0303	0103	0000	0404	0000	0000	0000	0202	0000	0000	0303	0404	0303	0000	0000	0000	0000	0000	0000	0000	0101	0000	0101	0202	0101	0000	0000	0000	0000	0404	0000	0000	0101	0000	0404	0101	0000	0000	0204	0000	0000	0202	0303	0101	0101	0000	0303	0000	0000	0303	0101	0101	0000	0000	0404	0000	0000	0202	0000	0101	0101	0303	0000	0000	0404	0103	0000	0000	0000	0000	0404	0000	0000	0404	0000	0000	0204	0303	0202	0303	0303	0101	0000	0000	0000	0303	0404	0000	0404	0000	0000	0000	0000	0101	0000	0202	0303	0000	0202	0404	0000	0000	0000	0103	0000	0000	0000	0303	0000	0202	0203	0202	0204	0000	0000	0000	0000	0000	0000	0303	0101	0000	0202	0000	0000	0000	0000	0000	0404	0000	0404	0000	0000	0404	0000	0000	0102	0000	0000	0000	0202	0000	0000	0000	0000	0404	0000	0103	0000	0000	0303	0404	0000	0000	0000	0000	0404	0000	0000	0404	0101	0303	0000	0404	0000	0000	0000	0000	0204	0202	0000	0000	0000	0202	0404	0000	0303	0000	0404	0404	0000	0202	0202	0000	0103	0000	0000	0000	0000	0000	0303	0000	0000	0000	0000	0000	0000	0000	0101	0000	0000	0103	0101	0101	0404	0000	0000	0404	0203	0000	0000	0101	0202	0101	0103	0000	0303	0103	0404	0000	0101	0000	0101	0303	0404	0404	0101	0000	0203	0202	0000	0101	0000	0000	0101	0101	0000	0404	0000	0404	0303	0000	0000	0000	0000	0000	0303	0000	0202	0202	0000	0000	0000	0404	0000	0404	0202	0101	0000	0303	0000	0000	0000	0101	0000	0000	0000	0000	0000	0203	0202	0000	0000	0202	0101	0202	0000	0104	0000	0000	0000	0303	0303	0000	0000	0000	0000	0404	0404	0202	0000	0000	0203	0000	0303	0000	0303	0000	0000	0000	0000	0000	0202	0000	0000	0303	0000	0103	0000	0303	0000	0303	0000	0101	0303	0404	0303	0303	0000	0000	0102	0000	0000	0102	0000	0000	0101	0000	0000	0000	0000	0000	0101	0404	0000	0000	0101	0404	0000	0000	0404	0000	0101	0000	0303	0101	0303	0202	0404	0000	0303	0000	0000	0204	0304	0000	0404	0303	0000	0000	0303	0000	0202	0000	0000	0202	0202	0102	0101	0000	0000	0000	0000	0202	0101	0104	0000	0101	0102	0000	0000	0101	0000	0000	0304	0000	0000	0101	0000	0000	0202	0202	0000	0303	0101	0000	0101	0103	0000	0000	0000	0000	0000	0204	0000	0203	0204	0000	0000	0101	0202	0202	0000	0000	0000	0000	0000	0000	0204	0104	0000	0000	0303	0000	0404	0000	0000	0000	0303	0000	0000	0000	0000	0000	0000	0000	0303	0000	0000	0000	0000	0000	0000	0203	0000	0202	0000	0000	0000	0202	0000	0102	0000	0101	0000	0303	0202	0204	0303	0000	0000	0000	0000	0000	0101	0000	0303	0204	0000	0000	0000	0204	0202	0000	0101	0000	0000	0103	0000	0303	0000	0000	0000	0000	0000	0000	0202	0000	0000	0000	0303	0202	0404	0202	0000	0000	0000	0202	0000	0000	0202	0000	0000	0000	0000	0000	0202	0000	0202	0303	0000	0101	0202	0103	0000	0000	0204	0202	0202	0303	0000	0000	0202	0000	0000	0000	0000	0404	0000	0303	0202	0303	0101	0303	0404	0000	0204	0103	0000	0000	0202	0000	0101	0000	0000	0404	0000	0000	0102	0404	0303	0000	0303	0101	0000	0104	0000	0303	0000	0000	0404	0000	0000	0000	0303	0404	0404	0303	0202	0000	0000	0000	0000	0101	0000	0000	0000	0303	0404	0000	0101	0102	0000	0000	0404	0000	0202	0102	0000	0000	0000	0404	0000	0000	0000	0101	0000	0000	0404	0000	0303	0000	0101	0101	0000	0101	0102	0000	0101	0000	0202	0404	0000	0000	0000	0404	0202	0202	0000	0000	0202	0000	0000	0000	0404	0202	0000	0404	0101	0303	0000	0000	0202	0000	0000	0000	0000	0000	0000	0000	0000	0000	0202	0000	0000	0000	0202	0404	0304	0000	0202	0000	0000	0404	0000	0000	0204	0000	0000	0000	0000	0303	0202	0000	0000	0000	0000	0000	0101	0303	0303	0000	0000	0000	0202	0000	0202	0000	0103	0000	0104	0101	0000	0000	0000	0000	0000	0303	0000	0101	0000	0202	0000	0000	0000	0000	0202	0000	0000	0000	0404	0303	0104	0304	0204	0000	0000	0000	0101	0103	0000	0101	0000	0000	0202	0102	0000	0000	0000	0101	0000	0000	0202	0000	0000	0101	0000	0000	0000	0101	0000	0101	0000	0000	0000	0000	0202	0000	0404	0000	0303	0000	0000	0101	0202	0000	0101	0000	0000	0000	0000	0202	0101	0000	0000	0000	0101	0303	0000	0202	0404	0000	0000	0000	0404	0202	0000	0000	0303	0202	0101	0404	0404	0202	0000	0000	0000	0404	0000	0303	0303	0000	0000	0000	0000	0000	0000	0202	0000	0000	0303	0404	0101	0000	0202	0000	0202	0303	0000	0204	0101	0202	0202	0000	0404	0202	0303	0000	0303	0101	0404	0000	0000	0000	0000	0102	0101	0000	0000	0000	0103	0000	0000	0204	0000	0000	0404	0000	0202	0000	0000	0000	0303	0303	0404	0000	0000	0404	0000	0102	0000	0000	0000	0404	0404	0000	0203	0202	0303	0303	0000	0000	0202	0000	0000	0000	0101	0000	0303	0202	0000	0101	0202	0303	0000	0000	0404	0202	0000	0000	0000	0101	0000	0202	0000	0101	0404	0000	0000	0000	0000	0103	0000	0202	0000	0202	0101	0000	0000	0202	0000	0404	0000	0202	0204	0000	0404	0000	0103	0104	0000	0000	0000	0202	0000	0000	0000	0000	0000	0000	0000	0303	0000	0000	0000	0000	0000	0000	0000	0000	0000	0000	0000	0204	0000	0303	0000	0000	0404	0000	0202	0000	0202	0202	0404	0000	0202	0404	0000	0103	0000	0000	0303	0204	0000	0303	0000	0404	0000	0000	0000	0204	0000	0000	0000	0000	0202	0101	0404	0000	0404	0202	0404	0000	0303	0000	0000	0404	0000	0000	0202	0103	0000	0304	0404	0404	0202	0000	0000	0404	0000	0000	0000	0000	0000	0000	0000	0303	0000	0000	0303	0000	0202	0000	0000	0000	0204	0000	0101	0000	0202	0000	0000	0303	0404	0202	0000	0304	0000	0404	0000	0000	0000	0303	0000	0404	0303	0404	0303	0000	0000	0303	0000	0404	0000	0000	0404	0303	0000	0202	0303	0000	0202	0104	0202	0404	0000	0202	0101	0303	0000	0000	0000	0000	0000	0404	0000	0000	0204	0000	0000	0101	0000	0404	0000	0000	0000	0000	0202	0000	0000	0202	0000	0000	0204	0101	0202	0202	0404	0000	0101	0404	0404	0404	0303	0404	0202	0202	0000	0203	0000	0000	0303	0000	0101	0303	0000	0000	0000	0303	0101	0101	0000	0103	0101	0000	0202	0404	0404	0000	0303	0404	0000	0101	0304	0000	0000	0101	0000	0000	0000	0000	0000	0101	0000	0000	0101	0000	0203	0000	0000	0202	0404	0000	0101	0404	0000	0104	0000	0404	0000	0000	0101	0303	0202	0000	0202	0000	0303	0000	0000	0000	0404	0101	0101	0202	0000	0303	0404	0404	0404	0000	0000	0000	0204	0202	0000	0204	0000	0000	0000	0000	0000	0000	0101	0000	0000	0000	0000	0101	0000	0000	0000	0000	0000	0303	0303	0101	0000	0101	0000	0404	0000	0000	0202	0303	0303	0000	0000	0000	0304	0000	0000	0000	0101	0303	0000	0404	0101	0404	0103	0000	0000	0000	0000	0000	0000	0202	0101	0303	0101	0303	0101	0101	0000	0000	0000	0000	0000	0101	0000	0303	0202	0000	0000	0000	0404	0303	0000	0404	0101	0404	0101	0202	0202	0102	0000	0000	0000	0000	0000	0000	0000	0000	0000	0303	0000	0000	0101	0000	0101	0202	0000	0101	0000	0101	0202	0000	0303	0303	0101	0000	0204	0000	0303	0000	0202	0204	0202	0000	0000	0000	0000	0000	0000	0000	0000	0404	0000	0202	0404	0000	0000	0000	0303	0202	0101	0000	0101	0000	0202	0303	0000	0404	0303	0000	0303	0404	0000	0000	0303	0000	0000	0000	0303	0000	0101	0303	0101	0000	0101	0303	0000	0000	0000	0000	0303	0101	0000	0202	0202	0000	0000	0202	0404	0101	0202	0303	0404	0000	0000	0000	0303	0303	0000	0303	0101	0101	0000	0000	0204	0000	0000	0000	0000	0000	0101	0000	0000	0202	0000	0202	0303	0404	0404	0000	0404	0404	0404	0303	0000	0000	0000	0303	0000	0000	0202	0000	0303	0000	0000	0101	0000	0404	0000	0000	0000	0000	0000	0203	0000	0000	0101	0000	0101	0303	0303	0101	0000	0000	0000	0000	0101	0000	0000	0000	0202	0000	0202	0000	0000	0404	0000	0000	0000	0303	0000	0000	0101	0000	0103	0000	0000	0101	0000	0000	0101	0303	0101	0202	0000	0303	0104	0404	0000	0000	0303	0202	0404	0202	0000	0000	0303	0000	0000	0202	0000	0000	0404	0404	0000	0000	0204	0000	0000	0404	0000	0000	0000	0000	0303	0000	0000	0000	0000	0101	0000	0000	0303	0202	0202	0204	0101	0000	0000	0000	0202	0000	0404	0303	0404	0000	0000	0000	0404	0101	0404	0101	0000	0000	0202	0203	0202	0000	0303	0000	0404	0000	0000	0000	0000	0203	0103	0000	0000	0101	0000	0000	0303	0000	0000	0204	0202	0303	0101	0202	0101	0000	0000	0000	0101	0000	0303	0101	0204	0101	0000	0000	0101	0000	0000	0000	0000	0303	0000	0204	0000	0000	0000	0000	0101	0101	0000	0000	0000	0000	0000	0101	0404	0303	0000	0303	0000	0000	0101	0000	0000	0000	0000	0101	0000	0000	0000	0204	0101	0000	0000	0000	0000	0000	0000	0000	0404	0404	0103	0000	0000	0404	0000	0101	0101	0000	0101	0101	0000	0103	0404	0000	0000	0101	0404	0101	0000	0101	0000	0101	0303	0000	0000	0202	0000	0000	0404	0000	0101	0000	0000	0000	0000	0000	0101	0303	0000	0000	0103	0303	0000	0202	0000	0202	0101	0404	0202	0000	0000	0000	0202	0303	0000	0202	0303	0404	0101	0202	0000	0404	0404	0303	0000	0101	0103	0304	0303	0000	0303	0202	0303	0000	0000	0000	0000	0202	0000	0000	0000	0000	0202	0000	0000	0000	0000	0000	0204	0000	0404	0303	0000	0000	0000	0000	0000	0303	0404	0000	0000	0000	0303	0404	0000	0000	0303	0202	0000	0000	0000	0204	0103	0000	0000	0000	0202	0101	0202	0101	0000	0101	0202	0303	0000	0101	0000	0404	0303	0101	0101	0000	0000	0303	0000	0202	0101	0000	0303	0404	0101	0303	0000	0000	0202	0404	0101	0101	0303	0404	0404	0000	0202	0303	0000	0404	0202	0202	0000	0404	0000	0000	0000	0101	0000	0000	0000	0202	0202	0000	0000	0000	0404	0000	0000	0000	0000	0000	0000	0101	0000	0000	0101	0101	0404	0202	0000	0000	0000	0000	0000	0101	0101	0404	0000	0000	0000	0202	0000	0000	0202	0000	0103	0101	0404	0404	0000	0101	0303	0101	0202	0101	0000	0000	0000	0000	0000	0303	0202	0000	0000	0404	0000	0000	0101	0000	0404	0404	0000	0000	0202	0303	0000	0000	0000	0101	0101	0000	0000	0103	0404	0404	0404	0000	0000	0202	0303	0000	0204	0000	0404	0000	0000	0202	0000	0101	0202	0000	0000	0101	0404	0000	0404	0202	0202	0000	0404	0000	0000	0000	0202	0103	0000	0000	0000	0000	0404	0303	0303	0000	0000	0202	0000	0000	0303	0404	0303	0202	0101	0303	0101	0202	0000	0202	0202	0101	0000	0000	0000	0103	0000	0000	0000	0000	0000	0101	0000	0404	0000	0404	0000	0000	0000	0000	0303	0000	0101	0000	0101	0404	0000	0303	0000	0000	0000	0202	0202	0101	0202	0000	0404	0404	0202	0000	0000	0000	0000	0000	0101	0000	0000	0404	0000	0204	0000	0101	0000	0404	0101	0000	0000	0000	0000	0000	0000	0000	0104	0202	0000	0000	0000	0000	0101	0101	0404	0303	0101	0101	0000	0000	0000	0000	0303	0404	0101	0000	0202	0202	0000	0000	0101	0204	0000	0202	0000	0202	0404	0404	0104	0000	0303	0000	0101	0000	0101	0000	0000	0103	0101	0202	0202	0000	0103	0000	0000	0202	0000	0000	0404	0000	0303	0303	0000	0000	0000	0000	0000	0404	0101	0101	0000	0404	0000	0000	0303	0000	0000	0000	0404	0000	0000	0404	0104	0303	0404	0202	0202	0202	0000	0101	0000	0303	0000	0000	0000	0000	0101	0202	0103	0000	0104	0000	0202	0000	0000	0000	0000	0000	0000	0404	0204	0000	0000	0404	0000	0101	0202	0000	0303	0000	0000	0303	0303	0000	0000	0000	0404	0104	0000	0303	0000	0101	0000	0000	0000	0404	0000	0000	0303	0103	0404	0000	0000	0000	0202	0000	0202	0000	0000	0101	0404	0103	0000	0404	0000	0202	0000	0000	0000	0404	0000	0000	0204	0202	0000	0202	0202	0202	0404	0404	0000	0000	0000	0101	0303	0000	0000	0202	0404	0404	0000	0000	0404	0000	0202	0404	0000	0000	0000	0101	0303	0000	0000	0202	0000	0000	0202	0404	0303	0000	0000	0000	0000	0101	0404	0000	0000	0000	0000	0000	0000	0000	0202	0204	0202	0000	0000	0000	0202	0000	0000	0000	0000	0000	0202	0000	0404	0000	0101	0404	0303	0404	0101	0202	0101	0000	0000	0101	0000	0000	0000	0000	0000	0000	0000	0000	0000	0000	0000	0000	0000	0404	0202	0000	0000	0000	0404	0000	0000	0000	0404	0404	0000	0202	0303	0000	0000	0000	0000	0202	0000	0303	0000	0000	0000	0404	0101	0000	0203	0000	0101	0000	0000	0000	0000	0000	0202	0000	0000	0202	0202	0000	0000	0000	0000	0000	0204	0304	0404	0000	0404	0000	0404	0000	0000	0000	0000	0404	0000	0101	0000	0000	0000	0303	0000	0101	0000	0101	0000	0101	0303	0000	0000	0404	0101	0204	0000	0404	0000	0202	0000	0404	0303	0000	0000	0000	0000	0000	0000	0000	0000	0000	0404	0101	0404	0204	0000	0000	0000	0202	0202	0202	0101	0404	0000	0204	0000	0303	0303	0000	0202	0000	0202	0101	0000	0404	0000	0000	0000	0000	0000	0202	0101	0000	0000	0000	0000	0000	0101	0202	0204	0101	0000	0000	0404	0404	0103	0303	0101	0404	0000	0303	0000	0000	0000	0000	0101	0000	0204	0000	0000	0101	0202	0000	0000	0404	0000	0101	0404	0000	0000	0303	0000	0101	0000	0204	0303	0000	0000	0404	0000	0000	0202	0000	0101	0000	0303	0000	0101	0000	0000	0404	0000	0000	0303	0204	0000	0204	0404	0101	0101	0404	0101	0000	0202	0000	0103	0000	0000	0000	0101	0203	0000	0202	0000	0000	0000	0000	0101	0000	0000	0101	0202	0000	0000	0000	0303	0000	0202	0101	0000	0303	0303	0303	0204	0204	0202	0000	0000	0000	0000	0000	0000	0101	0000	0000	0000	0000	0103	0000	0000	0000	0000	0000	0101	0000	0202	0000	0000	0000	0103	0000	0303	0000	0000	0104	0000	0000	0204	0202	0000	0101	0000	0203	0000	0101	0000	0000	0404	0000	0000	0202	0303	0204	0202	0101	0101	0000	0000	0404	0404	0202	0000	0000	0000	0101	0404	0304	0204	0000	0304	0202	0404	0000	0000	0000	0404	0101	0000	0404	0000	0404	0204	0000	0000	0000	0000	0000	0000	0101	0000	0103	0101	0404	0303	0101	0101	0000	0202	0202	0000	0202	0303	0202	0000	0303	0203	0000	0000	0101	0101	0404	0404	0202	0000	0000	0000	0000	0000	0101	0202	0304	0000	0101	0203	0304	0202	0202	0404	0101	0000	0101	0202	0000	0404	0000	0000	0000	0303	0202	0303	0000	0000	0202	0000	0000	0000	0404	0303	0404	0000	0303	0202	0000	0000	0404	0000	0404	0000	0000	0303	0000	0000	0000	0000	0000	0303	0000	0000	0000	0304	0303	0101	0000	0202	0000	0303	0000	0000	0000	0202	0204	0000	0000	0404	0404	0000	0000	0000	0404	0000	0000	0404	0304	0101	0101	0404	0204	0000	0000	0000	0000	0303	0101	0303	0000	0303	0000	0000	0000	0303	0000	0202	0202	0000	0101	0000	0000	0204	0101	0303	0303	0101	0000	0000	0101	0000	0101	0000	0404	0000	0000	0000	0101	0101	0000	0303	0000	0101	0000	0404	0000	0303	0404	0404	0303	0303	0303	0000	0000	0000	0101	0101	0404	0404	0000	0000	0204	0000	0000	0000	0000	0404	0404	0303	0303	0000	0202	0202	0000	0000	0000	0404	0000	0000	0202	0000	0404	0303	0404	0404	0000	0000	0000	0202	0101	0202	0000	0000	0000	0101	0000	0000	0202	0103	0000	0404	0101	0000	0202	0000	0101	0303	0303	0000	0101	0000	0000	0000	0101	0000	0000	0000	0303	0404	0000	0101	0000	0000	0303	0000	0000	0303	0000	0101	0000	0000	0000	0404	0000	0000	0101	0000	0202	0000	0303	0000	0000	0101	0303	0000	0000	0103	0101	0203	0000	0000	0000	0303	0000	0000	0202	0204	0000	0303	0000	0303	0102	0000	0000	0303	0000	0101	0000	0000	0000	0202	0000	0000	0000	0000	0000	0101	0000	0202	0202	0204	0000	0000	0000	0404	0000	0000	0000	0000	0000	0303	0000	0303	0404	0000	0404	0000	0303	0404	0000	0202	0000	0101	0000	0404	0000	0000	0000	0000	0000	0000	0000	0000	0101	0000	0202	0000	0303	0000	0000	0000	0202	0000	0102	0000	0000	0000	0000	0000	0101	0000	0000	0000	0000	0000	0404	0202	0000	0000	0101	0000	0000	0000	0000	0104	0000	0404	0101	0303	0204	0303	0000	0101	0000	0101	0000	0000	0000	0000	0101	0303	0103	0000	0000	0404	0000	0000	0000	0404	0000	0000	0000	0000	0000	0000	0000	0000	0303	0404	0303	0404	0303	0000	0000	0202	0303	0101	0000	0101	0101	0000	0000	0404	0000	0303	0000	0202	0404	0000	0000	0000	0404	0000	0303	0000	0000	0000	0000	0202	0000	0000	0000	0404	0103	0404	0000	0000	0000	0000	0000	0000	0000	0404	0000	0404	0202	0000	0404	0202	0404	0000	0000	0000	0000	0303	0000	0000	0000	0202	0404	0303	0000	0000	0000	0000	0101	0103	0000	0000	0000	0000	0202	0000	0000	0101	0404	0000	0000	0404	0000	0000	0404	0203	0202	0101	0404	0303	0000	0000	0404	0101	0101	0404	0101	0000	0303	0000	0000	0404	0202	0000	0303	0000	0202	0303	0303	0404	0000	0000	0103	0101	0404	0303	0000	0000	0000	0000	0303	0202	0000	0202	0000	0202	0000	0000	0303	0202	0000	0000	0000	0303	0000	0202	0101	0000	0000	0303	0202	0303	0202	0000	0000	0000	0202	0000	0000	0000	0000	0000	0000	0000	0000	0101	0000	0303	0000	0000	0000	0000	0404	0303	0000	0000	0404	0000	0000	0000	0104	0000	0000	0202	0000	0101	0000	0202	0000	0000	0404	0000	0102	0101	0000	0303	0404	0404	0404	0202	0404	0202	0000	0000	0000	0000	0202	0000	0404	0303	0101	0104	0404	0202	0000	0202	0202	0000	0304	0303	0000	0000	0202	0404	0000	0101	0000	0000	0303	0404	0303	0000	0000	0000	0202	0000	0000	0000	0000	0000	0000	0202	0000	0103	0303	0303	0303	0000	0202	0303	0000	0101	0404	0202	0000	0103	0204	0202	0101	0000	0000	0000	0000	0000	0000	0000	0000	0303	0000	0000	0000	0202	0000	0000	0000	0000	0202	0303	0101	0202	0000	0303	0101	0000	0202	0404	0101	0000	0104	0103	0303	0000	0101	0000	0000	0404	0202	0303	0000	0303	0202	0202	0101	0000	0000	0000	0204	0202	0000	0404	0101	0202	0000	0000	0101	0000	0101	0000	0000	0202	0000	0000	0101	0202	0101	0202	0404	0101	0000	0101	0404	0000	0202	0000	0000	0000	0000	0103	0000	0000	0000	0000	0000	0202	0202	0000	0101	0000	0303	0202	0202	0000	0101	0000	0000	0000	0000	0202	0000	0000	0303	0000	0000	0304	0000	0000	0000	0303	0000	0000	0000	0303	0404	0000	0000	0000	0000	0404	0303	0000	0000	0101	0404	0202	0000	0000	0000	0101	0000	0000	0303	0101	0404	0000	0303	0000	0000	0000	0303	0000	0202	0000	0000	0000	0000	0202	0000	0000	0404	0202	0000	0303	0000	0000	0000	0000	0000	0202	0000	0303	0000	0303	0000	0101	0000	0000	0000	0202	0000	0101	0104	0101	0000	0202	0303	0202	0000	0303	0101	0303	0303	0000	0000	0000	0303	0303	0000	0303	0303	0101	0000	0000	0404	0000	0000	0204	0000	0303	0000	0000	0000	0000	0202	0404	0101	0000	0202	0000	0000	0202	0000	0101	0000	0101	0000	0000	0000	0000	0303	0101	0203	0404	0000	0000	0000	0000	0000	0000	0000	0204	0404	0101	0000	0203	0103	0103	0202	0000	0102	0103	0204	0202	0202	0000	0000	0303	0103	0000	0304	0000	0000	0101	0303	0000	0101	0000	0000	0103	0303	0202	0000	0000	0404	0000	0000	0202	0000	0000	0303	0102	0303	0000	0202	0000	0000	0404	0000	0000	0000	0000	0000	0000	0202	0101	0404	0000	0000	0000	0000	0101	0101	0101	0303	0000	0000	0000	0000	0404	0000	0000	0404	0404	0000	0303	0000	0000	0000	0000	0000	0303	0204	0000	0202	0104	0101	0203	0202	0000	0000	0000	0000	0202	0000	0000	0000	0000	0000	0000	0000	0101	0000	0000	0404	0000	0202	0000	0404	0202	0404	0202	0202	0000	0000	0404	0202	0404	0000	0000	0000	0000	0202	0000	0000	0000	0000	0000	0000	0000	0000	0303	0000	0000	0000	0202	0000	0101	0202	0000	0000	0101	0000	0000	0000	0000	0000	0000	0303	0000	0000	0101	0404	0202	0000	0000	0000	0303	0000	0404	0101	0000	0000	0000	0000	0303	0000	0000	0000	0000	0303	0000	0000	0000	0000	0404	0000	0000	0000	0404	0000	0101	0404	0404	0000	0000	0000	0000	0000	0000	0103	0000	0000	0202	0303	0404	0000	0000	0104	0000	0000	0000	0000	0104	0202	0202	0304	0303	0404	0000	0202	0404	0000	0102	0404	0000	0000	0404	0202	0303	0000	0404	0101	0101	0000	0000	0202	0404	0202	0000	0202	0202	0000	0000	0000	0000	0000	0000	0000	0000	0000	0000	0404	0103	0303	0304	0000	0202	0202	0000	0000	0000	0000	0404	0000	0000	0101	0000	0000	0000	0104	0000	0404	0000	0000	0000	0000	0000	0101	0000	0000	0202	0101	0101	0000	0000	0303	0000	0103	0000	0000	0000	0101	0202	0000	0000	0000	0000	0000	0303	0000	0000	0000	0000	0202	0000	0000	0000	0000	0000	0000	0202	0101	0000	0000	0000	0404	0000	0202	0204	0000	0000	0101	0000	0202	0303	0000	0000	0000	0000	0000	0303	0000	0202	0000	0000	0000	0000	0101	0000	0000	0303	0000	0101	0101	0000	0000	0000	0303	0000	0000	0000	0000	0202	0202	0000	0404	0204	0202	0000	0000	0000	0000	0303	0000	0202	0303	0103	0404	0000	0202	0000	0303	0101	0000	0303	0000	0000	0101	0303	0000	0000	0000	0000	0404	0000	0000	0204	0000	0000	0404	0101	0404	0202	0101	0000	0000	0000	0000	0000	0000	0101	0000	0000	0000	0000	0000	0000	0104	0000	0303	0000	0000	0000	0104	0103	0000	0000	0000	0202	0000	0000	0303	0000	0000	0000	0000	0000	0101	0000	0101	0000	0000	0303	0303	0000	0101	0303	0000	0000	0000	0101	0101	0000	0404	0000	0202	0000	0000	0000	0000	0303	0404	0000	0000	0202	0303	0000	0000	0202	0000	0000	0101	0000	0404	0101	0101	0303	0000	0000	0000	0000	0000	0000	0000	0101	0000	0000	0404	0000	0101	0202	0202	0000	0000	0303	0000	0000	0000	0000	0000	0202	0000	0203	0303	0000	0000	0000	0000	0000	0000	0000	0000	0000	0000	0000	0303	0000	0202	0000	0000	0000	0404	0000	0404	0000	0000	0101	0000	0000	0000	0103	0000	0404	0000	0404	0000	0000	0000	0101	0000	0000	0202	0101	0000	0000	0404	0000	0000	0303	0404	0304	0202	0104	0000	0404	0101	0303	0404	0000	0000	0000	0202	0000	0000	0000	0103	0000	0202	0202	0103	0404	0000	0303	0000	0000	0202	0000	0000	0000	0303	0000	0202	0102	0101	0000	0101	0000	0000	0303	0000	0202	0000	0000	0000	0000	0000	0000	0303	0000	0000	0101	0000	0000	0303	0202	0101	0303	0000	0000	0303	0000	0000	0101	0404	0303	0000	0000	0101	0000	0404	0000	0101	0000	0303	0000	0000	0000	0000	0101	0101	0202	0000	0202	0000	0000	0000	0000	0202	0000	0103	0101	0000	0000	0000	0202	0303	0404	0000	0000	0000	0000	0000	0000	0000	0204	0404	0000	0000	0000	0000	0000	0303	0000	0404	0000	0000	0404	0000	0000	0000	0000	0000	0000	0000	0000	0101	0404	0101	0000	0000	0000	0304	0000	0303	0000	0000	0404	0000	0000	0000	0303	0000	0404	0000	0000	0404	0000	0303	0000	0000	0000	0000	0000	0000	0000	0000	0000	0404	0000	0000	0000	0303	0000	0000	0000	0000	0204	0000	0202	0101	0101	0000	0000	0204	0103	0203	0202	0000	0000	0404	0000	0404	0203	0000	0000	0303	0303	0000	0000	0000	0000	0000	0000	0000	0000	0000	0000	0000	0404	0202	0000	0303	0202	0000	0000	0000	0000	0000	0000	0000	0000	0000	0404	0000	0000	0000	0000	0202	0101	0000	0202	0101	0202	0303	0101	0000	0303	0000	0101	0103	0101	0000	0000	0000	0103	0000	0000	0202	0000	0000	0204	0000	0404	0000	0404	0000	0000	0202	0000	0101	0202	0000	0101	0000	0303	0000	0404	0000	0202	0000	0000	0404	0404	0000	0000	0000	0101	0000	0000	0000	0000	0000	0202	0303	0000	0303	0000	0000	0203	0000	0000	0000	0000	0000	0000	0202	0101	0000	0202	0000	0304	0000	0000	0000	0101	0101	0202	0000	0000	0103	0000	0000	0303	0000	0000	0404	0000	0000	0303	0000	0000	0000	0000	0000	0303	0000	0000	0404	0103	0000	0000	0000	0000	0000	0000	0202	0000	0000	0000	0000	0404	0202	0000	0000	0303	0000	0000	0000	0000	0000	0303	0000	0000	0000	0404	0101	0101	0000	0000	0000	0101	0000	0000	0000	0000	0000	0000	0202	0101	0303	0000	0404	0101	0000	0000	0000	0000	0103	0000	0000	0000	0202	0000	0000	0000	0000	0202	0000	0000	0404	0000	0000	0000	0404	0000	0303	0000	0202	0000	0000	0101	0000	0000	0000	0000	0000	0101	0000	0000	0101	0404	0000	0000	0202	0000	0000	0000	0000	0000	0000	0202	0000	0000	0000	0101	0000	0000	0000	0000	0000	0000	0000	0000	0103	0000	0000	0000	0000	0000	0000	0000	0000	0000	0204	0000	0000	0000	0000	0404	0101	0000	0000	0000	0000	0000	0000	0000	0000	0202	0000	0000	0101	0202	0303	0000	0000	0101	0303	0000	0000	0000	0303	0000	0000	0000	0000	0000	0000	0404	0000	0000	0202	0000	0000	0000	0000	0000	0000	0000	0000	0000
BJ80_A08_all,	0000	0000	0000	0303	0101	0404	0202	0000	0000	0303	0101	0101	0000	0000	0000	0101	0202	0101	0303	0000	0000	0404	0101	0202	0000	0101	0404	0000	0000	0101	0000	0000	0000	0000	0202	0000	0000	0000	0303	0303	0404	0000	0404	0101	0000	0000	0101	0404	0000	0101	0404	0000	0104	0000	0000	0202	0000	0404	0000	0000	0000	0000	0404	0303	0101	0103	0000	0404	0000	0202	0000	0404	0000	0000	0303	0000	0101	0000	0404	0303	0000	0000	0303	0000	0000	0000	0304	0000	0000	0000	0000	0101	0404	0000	0404	0000	0101	0000	0000	0000	0000	0000	0000	0000	0404	0101	0000	0000	0000	0101	0000	0000	0000	0000	0000	0303	0303	0000	0202	0000	0000	0101	0303	0000	0404	0000	0404	0000	0000	0204	0000	0000	0101	0000	0000	0202	0000	0000	0103	0202	0000	0101	0000	0000	0202	0101	0303	0101	0202	0000	0202	0303	0000	0000	0000	0000	0202	0303	0202	0000	0202	0000	0101	0103	0000	0101	0000	0000	0000	0303	0303	0000	0000	0000	0000	0000	0000	0000	0000	0103	0303	0000	0202	0000	0303	0000	0000	0101	0303	0101	0000	0000	0303	0000	0000	0101	0000	0000	0103	0303	0202	0404	0000	0000	0000	0101	0404	0000	0000	0000	0000	0000	0404	0000	0000	0000	0000	0000	0404	0000	0000	0202	0000	0000	0202	0000	0202	0000	0203	0000	0202	0303	0000	0404	0303	0000	0000	0000	0000	0202	0303	0303	0000	0000	0202	0000	0000	0000	0000	0000	0000	0000	0101	0101	0000	0000	0202	0303	0202	0000	0000	0000	0000	0101	0303	0000	0404	0103	0101	0204	0000	0000	0000	0000	0202	0101	0000	0000	0202	0202	0303	0000	0000	0000	0000	0404	0000	0404	0404	0303	0404	0101	0000	0103	0000	0202	0000	0000	0000	0000	0404	0000	0000	0303	0202	0000	0000	0000	0404	0202	0000	0101	0000	0000	0404	0101	0303	0204	0000	0000	0101	0000	0000	0404	0000	0404	0404	0202	0000	0000	0000	0000	0000	0000	0000	0404	0000	0000	0303	0000	0000	0303	0202	0404	0000	0000	0404	0000	0202	0202	0202	0000	0202	0000	0202	0000	0000	0404	0000	0104	0000	0000	0404	0000	0000	0000	0000	0202	0101	0102	0304	0101	0000	0202	0000	0202	0404	0000	0000	0303	0000	0000	0101	0303	0000	0000	0103	0202	0000	0000	0000	0000	0404	0000	0404	0000	0000	0000	0202	0000	0000	0000	0000	0303	0000	0303	0000	0000	0000	0000	0000	0101	0203	0000	0000	0000	0404	0000	0000	0404	0303	0404	0202	0101	0101	0303	0000	0000	0000	0000	0000	0000	0404	0000	0304	0303	0404	0000	0000	0000	0000	0101	0203	0303	0202	0000	0000	0000	0000	0000	0202	0000	0000	0303	0202	0000	0303	0000	0101	0000	0000	0303	0202	0000	0000	0303	0404	0000	0000	0000	0000	0000	0000	0000	0101	0303	0202	0103	0000	0404	0202	0000	0202	0404	0000	0303	0000	0000	0000	0101	0101	0000	0000	0000	0303	0303	0000	0000	0000	0103	0000	0000	0000	0000	0000	0404	0000	0202	0000	0000	0000	0000	0000	0204	0202	0202	0303	0303	0202	0404	0102	0000	0202	0000	0000	0000	0404	0000	0303	0000	0000	0000	0000	0000	0000	0303	0404	0000	0101	0000	0000	0000	0204	0000	0000	0404	0101	0000	0000	0000	0000	0404	0000	0000	0000	0202	0000	0202	0101	0000	0000	0000	0000	0303	0000	0000	0000	0202	0000	0104	0000	0303	0404	0000	0000	0404	0202	0303	0103	0000	0202	0000	0000	0000	0000	0000	0000	0000	0303	0000	0000	0000	0204	0000	0104	0000	0000	0000	0404	0000	0101	0000	0000	0404	0303	0000	0303	0101	0203	0202	0000	0404	0000	0202	0202	0000	0303	0404	0000	0404	0101	0000	0303	0103	0000	0104	0303	0000	0000	0202	0000	0303	0303	0000	0000	0101	0101	0303	0303	0404	0000	0204	0000	0404	0303	0303	0000	0102	0000	0000	0404	0000	0000	0000	0303	0303	0000	0000	0000	0000	0000	0000	0202	0202	0101	0000	0202	0101	0000	0101	0000	0000	0000	0000	0303	0000	0000	0000	0202	0000	0000	0000	0000	0303	0202	0000	0303	0000	0000	0000	0404	0000	0202	0000	0000	0404	0000	0202	0000	0202	0000	0202	0000	0000	0000	0000	0000	0404	0000	0101	0000	0202	0101	0000	0404	0000	0303	0202	0000	0101	0204	0404	0000	0000	0202	0000	0303	0303	0000	0000	0000	0303	0303	0000	0000	0404	0404	0000	0202	0000	0202	0101	0404	0101	0304	0101	0303	0000	0000	0202	0303	0000	0000	0000	0404	0000	0000	0000	0000	0202	0000	0000	0104	0000	0000	0000	0000	0204	0000	0000	0000	0101	0000	0000	0303	0202	0304	0404	0000	0303	0000	0404	0202	0202	0000	0000	0000	0000	0101	0000	0000	0000	0204	0304	0000	0000	0404	0000	0000	0000	0000	0202	0000	0202	0000	0000	0404	0000	0000	0404	0101	0202	0000	0000	0000	0404	0202	0303	0101	0204	0303	0000	0303	0404	0303	0404	0000	0000	0000	0000	0000	0204	0000	0000	0202	0000	0101	0101	0202	0000	0000	0000	0202	0000	0404	0303	0000	0204	0000	0404	0303	0000	0000	0202	0202	0303	0000	0101	0000	0000	0000	0000	0000	0202	0101	0101	0101	0202	0000	0103	0000	0000	0000	0202	0202	0303	0202	0000	0404	0202	0000	0000	0000	0000	0000	0101	0101	0000	0000	0000	0000	0000	0101	0000	0303	0000	0000	0000	0000	0000	0000	0404	0101	0303	0101	0101	0000	0000	0303	0000	0000	0000	0303	0303	0000	0000	0000	0202	0303	0101	0000	0202	0000	0000	0303	0000	0404	0102	0202	0404	0000	0000	0404	0000	0202	0101	0404	0000	0000	0202	0303	0404	0000	0000	0000	0000	0000	0000	0303	0101	0303	0202	0202	0404	0000	0000	0000	0000	0000	0303	0000	0303	0202	0404	0000	0000	0000	0000	0000	0000	0303	0202	0000	0000	0404	0404	0000	0303	0000	0101	0202	0303	0000	0101	0303	0000	0202	0202	0000	0404	0000	0000	0000	0000	0104	0303	0000	0404	0202	0303	0000	0000	0101	0202	0000	0404	0202	0000	0202	0404	0000	0303	0000	0000	0000	0202	0000	0404	0101	0000	0202	0000	0103	0000	0303	0102	0202	0000	0000	0000	0000	0202	0000	0000	0000	0000	0000	0303	0000	0000	0101	0000	0000	0000	0000	0000	0000	0000	0303	0404	0000	0000	0000	0303	0000	0000	0000	0000	0000	0101	0000	0303	0202	0000	0000	0303	0104	0000	0000	0103	0000	0000	0000	0202	0000	0202	0303	0000	0000	0000	0303	0000	0000	0404	0000	0101	0000	0404	0404	0202	0000	0103	0000	0000	0000	0303	0000	0000	0203	0000	0000	0000	0204	0000	0000	0000	0000	0000	0000	0101	0000	0103	0000	0303	0303	0202	0101	0204	0101	0202	0000	0101	0000	0000	0303	0202	0303	0000	0000	0404	0000	0000	0102	0303	0101	0202	0000	0303	0101	0000	0000	0000	0000	0000	0404	0101	0000	0000	0000	0000	0000	0204	0000	0000	0303	0000	0404	0000	0202	0101	0202	0303	0000	0202	0000	0000	0000	0000	0000	0101	0000	0000	0101	0000	0404	0000	0404	0303	0000	0404	0000	0000	0000	0202	0101	0000	0404	0103	0000	0202	0202	0304	0303	0000	0000	0000	0101	0000	0000	0303	0000	0000	0101	0000	0202	0000	0203	0000	0000	0000	0000	0303	0000	0000	0000	0000	0303	0000	0000	0000	0303	0000	0000	0000	0000	0404	0000	0404	0404	0202	0204	0000	0000	0101	0000	0000	0303	0202	0000	0000	0000	0404	0000	0000	0404	0000	0303	0000	0000	0303	0000	0303	0000	0000	0000	0000	0101	0102	0101	0202	0000	0000	0000	0000	0000	0000	0000	0101	0101	0000	0303	0000	0000	0000	0000	0000	0101	0000	0000	0000	0000	0404	0000	0000	0203	0000	0000	0202	0000	0000	0000	0202	0000	0202	0000	0202	0202	0000	0000	0000	0000	0000	0202	0404	0000	0404	0000	0303	0000	0202	0303	0000	0000	0101	0000	0101	0303	0000	0202	0000	0204	0000	0000	0000	0000	0000	0404	0000	0404	0202	0101	0101	0101	0303	0000	0000	0000	0101	0000	0000	0101	0000	0303	0000	0101	0202	0404	0101	0303	0000	0202	0303	0000	0000	0101	0303	0303	0000	0303	0000	0202	0303	0000	0000	0101	0404	0000	0000	0000	0000	0303	0303	0101	0000	0000	0000	0000	0000	0404	0000	0000	0404	0000	0000	0000	0000	0000	0000	0000	0000	0303	0101	0404	0000	0202	0000	0000	0101	0303	0000	0303	0404	0000	0000	0000	0303	0101	0000	0000	0000	0101	0303	0000	0303	0000	0303	0000	0404	0000	0000	0303	0303	0101	0404	0101	0202	0000	0000	0000	0404	0000	0000	0101	0101	0000	0000	0000	0000	0303	0303	0000	0000	0000	0000	0000	0203	0000	0303	0000	0000	0000	0000	0202	0404	0303	0000	0000	0000	0000	0000	0202	0000	0202	0000	0000	0000	0000	0000	0104	0303	0000	0404	0202	0000	0303	0000	0404	0202	0303	0000	0000	0303	0404	0101	0101	0101	0000	0404	0303	0101	0000	0102	0000	0303	0303	0404	0303	0101	0404	0000	0103	0404	0000	0000	0000	0101	0000	0000	0202	0000	0101	0000	0101	0000	0000	0000	0204	0303	0202	0101	0000	0404	0101	0000	0000	0000	0202	0202	0000	0000	0000	0102	0000	0000	0000	0000	0000	0000	0303	0000	0000	0404	0202	0404	0404	0000	0404	0000	0000	0000	0303	0303	0000	0000	0101	0000	0202	0000	0000	0101	0303	0101	0000	0000	0000	0000	0404	0101	0000	0102	0303	0000	0404	0000	0000	0104	0404	0000	0000	0000	0000	0204	0000	0202	0000	0000	0102	0000	0000	0000	0000	0000	0000	0303	0000	0000	0202	0000	0000	0000	0000	0101	0000	0000	0404	0101	0000	0000	0000	0000	0404	0101	0101	0000	0000	0000	0000	0000	0000	0000	0303	0103	0000	0404	0000	0101	0000	0000	0204	0000	0303	0404	0303	0000	0000	0000	0000	0000	0000	0000	0000	0404	0404	0000	0000	0303	0000	0000	0303	0000	0101	0303	0000	0000	0000	0000	0000	0000	0000	0104	0202	0202	0000	0303	0202	0000	0000	0000	0000	0000	0000	0202	0202	0000	0303	0000	0000	0303	0303	0303	0101	0000	0303	0404	0104	0000	0000	0000	0000	0000	0000	0000	0000	0000	0202	0000	0000	0101	0000	0000	0000	0202	0000	0000	0000	0000	0000	0202	0404	0102	0202	0000	0202	0000	0404	0000	0000	0000	0000	0000	0000	0202	0404	0202	0000	0000	0404	0000	0000	0000	0000	0303	0202	0404	0000	0000	0000	0000	0000	0000	0404	0101	0303	0000	0000	0202	0303	0000	0202	0000	0102	0202	0303	0000	0202	0000	0000	0000	0000	0101	0000	0000	0000	0101	0000	0101	0101	0000	0101	0000	0202	0000	0101	0000	0000	0303	0000	0101	0000	0404	0404	0101	0000	0000	0000	0204	0000	0404	0000	0202	0000	0000	0404	0303	0202	0000	0000	0101	0000	0202	0000	0101	0404	0202	0404	0000	0000	0000	0000	0103	0000	0000	0000	0404	0404	0000	0000	0404	0202	0404	0101	0101	0000	0000	0000	0202	0000	0202	0202	0000	0101	0000	0000	0000	0101	0000	0000	0000	0101	0204	0000	0204	0000	0101	0000	0000	0000	0404	0000	0000	0000	0202	0000	0000	0000	0000	0000	0000	0000	0000	0000	0000	0000	0000	0202	0000	0101	0000	0303	0202	0000	0000	0000	0000	0000	0000	0000	0000	0000	0000	0303	0000	0404	0000	0000	0000	0000	0204	0404	0000	0000	0000	0000	0000	0000	0202	0404	0000	0000	0000	0101	0000	0000	0000	0303	0000	0000	0000	0000	0000	0000	0000	0000	0000	0000	0000	0101	0202	0404	0404	0000	0404	0000	0000	0304	0000	0101	0303	0202	0404	0000	0000	0404	0000	0202	0101	0000	0101	0101	0000	0000	0303	0000	0404	0000	0000	0303	0000	0000	0000	0303	0000	0000	0404	0000	0202	0404	0104	0000	0303	0202	0000	0202	0303	0000	0000	0000	0303	0000	0000	0202	0000	0000	0202	0404	0000	0000	0303	0000	0000	0000	0000	0104	0404	0000	0304	0000	0000	0000	0000	0404	0000	0000	0000	0000	0000	0000	0000	0000	0404	0000	0202	0101	0000	0000	0204	0000	0000	0000	0000	0000	0101	0202	0000	0202	0404	0101	0303	0303	0000	0000	0000	0000	0000	0000	0404	0303	0000	0000	0000	0000	0000	0404	0000	0203	0000	0202	0000	0202	0000	0000	0202	0101	0101	0000	0404	0103	0000	0000	0104	0404	0101	0202	0103	0101	0303	0303	0000	0202	0000	0104	0000	0101	0101	0000	0404	0404	0000	0303	0101	0000	0000	0000	0204	0000	0303	0000	0000	0404	0000	0000	0303	0303	0000	0303	0000	0101	0101	0404	0303	0000	0303	0404	0000	0303	0303	0101	0204	0404	0101	0000	0204	0202	0000	0000	0103	0303	0000	0303	0303	0404	0101	0303	0000	0404	0202	0202	0000	0000	0000	0000	0000	0000	0000	0103	0000	0000	0000	0303	0000	0103	0000	0000	0404	0000	0000	0000	0000	0000	0000	0202	0000	0303	0000	0202	0000	0303	0000	0404	0303	0000	0404	0000	0000	0102	0000	0404	0000	0303	0202	0000	0404	0000	0000	0202	0000	0103	0404	0000	0000	0101	0101	0202	0202	0000	0000	0203	0000	0000	0202	0203	0000	0000	0101	0000	0303	0404	0000	0000	0000	0000	0000	0000	0101	0303	0000	0000	0202	0404	0000	0404	0202	0202	0000	0103	0000	0404	0101	0000	0000	0103	0000	0000	0000	0303	0000	0000	0404	0000	0000	0404	0101	0000	0103	0101	0102	0000	0404	0404	0404	0000	0101	0000	0202	0000	0404	0000	0202	0000	0000	0000	0000	0202	0203	0404	0000	0303	0000	0000	0202	0101	0000	0101	0000	0202	0000	0000	0101	0000	0202	0000	0000	0101	0000	0101	0000	0000	0000	0404	0303	0404	0000	0404	0404	0000	0000	0000	0101	0303	0000	0404	0303	0000	0404	0404	0404	0303	0000	0404	0404	0000	0202	0000	0102	0000	0000	0000	0000	0000	0000	0101	0000	0101	0000	0000	0102	0303	0303	0000	0404	0000	0000	0000	0000	0303	0000	0101	0000	0303	0000	0000	0303	0000	0000	0000	0000	0101	0303	0202	0000	0404	0000	0000	0101	0000	0101	0000	0404	0404	0101	0404	0202	0000	0303	0101	0202	0101	0000	0303	0101	0202	0000	0303	0404	0303	0303	0000	0202	0000	0000	0303	0000	0000	0202	0000	0000	0303	0103	0000	0000	0303	0000	0000	0000	0202	0000	0000	0204	0000	0000	0303	0202	0000	0000	0101	0202	0101	0303	0303	0000	0000	0000	0303	0000	0404	0404	0000	0000	0000	0404	0000	0101	0000	0000	0303	0000	0101	0404	0000	0202	0202	0000	0303	0000	0202	0404	0303	0000	0000	0103	0101	0000	0000	0000	0000	0303	0000	0000	0303	0000	0101	0202	0000	0000	0404	0102	0000	0303	0303	0000	0101	0000	0000	0000	0000	0202	0303	0000	0304	0404	0404	0202	0000	0202	0303	0000	0101	0404	0404	0000	0000	0000	0404	0303	0101	0202	0101	0303	0303	0000	0000	0404	0404	0000	0000	0101	0404	0204	0000	0303	0000	0000	0000	0000	0000	0303	0404	0102	0404	0202	0202	0404	0202	0202	0303	0303	0000	0000	0404	0000	0000	0000	0202	0000	0000	0303	0303	0000	0303	0101	0000	0000	0404	0000	0000	0303	0404	0000	0000	0000	0104	0000	0000	0000	0000	0000	0000	0000	0000	0000	0000	0101	0404	0000	0204	0000	0000	0000	0000	0000	0104	0000	0000	0000	0202	0000	0101	0101	0000	0000	0000	0202	0202	0202	0101	0101	0000	0000	0303	0202	0000	0000	0404	0202	0000	0000	0404	0404	0101	0000	0404	0404	0000	0000	0000	0000	0303	0101	0000	0000	0000	0303	0404	0000	0404	0000	0000	0303	0000	0000	0103	0000	0000	0000	0202	0404	0000	0000	0000	0000	0101	0404	0000	0000	0000	0404	0303	0000	0204	0000	0202	0000	0404	0000	0303	0303	0000	0000	0000	0000	0303	0404	0404	0000	0000	0404	0000	0101	0000	0000	0202	0000	0000	0000	0000	0000	0202	0202	0204	0000	0101	0404	0000	0303	0000	0000	0000	0000	0202	0303	0202	0000	0000	0000	0000	0404	0101	0000	0000	0404	0000	0000	0000	0000	0404	0000	0204	0000	0000	0000	0000	0000	0000	0000	0404	0404	0404	0000	0000	0404	0303	0000	0404	0101	0204	0303	0101	0202	0000	0103	0101	0000	0202	0000	0000	0102	0303	0000	0000	0000	0202	0000	0202	0000	0000	0101	0000	0101	0404	0101	0101	0202	0303	0000	0000	0000	0101	0303	0000	0303	0000	0404	0000	0303	0000	0000	0000	0000	0304	0000	0000	0000	0000	0404	0000	0000	0101	0000	0000	0202	0000	0000	0303	0000	0000	0202	0000	0203	0000	0000	0000	0000	0000	0000	0404	0303	0202	0000	0404	0000	0303	0202	0000	0000	0000	0303	0000	0000	0000	0000	0101	0000	0000	0404	0202	0404	0202	0303	0101	0000	0101	0000	0000	0303	0202	0000	0000	0101	0202	0000	0000	0202	0303	0000	0000	0000	0000	0404	0101	0404	0103	0000	0000	0101	0000	0101	0000	0303	0404	0000	0203	0404	0000	0000	0000	0101	0101	0303	0101	0000	0303	0000	0000	0000	0202	0000	0000	0000	0000	0000	0000	0000	0101	0000	0303	0000	0404	0000	0101	0202	0202	0000	0303	0000	0404	0303	0000	0000	0000	0000	0303	0000	0404	0101	0000	0101	0103	0000	0000	0000	0000	0203	0000	0101	0000	0000	0103	0202	0303	0102	0303	0101	0101	0000	0000	0000	0000	0101	0000	0000	0000	0101	0000	0000	0202	0000	0000	0404	0000	0000	0000	0000	0000	0303	0404	0000	0000	0203	0404	0202	0204	0000	0000	0000	0101	0000	0000	0000	0000	0103	0303	0000	0103	0000	0204	0404	0101	0104	0303	0202	0000	0000	0000	0000	0101	0303	0000	0000	0204	0101	0000	0000	0304	0000	0303	0101	0000	0000	0000	0203	0204	0000	0404	0000	0303	0000	0000	0102	0000	0303	0000	0203	0202	0000	0303	0000	0404	0103	0404	0101	0000	0000	0101	0000	0000	0000	0101	0404	0000	0000	0101	0303	0303	0303	0000	0000	0204	0000	0202	0000	0103	0203	0202	0101	0000	0202	0000	0203	0000	0000	0204	0000	0000	0000	0000	0000	0000	0000	0000	0303	0000	0202	0202	0000	0202	0303	0000	0101	0202	0000	0000	0000	0204	0202	0000	0202	0202	0000	0000	0303	0204	0000	0101	0404	0202	0000	0000	0303	0000	0303	0404	0101	0000	0000	0000	0202	0000	0202	0202	0202	0101	0101	0101	0304	0000	0000	0000	0000	0303	0202	0101	0000	0303	0000	0000	0000	0000	0000	0404	0304	0303	0404	0101	0101	0204	0202	0303	0404	0101	0000	0000	0303	0000	0000	0000	0000	0000	0000	0404	0101	0202	0303	0000	0202	0000	0000	0000	0404	0202	0101	0202	0101	0202	0304	0404	0303	0000	0000	0101	0101	0000	0000	0000	0000	0303	0000	0202	0000	0303	0103	0000	0000	0202	0202	0000	0000	0000	0000	0202	0000	0404	0202	0000	0000	0000	0303	0202	0000	0000	0000	0000	0202	0000	0000	0000	0103	0000	0404	0202	0404	0000	0202	0202	0404	0000	0000	0000	0202	0101	0000	0103	0202	0202	0000	0404	0000	0203	0103	0404	0000	0000	0000	0404	0000	0303	0303	0000	0000	0000	0101	0000	0000	0000	0101	0101	0000	0104	0000	0000	0000	0000	0000	0303	0303	0000	0303	0101	0000	0000	0000	0000	0204	0000	0000	0000	0000	0000	0000	0404	0000	0204	0000	0202	0000	0000	0000	0202	0404	0104	0000	0202	0101	0102	0000	0000	0101	0101	0303	0202	0000	0101	0000	0404	0303	0000	0101	0000	0000	0202	0000	0101	0103	0000	0000	0000	0202	0303	0202	0101	0000	0000	0404	0000	0404	0000	0101	0000	0102	0000	0000	0303	0204	0101	0000	0303	0000	0404	0000	0000	0303	0000	0000	0404	0000	0000	0000	0000	0000	0202	0202	0000	0202	0000	0000	0000	0303	0000	0000	0000	0000	0101	0000	0303	0202	0000	0000	0000	0404	0101	0101	0203	0000	0000	0000	0000	0202	0101	0000	0404	0000	0404	0202	0303	0404	0101	0000	0000	0202	0000	0303	0000	0202	0303	0404	0204	0000	0303	0000	0404	0202	0000	0000	0000	0000	0202	0000	0000	0101	0103	0103	0404	0303	0404	0000	0000	0000	0104	0000	0303	0404	0000	0000	0203	0404	0000	0000	0000	0101	0202	0202	0000	0202	0102	0000	0303	0000	0000	0101	0000	0103	0202	0000	0000	0000	0000	0000	0000	0303	0000	0000	0000	0101	0204	0000	0101	0404	0000	0303	0000	0000	0000	0000	0000	0000	0000	0404	0000	0000	0101	0000	0202	0000	0204	0000	0000	0104	0404	0000	0000	0204	0000	0000	0000	0000	0404	0000	0000	0000	0000	0000	0000	0202	0000	0202	0101	0404	0101	0000	0101	0202	0101	0101	0101	0000	0000	0404	0101	0000	0000	0102	0000	0404	0204	0404	0101	0000	0202	0404	0303	0000	0000	0000	0000	0000	0000	0101	0202	0202	0202	0000	0202	0202	0000	0101	0404	0000	0404	0000	0000	0303	0303	0101	0104	0404	0000	0000	0000	0303	0101	0304	0202	0000	0000	0404	0303	0101	0000	0303	0101	0303	0404	0000	0000	0000	0101	0202	0000	0404	0404	0000	0000	0000	0000	0000	0104	0303	0000	0000	0000	0303	0000	0202	0000	0000	0000	0000	0000	0000	0000	0303	0000	0000	0303	0000	0000	0404	0000	0000	0000	0000	0103	0303	0404	0303	0000	0000	0000	0404	0000	0404	0404	0000	0000	0000	0101	0101	0000	0101	0000	0000	0000	0000	0202	0101	0000	0000	0104	0000	0202	0000	0000	0000	0000	0000	0202	0404	0000	0203	0000	0404	0202	0000	0000	0000	0202	0000	0303	0000	0404	0000	0000	0000	0000	0000	0101	0303	0000	0404	0303	0000	0101	0202	0204	0000	0202	0000	0101	0000	0103	0303	0000	0000	0000	0000	0202	0000	0202	0000	0101	0000	0000	0000	0000	0101	0101	0000	0404	0202	0303	0101	0000	0404	0000	0202	0303	0000	0000	0202	0000	0000	0101	0000	0000	0000	0000	0404	0303	0000	0000	0000	0000	0000	0000	0103	0000	0404	0202	0000	0000	0000	0000	0000	0303	0000	0000	0000	0202	0000	0303	0000	0204	0000	0103	0000	0101	0000	0000	0000	0000	0000	0101	0000	0404	0000	0000	0202	0000	0000	0000	0000	0000	0202	0000	0000	0000	0101	0303	0000	0303	0000	0000	0000	0101	0000	0303	0103	0304	0000	0101	0101	0101	0000	0000	0000	0000	0000	0000	0000	0000	0000	0303	0000	0000	0202	0000	0000	0101	0000	0000	0000	0000	0000	0000	0000	0000	0303	0000	0303	0000	0000	0202	0000	0101	0000	0000	0404	0000	0000	0101	0000	0204	0101	0000	0000	0404	0000	0104	0103	0101	0000	0204	0303	0101	0103	0101	0404	0000	0000	0101	0000	0202	0000	0000	0404	0000	0000	0000	0000	0000	0404	0000	0000	0303	0000	0000	0000	0000	0202	0000	0000	0303	0303	0000	0000	0000	0000	0404	0000	0000	0000	0000	0202	0000	0000	0101	0000	0202	0000	0000	0404	0404	0202	0304	0104	0303	0000	0404	0103	0404	0204	0303	0000	0303	0000	0000	0000	0000	0101	0101	0404	0101	0000	0202	0000	0000	0202	0202	0000	0000	0000	0404	0101	0000	0000	0000	0101	0101	0000	0000	0000	0101	0101	0000	0000	0000	0303	0404	0303	0101	0202	0000	0102	0101	0000	0000	0000	0000	0000	0303	0000	0202	0404	0000	0000	0000	0000	0000	0000	0202	0303	0000	0000	0000	0101	0000	0000	0101	0000	0000	0000	0404	0303	0000	0404	0000	0303	0000	0000	0101	0101	0000	0303	0000	0303	0000	0303	0000	0000	0303	0000	0000	0000	0000	0000	0202	0404	0101	0000	0000	0000	0101	0103	0101	0000	0000	0000	0303	0000	0000	0101	0000	0303	0000	0000	0000	0202	0202	0000	0404	0000	0000	0000	0000	0404	0000	0202	0000	0000	0000	0000	0000	0202	0101	0000	0000	0304	0303	0000	0404	0404	0404	0000	0000	0000	0000	0000	0303	0000	0000	0000	0303	0000	0000	0000	0000	0202	0000	0000	0000	0000	0000	0303	0000	0000	0000	0303	0404	0303	0000	0000	0204	0101	0404	0000	0303	0202	0000	0000	0202	0101	0101	0101	0000	0303	0404	0101	0202	0000	0000	0000	0000	0101	0000	0202	0303	0303	0000	0000	0404	0000	0000	0000	0202	0000	0103	0202	0000	0000	0101	0000	0000	0000	0303	0000	0000	0202	0202	0000	0000	0101	0000	0000	0000	0202	0303	0303	0101	0303	0000	0000	0000	0101	0303	0000	0404	0304	0202	0404	0000	0000	0404	0404	0000	0000	0000	0303	0000	0000	0000	0000	0000	0000	0202	0000	0202	0000	0404	0000	0000	0000	0101	0000	0000	0000	0202	0000	0000	0000	0101	0101	0000	0103	0404	0000	0000	0000	0404	0000	0000	0000	0000	0101	0000	0000	0000	0202	0404	0204	0404	0000	0000	0000	0404	0202	0404	0000	0103	0000	0202	0000	0303	0000	0000	0000	0101	0000	0000	0202	0202	0303	0303	0303	0000	0000	0000	0000	0000	0000	0000	0000	0404	0404	0000	0303	0000	0104	0000	0000	0303	0404	0000	0000	0000	0000	0000	0000	0404	0000	0404	0000	0000	0000	0101	0304	0303	0101	0101	0104	0000	0000	0000	0101	0101	0101	0000	0000	0000	0000	0000	0101	0202	0000	0000	0202	0303	0404	0303	0202	0000	0101	0000	0000	0000	0202	0000	0000	0000	0000	0000	0000	0404	0000	0000	0000	0000	0000	0000	0000	0303	0000	0000	0101	0101	0101	0404	0202	0101	0303	0303	0000	0101	0303	0404	0404	0000	0404	0000	0303	0000	0000	0404	0202	0000	0303	0000	0000	0000	0202	0000	0404	0404	0000	0000	0000	0103	0304	0000	0404	0000	0101	0404	0000	0000	0000	0404	0101	0000	0202	0000	0000	0303	0000	0101	0101	0000	0000	0303	0000	0101	0202	0000	0000	0404	0000	0303	0000	0000	0202	0303	0000	0202	0000	0000	0404	0000	0000	0202	0101	0000	0000	0202	0000	0101	0303	0000	0404	0000	0000	0000	0000	0000	0000	0101	0000	0000	0303	0000	0404	0000	0204	0202	0000	0000	0000	0202	0101	0000	0000	0000	0101	0404	0101	0303	0101	0000	0000	0303	0404	0000	0000	0204	0101	0000	0000	0000	0000	0102	0000	0202	0103	0202	0404	0000	0000	0000	0000	0104	0000	0202	0000	0000	0000	0000	0101	0000	0000	0404	0000	0000	0404	0000	0404	0000	0000	0000	0000	0000	0000	0101	0303	0303	0202	0404	0202	0202	0404	0000	0202	0101	0303	0101	0202	0404	0101	0000	0104	0000	0000	0404	0000	0303	0000	0000	0204	0303	0304	0101	0101	0000	0404	0000	0303	0303	0202	0000	0202	0000	0202	0204	0000	0404	0000	0000	0000	0000	0000	0404	0000	0000	0000	0101	0303	0404	0000	0000	0000	0000	0303	0101	0000	0000	0101	0000	0000	0101	0000	0404	0202	0000	0303	0000	0404	0000	0000	0404	0303	0000	0101	0000	0404	0303	0000	0101	0404	0000	0101	0404	0404	0000	0000	0000	0404	0101	0202	0000	0000	0202	0000	0101	0000	0303	0000	0000	0101	0000	0000	0000	0101	0103	0202	0202	0000	0303	0000	0000	0202	0404	0202	0000	0304	0303	0303	0000	0404	0000	0000	0202	0404	0000	0303	0303	0404	0204	0000	0303	0000	0303	0101	0202	0000	0000	0000	0000	0000	0202	0202	0202	0202	0202	0404	0000	0303	0404	0000	0000	0000	0101	0000	0000	0404	0404	0000	0000	0000	0000	0202	0000	0000	0103	0000	0404	0101	0404	0000	0000	0000	0101	0303	0303	0000	0303	0000	0000	0000	0202	0000	0404	0104	0000	0000	0000	0000	0404	0101	0000	0000	0000	0000	0303	0303	0000	0202	0000	0000	0404	0000	0202	0101	0000	0103	0404	0101	0202	0000	0404	0000	0000	0000	0000	0101	0101	0000	0404	0000	0000	0000	0000	0000	0000	0000	0202	0000	0000	0101	0303	0000	0000	0000	0404	0000	0202	0202	0404	0202	0000	0000	0404	0000	0404	0101	0303	0000	0000	0202	0000	0101	0000	0404	0000	0202	0000	0303	0202	0103	0404	0101	0303	0000	0000	0000	0000	0000	0000	0202	0000	0000	0000	0000	0000	0000	0000	0000	0303	0000	0202	0000	0202	0000	0101	0000	0303	0204	0000	0404	0101	0303	0104	0303	0101	0000	0000	0101	0000	0101	0000	0202	0000	0404	0202	0101	0303	0000	0404	0000	0303	0000	0303	0101	0000	0000	0404	0404	0000	0000	0103	0303	0000	0000	0404	0202	0000	0000	0404	0000	0000	0000	0101	0202	0303	0404	0000	0202	0303	0404	0202	0404	0000	0101	0101	0202	0000	0404	0000	0000	0303	0104	0000	0304	0000	0202	0000	0101	0000	0000	0000	0000	0000	0000	0104	0101	0404	0202	0000	0303	0202	0303	0104	0000	0303	0303	0000	0101	0000	0404	0101	0000	0000	0000	0303	0303	0101	0000	0000	0101	0000	0000	0000	0303	0000	0000	0000	0000	0000	0101	0104	0202	0000	0000	0303	0202	0000	0404	0000	0104	0000	0202	0000	0000	0303	0000	0202	0303	0000	0000	0202	0202	0000	0000	0000	0000	0000	0000	0000	0000	0000	0000	0000	0000	0000	0204	0202	0000	0101	0000	0000	0404	0303	0202	0000	0101	0000	0000	0000	0000	0204	0000	0000	0000	0404	0000	0000	0000	0202	0000	0202	0404	0303	0101	0000	0000	0000	0303	0202	0000	0000	0000	0303	0000	0303	0404	0202	0000	0203	0202	0101	0000	0103	0303	0000	0000	0000	0404	0000	0101	0404	0000	0202	0000	0000	0101	0000	0404	0000	0000	0000	0000	0101	0000	0202	0101	0101	0202	0104	0000	0000	0202	0404	0000	0000	0000	0000	0101	0000	0202	0000	0000	0000	0000	0202	0000	0303	0000	0000	0303	0000	0404	0404	0202	0404	0000	0204	0000	0000	0000	0000	0000	0000	0202	0000	0000	0000	0000	0202	0000	0101	0000	0000	0101	0000	0202	0000	0000	0000	0203	0101	0000	0202	0303	0000	0202	0000	0101	0202	0303	0000	0000	0000	0304	0000	0101	0000	0000	0103	0202	0000	0000	0101	0101	0404	0000	0000	0000	0101	0202	0404	0101	0404	0303	0000	0101	0000	0404	0204	0404	0000	0000	0404	0101	0000	0000	0000	0101	0404	0000	0202	0000	0000	0101	0202	0000	0303	0000	0000	0000	0000	0101	0000	0101	0000	0202	0000	0000	0103	0000	0000	0000	0000	0000	0101	0101	0202	0404	0404	0404	0000	0000	0101	0101	0000	0101	0303	0303	0303	0101	0202	0000	0000	0000	0000	0000	0000	0000	0202	0303	0000	0000	0303	0000	0303	0000	0103	0101	0000	0202	0303	0000	0000	0202	0303	0404	0000	0303	0202	0101	0404	0000	0101	0404	0101	0000	0303	0303	0000	0000	0404	0000	0303	0000	0202	0000	0303	0202	0101	0404	0000	0000	0000	0101	0000	0303	0000	0000	0000	0202	0000	0000	0303	0303	0000	0000	0000	0000	0000	0000	0000	0000	0000	0204	0000	0202	0000	0000	0000	0101	0000	0000	0000	0000	0000	0000	0000	0303	0202	0202	0303	0303	0000	0103	0000	0000	0303	0303	0000	0101	0000	0000	0202	0000	0000	0404	0000	0000	0000	0000	0101	0000	0000	0000	0000	0303	0000	0000	0303	0000	0404	0000	0203	0000	0303	0000	0101	0000	0000	0404	0404	0000	0101	0204	0000	0101	0000	0404	0000	0404	0000	0000	0202	0000	0000	0202	0000	0000	0000	0000	0204	0202	0303	0000	0303	0404	0404	0404	0000	0000	0000	0000	0000	0404	0202	0000	0000	0303	0000	0000	0000	0000	0000	0000	0000	0202	0404	0101	0000	0303	0000	0000	0000	0000	0404	0101	0404	0000	0000	0000	0404	0000	0000	0202	0000	0303	0000	0101	0303	0000	0000	0101	0000	0000	0000	0000	0404	0000	0101	0000	0000	0303	0000	0000	0000	0000	0303	0000	0303	0000	0000	0000	0000	0103	0000	0000	0101	0404	0000	0404	0000	0000	0303	0000	0303	0101	0000	0000	0303	0303	0303	0000	0000	0303	0303	0000	0000	0000	0101	0000	0202	0202	0000	0000	0000	0404	0404	0303	0404	0303	0000	0202	0303	0000	0000	0000	0000	0202	0000	0101	0000	0202	0000	0202	0303	0000	0000	0000	0000	0000	0000	0101	0404	0404	0000	0000	0000	0000	0000	0303	0101	0000	0303	0202	0000	0202	0303	0101	0000	0000	0102	0101	0404	0101	0404	0404	0303	0000	0000	0000	0101	0101	0101	0101	0101	0000	0000	0000	0000	0303	0303	0000	0303	0000	0202	0303	0000	0404	0303	0000	0404	0101	0303	0000	0000	0000	0101	0000	0000	0404	0404	0000	0000	0303	0404	0303	0404	0202	0101	0000	0000	0000	0404	0303	0000	0303	0000	0303	0101	0303	0101	0101	0000	0000	0304	0000	0101	0101	0000	0000	0101	0103	0000	0000	0204	0000	0000	0000	0202	0000	0000	0404	0000	0000	0303	0101	0000	0000	0202	0000	0404	0000	0303	0000	0000	0000	0000	0404	0000	0000	0000	0404	0000	0000	0000	0000	0000	0000	0000	0101	0000	0404	0101	0101	0000	0202	0202	0000	0303	0404	0303	0202	0101	0101	0202	0000	0000	0101	0202	0202	0404	0303	0000	0404	0203	0202	0000	0000	0000	0000	0404	0404	0000	0101	0000	0101	0101	0303	0404	0202	0404	0202	0000	0000	0101	0202	0101	0303	0000	0000	0303	0303	0101	0000	0000	0000	0303	0000	0000	0303	0202	0000	0000	0000	0000	0303	0000	0303	0000	0101	0404	0000	0000	0101	0202	0000	0000	0404	0303	0000	0000	0204	0303	0202	0303	0000	0000	0101	0101	0000	0101	0000	0000	0202	0101	0101	0303	0000	0202	0101	0000	0404	0000	0303	0204	0000	0000	0404	0101	0101	0000	0204	0000	0000	0101	0000	0202	0101	0000	0000	0101	0000	0000	0000	0000	0000	0404	0404	0000	0202	0000	0000	0202	0000	0303	0000	0000	0404	0101	0101	0404	0000	0204	0000	0404	0202	0303	0303	0404	0101	0303	0000	0000	0404	0000	0000	0000	0303	0202	0303	0000	0101	0101	0202	0000	0202	0404	0000	0303	0000	0202	0000	0303	0303	0303	0000	0303	0000	0303	0404	0000	0202	0202	0404	0000	0000	0101	0000	0101	0202	0101	0202	0101	0000	0000	0000	0303	0000	0000	0101	0000	0101	0000	0101	0303	0000	0303	0000	0202	0000	0101	0000	0303	0000	0404	0000	0404	0101	0000	0303	0000	0102	0000	0303	0404	0202	0103	0303	0303	0204	0202	0000	0000	0000	0404	0000	0000	0303	0202	0000	0404	0000	0303	0000	0303	0000	0000	0000	0000	0000	0000	0000	0202	0101	0202	0404	0101	0000	0000	0000	0000	0000	0202	0000	0000	0000	0000	0000	0000	0101	0000	0000	0202	0000	0103	0000	0303	0000	0000	0000	0000	0000	0000	0000	0000	0000	0000	0000	0000	0303	0000	0303	0000	0103	0000	0000	0000	0000	0000	0202	0404	0202	0000	0000	0000	0000	0204	0303	0000	0202	0000	0000	0202	0404	0404	0202	0101	0101	0000	0101	0000	0101	0000	0303	0102	0000	0101	0303	0303	0202	0000	0202	0303	0000	0000	0000	0000	0404	0202	0000	0000	0000	0000	0202	0000	0202	0000	0202	0000	0202	0303	0000	0000	0000	0000	0202	0202	0000	0202	0404	0101	0101	0000	0000	0000	0404	0303	0202	0303	0303	0000	0000	0303	0000	0101	0101	0000	0000	0000	0000	0000	0000	0202	0404	0404	0204	0000	0101	0000	0303	0000	0202	0404	0101	0000	0202	0204	0202	0303	0202	0000	0101	0104	0102	0000	0000	0000	0000	0000	0303	0202	0000	0303	0000	0202	0202	0000	0204	0000	0000	0000	0000	0000	0303	0000	0000	0000	0202	0000	0000	0202	0000	0404	0000	0000	0103	0202	0404	0000	0303	0101	0303	0000	0101	0202	0000	0101	0101	0000	0000	0000	0404	0000	0000	0000	0404	0000	0000	0000	0303	0000	0000	0000	0000	0404	0303	0000	0000	0000	0202	0000	0202	0000	0000	0102	0404	0303	0202	0000	0000	0103	0000	0000	0202	0303	0101	0000	0000	0404	0202	0404	0000	0103	0000	0303	0000	0000	0000	0000	0202	0404	0000	0104	0000	0202	0000	0202	0404	0303	0101	0202	0000	0000	0303	0000	0404	0404	0104	0101	0000	0000	0000	0404	0303	0303	0000	0404	0000	0000	0404	0000	0404	0000	0000	0202	0000	0000	0000	0000	0000	0000	0000	0404	0000	0000	0303	0000	0101	0000	0101	0303	0202	0000	0202	0000	0000	0000	0303	0101	0202	0104	0000	0000	0202	0204	0000	0000	0101	0000	0404	0303	0000	0000	0000	0303	0303	0000	0101	0000	0202	0000	0000	0303	0303	0000	0404	0303	0000	0000	0303	0000	0202	0204	0000	0303	0404	0000	0101	0000	0404	0000	0000	0202	0103	0000	0000	0000	0000	0000	0404	0000	0000	0000	0202	0000	0000	0000	0000	0101	0404	0404	0202	0000	0303	0303	0404	0000	0000	0303	0000	0000	0000	0000	0000	0404	0404	0000	0202	0000	0000	0000	0202	0000	0202	0404	0000	0000	0000	0000	0204	0000	0202	0000	0000	0000	0000	0000	0000	0000	0303	0000	0000	0000	0303	0000	0000	0101	0000	0000	0000	0000	0000	0000	0000	0101	0000	0000	0404	0303	0204	0303	0000	0000	0000	0404	0000	0404	0000	0000	0000	0101	0000	0404	0000	0000	0000	0102	0000	0000	0000	0000	0000	0202	0000	0000	0000	0000	0000	0303	0404	0202	0000	0202	0000	0000	0303	0000	0404	0202	0101	0202	0101	0000	0000	0303	0000	0404	0000	0404	0000	0404	0000	0000	0101	0000	0203	0000	0000	0000	0000	0000	0000	0303	0202	0000	0000	0000	0000	0000	0000	0000	0000	0000	0000	0000	0000	0202	0000	0000	0000	0000	0101	0404	0000	0202	0202	0404	0000	0000	0000	0000	0101	0000	0000	0000	0000	0303	0202	0404	0000	0101	0000	0000	0000	0303	0101	0000	0202	0000	0000	0303	0404	0303	0000	0000	0404	0000	0000	0000	0000	0404	0000	0000	0101	0202	0000	0000	0000	0101	0000	0101	0000	0000	0000	0000	0000	0101	0303	0000	0000	0204	0000	0000	0404	0000	0000	0000	0404	0404	0000	0000	0000	0000	0000	0000	0102	0000	0000	0404	0000	0000	0000	0404	0101	0303	0101	0000	0000	0404	0000	0000	0000	0303	0000	0000	0000	0000	0000	0000	0000	0000	0000	0202	0303	0303	0000	0202	0000	0000	0000	0000	0404	0000	0101	0000	0000	0404	0000	0000	0000	0000	0202	0101	0101	0303	0000	0000	0000	0202	0000	0202	0000	0000	0101	0000	0000	0000	0404	0202	0202	0202	0303	0404	0000	0000	0103	0204	0000	0000	0101	0303	0101	0202	0000	0202	0000	0101	0000	0000	0000	0000	0000	0000	0000	0000	0000	0101	0000	0101	0202	0404	0202	0000	0000	0000	0000	0103	0404	0000	0000	0101	0000	0202	0404	0000	0000	0000	0000	0000	0000	0101	0000	0404	0202	0303	0000	0303	0000	0101	0202	0303	0000	0000	0101	0404	0000	0000	0303	0404	0000	0303	0000	0303	0000	0000	0303	0103	0103	0000	0000	0202	0000	0000	0101	0000	0202	0000	0000	0202	0101	0000	0000	0404	0000	0000	0000	0000	0000	0000	0404	0000	0101	0202	0000	0000	0303	0000	0000	0000	0404	0101	0000	0000	0202	0000	0000	0202	0404	0000	0000	0000	0000	0404	0000	0303	0000	0000	0101	0000	0404	0000	0404	0000	0000	0000	0000	0000	0103	0101	0000	0000	0000	0000	0303	0000	0000	0000	0303	0303	0404	0404	0000	0000	0202	0000	0000	0404	0000	0000	0303	0000	0000	0000	0000	0000	0000	0101	0000	0000	0000	0000	0000	0202	0000	0000	0202	0404	0000	0000	0304	0000	0303	0000	0000	0000	0000	0000	0000	0000	0101	0000	0000	0000	0000	0000	0000	0202	0000	0000	0202	0000	0202	0303	0000	0000	0202	0102	0000	0000	0101	0404	0204	0000	0000	0000	0204	0000	0101	0000	0101	0000	0000	0101	0000	0303	0000	0404	0000	0000	0000	0202	0000	0101	0000	0000	0101	0000	0101	0000	0000	0000	0000	0000	0000	0000	0404	0000	0000	0404	0303	0000	0000	0000	0404	0000	0104	0000	0304	0000	0000	0202	0000	0102	0303	0000	0202	0101	0404	0202	0101	0202	0000	0101	0101	0000	0101	0000	0000	0000	0000	0202	0000	0103	0000	0404	0202	0000	0101	0404	0000	0202	0000	0000	0303	0202	0000	0000	0000	0000	0000	0000	0000	0303	0303	0000	0202	0000	0000	0202	0303	0000	0000	0000	0000	0000	0000	0000	0000	0101	0101	0000	0000	0404	0000	0000	0000	0000	0101	0101	0303	0000	0000	0303	0202	0000	0202	0202	0303	0000	0404	0000	0000	0101	0000	0404	0202	0000	0000	0000	0000	0000	0000	0204	0000	0104	0000	0303	0000	0000	0303	0202	0101	0000	0202	0000	0000	0000	0000	0000	0202	0000	0303	0000	0102	0000	0101	0000	0404	0000	0000	0000	0000	0000	0404	0000	0000	0000	0000	0000	0000	0000	0000	0404	0000	0000	0000	0000	0202	0000	0000	0000	0202	0000	0000	0000	0000	0303	0000	0000	0000	0000	0000	0202	0000	0101	0101	0000	0000	0000	0202	0101	0404	0000	0000	0202	0000	0303	0000	0000	0000	0000	0404	0000	0303	0000	0202	0404	0000	0000	0101	0303	0101	0000	0000	0404	0000	0000	0101	0202	0404	0000	0000	0202	0202	0202	0202	0202	0000	0101	0101	0303	0000	0000	0000	0000	0303	0000	0000	0303	0000	0303	0000	0000	0404	0000	0000	0404	0000	0000	0000	0202	0000	0102	0000	0202	0101	0000	0000	0000	0000	0000	0000	0404	0202	0000	0303	0000	0404	0000	0000	0202	0000	0000	0303	0000	0000	0303	0000	0202	0000	0000	0000	0000	0000	0202	0202	0000	0000	0303	0000	0404	0000	0303	0202	0000	0202	0000	0404	0000
BJ80_A09_all,	0101	0000	0000	0000	0101	0404	0000	0303	0000	0000	0101	0101	0000	0303	0303	0303	0000	0000	0000	0101	0000	0000	0101	0202	0000	0000	0202	0000	0000	0303	0000	0000	0000	0000	0101	0000	0000	0000	0000	0304	0202	0202	0000	0000	0000	0303	0000	0202	0303	0000	0404	0000	0000	0303	0000	0202	0000	0000	0000	0000	0000	0101	0000	0000	0000	0000	0000	0000	0101	0202	0000	0404	0303	0000	0000	0202	0000	0000	0204	0000	0303	0404	0304	0202	0000	0000	0404	0000	0000	0000	0000	0000	0404	0103	0204	0000	0101	0000	0000	0000	0000	0000	0000	0000	0000	0303	0000	0000	0000	0303	0000	0000	0000	0202	0000	0000	0000	0000	0102	0304	0000	0000	0000	0101	0000	0303	0000	0404	0101	0000	0000	0000	0000	0303	0202	0000	0000	0404	0000	0000	0303	0000	0303	0000	0202	0101	0000	0101	0000	0000	0202	0000	0404	0203	0000	0000	0000	0303	0404	0303	0202	0000	0101	0101	0101	0101	0000	0000	0000	0000	0000	0101	0000	0404	0101	0000	0000	0000	0404	0000	0203	0000	0000	0404	0000	0000	0000	0000	0303	0101	0101	0000	0000	0000	0000	0000	0202	0203	0103	0000	0202	0000	0000	0202	0000	0101	0000	0000	0000	0000	0000	0000	0000	0000	0202	0000	0000	0000	0000	0000	0000	0202	0303	0000	0202	0000	0000	0000	0000	0304	0000	0101	0202	0404	0303	0000	0000	0303	0102	0000	0000	0000	0103	0000	0202	0202	0000	0000	0304	0202	0303	0000	0101	0000	0000	0000	0000	0000	0101	0000	0000	0000	0000	0101	0000	0000	0404	0000	0000	0000	0000	0000	0000	0000	0202	0101	0102	0000	0000	0000	0101	0000	0000	0103	0000	0000	0000	0000	0104	0000	0000	0303	0000	0103	0000	0000	0204	0000	0303	0202	0000	0202	0000	0000	0000	0000	0000	0000	0000	0202	0000	0202	0101	0303	0000	0000	0000	0202	0000	0404	0000	0101	0000	0404	0000	0404	0404	0000	0000	0103	0000	0303	0202	0000	0000	0404	0101	0101	0000	0000	0000	0000	0000	0000	0000	0303	0000	0303	0000	0202	0102	0000	0204	0000	0202	0000	0303	0000	0303	0101	0000	0204	0404	0000	0000	0303	0000	0202	0000	0101	0000	0101	0404	0000	0000	0000	0404	0000	0000	0000	0000	0000	0303	0303	0101	0000	0000	0000	0101	0000	0000	0000	0000	0000	0303	0204	0000	0000	0404	0404	0000	0000	0000	0303	0000	0101	0101	0000	0204	0000	0000	0000	0000	0203	0101	0101	0000	0000	0103	0000	0103	0404	0202	0000	0101	0000	0101	0303	0000	0000	0000	0202	0000	0303	0303	0000	0000	0000	0000	0000	0103	0104	0000	0000	0000	0000	0000	0000	0000	0000	0404	0000	0303	0404	0000	0000	0000	0000	0000	0404	0000	0000	0000	0000	0000	0000	0404	0000	0000	0000	0000	0000	0404	0000	0000	0000	0000	0101	0101	0404	0000	0101	0202	0202	0000	0000	0101	0000	0303	0000	0000	0000	0000	0000	0303	0303	0000	0000	0000	0000	0404	0303	0000	0000	0000	0000	0202	0202	0000	0101	0101	0000	0303	0000	0202	0000	0000	0000	0000	0000	0101	0000	0000	0000	0000	0202	0000	0101	0000	0101	0000	0404	0102	0000	0000	0000	0404	0000	0101	0103	0000	0101	0404	0000	0000	0404	0000	0202	0000	0000	0000	0000	0000	0404	0202	0000	0000	0000	0101	0000	0404	0000	0000	0000	0000	0202	0103	0202	0000	0101	0404	0000	0000	0000	0000	0404	0202	0101	0103	0000	0202	0101	0404	0101	0404	0404	0303	0202	0203	0202	0202	0000	0202	0404	0000	0000	0202	0404	0404	0000	0101	0000	0000	0000	0000	0000	0303	0000	0203	0000	0000	0000	0000	0000	0202	0303	0101	0404	0000	0000	0000	0000	0303	0000	0000	0000	0303	0000	0000	0204	0000	0303	0000	0000	0000	0101	0101	0000	0000	0000	0000	0404	0000	0000	0000	0000	0202	0000	0404	0202	0000	0000	0000	0303	0000	0000	0404	0000	0000	0303	0000	0000	0202	0202	0101	0303	0202	0000	0000	0101	0202	0000	0000	0000	0000	0000	0303	0000	0000	0102	0103	0202	0404	0000	0000	0000	0000	0000	0000	0000	0000	0202	0404	0000	0303	0404	0303	0202	0404	0000	0000	0000	0404	0000	0000	0404	0000	0202	0202	0000	0000	0000	0000	0000	0404	0000	0303	0202	0101	0103	0204	0104	0000	0000	0000	0000	0303	0000	0000	0000	0202	0000	0000	0000	0202	0000	0000	0000	0000	0000	0202	0000	0404	0101	0404	0101	0000	0000	0101	0202	0000	0000	0404	0000	0000	0404	0000	0000	0000	0202	0000	0000	0000	0404	0202	0000	0000	0000	0000	0101	0404	0000	0000	0303	0000	0202	0000	0000	0303	0303	0000	0202	0202	0303	0000	0000	0101	0000	0101	0101	0202	0000	0404	0000	0000	0000	0000	0202	0000	0000	0000	0000	0000	0000	0000	0000	0000	0101	0404	0404	0101	0404	0000	0000	0404	0204	0404	0404	0101	0404	0000	0000	0000	0404	0000	0404	0000	0303	0000	0000	0404	0202	0202	0000	0000	0202	0000	0000	0000	0000	0303	0000	0000	0000	0404	0000	0000	0404	0000	0404	0000	0000	0000	0000	0102	0303	0000	0000	0000	0000	0000	0303	0000	0202	0303	0101	0000	0202	0000	0000	0101	0304	0303	0000	0000	0000	0000	0000	0000	0000	0202	0104	0000	0000	0202	0000	0101	0000	0202	0000	0000	0000	0000	0000	0303	0404	0404	0202	0000	0404	0000	0000	0000	0000	0101	0404	0000	0000	0303	0404	0000	0000	0000	0303	0202	0000	0000	0202	0303	0101	0404	0202	0000	0101	0303	0000	0404	0000	0000	0000	0203	0000	0404	0000	0204	0103	0202	0202	0104	0000	0303	0000	0000	0303	0101	0000	0101	0202	0000	0101	0000	0101	0000	0404	0202	0000	0000	0202	0404	0000	0000	0304	0000	0000	0303	0000	0000	0202	0000	0000	0303	0204	0000	0000	0000	0000	0000	0000	0303	0000	0000	0000	0000	0000	0101	0404	0202	0000	0202	0204	0000	0000	0000	0404	0104	0000	0000	0404	0000	0000	0000	0101	0000	0000	0000	0000	0000	0102	0000	0404	0000	0000	0000	0000	0000	0202	0202	0000	0000	0000	0000	0000	0103	0101	0303	0202	0202	0202	0000	0000	0303	0000	0404	0000	0204	0000	0000	0101	0000	0101	0103	0303	0303	0101	0000	0000	0000	0000	0101	0404	0101	0000	0000	0000	0000	0000	0404	0202	0000	0000	0101	0303	0000	0303	0202	0303	0000	0202	0101	0000	0000	0000	0202	0000	0303	0000	0000	0404	0202	0000	0303	0303	0000	0000	0101	0000	0303	0000	0404	0202	0101	0000	0404	0000	0101	0000	0304	0000	0000	0000	0000	0202	0000	0404	0101	0000	0202	0000	0000	0000	0000	0103	0404	0000	0000	0000	0000	0000	0102	0000	0000	0101	0000	0000	0303	0101	0000	0000	0000	0000	0303	0404	0101	0000	0000	0202	0303	0404	0101	0000	0303	0000	0000	0000	0204	0000	0202	0000	0000	0404	0303	0404	0000	0202	0000	0000	0000	0101	0404	0000	0000	0000	0000	0000	0000	0202	0000	0103	0404	0000	0000	0000	0000	0404	0404	0000	0404	0303	0000	0101	0404	0202	0000	0000	0101	0000	0000	0000	0101	0000	0202	0303	0303	0101	0204	0000	0101	0202	0000	0304	0000	0000	0000	0000	0202	0404	0203	0101	0000	0000	0000	0000	0303	0000	0000	0000	0000	0000	0000	0101	0303	0202	0000	0204	0404	0404	0404	0000	0000	0000	0000	0000	0000	0101	0202	0101	0303	0000	0000	0000	0303	0303	0404	0000	0000	0202	0000	0000	0000	0101	0000	0000	0000	0303	0101	0000	0303	0101	0303	0000	0000	0303	0404	0000	0000	0202	0000	0000	0000	0101	0000	0000	0000	0000	0303	0000	0101	0000	0000	0000	0202	0000	0000	0000	0000	0000	0000	0202	0000	0202	0404	0202	0000	0202	0101	0202	0000	0000	0000	0202	0000	0000	0000	0000	0000	0000	0000	0000	0202	0202	0101	0202	0000	0101	0303	0104	0303	0000	0202	0404	0000	0101	0000	0000	0000	0000	0204	0101	0202	0000	0101	0104	0101	0303	0101	0404	0000	0000	0404	0000	0000	0000	0000	0101	0303	0000	0404	0000	0304	0202	0000	0000	0000	0303	0101	0000	0000	0202	0303	0000	0000	0000	0000	0202	0101	0000	0000	0000	0204	0000	0000	0101	0101	0404	0202	0000	0000	0000	0000	0000	0303	0000	0000	0202	0000	0000	0000	0000	0000	0204	0000	0000	0204	0000	0202	0000	0000	0101	0000	0303	0303	0000	0204	0000	0000	0303	0000	0303	0000	0202	0101	0000	0000	0000	0101	0000	0000	0000	0404	0303	0000	0000	0303	0000	0000	0000	0303	0204	0000	0000	0000	0000	0000	0000	0202	0000	0404	0000	0000	0000	0000	0000	0404	0000	0000	0000	0000	0000	0000	0000	0000	0000	0000	0000	0303	0202	0303	0202	0000	0000	0000	0404	0101	0202	0000	0101	0000	0000	0000	0303	0101	0000	0202	0202	0103	0303	0000	0000	0000	0202	0000	0000	0000	0101	0000	0101	0202	0104	0000	0303	0000	0000	0103	0103	0303	0404	0303	0000	0303	0404	0101	0204	0000	0000	0000	0101	0000	0000	0000	0101	0000	0202	0000	0101	0000	0000	0000	0303	0202	0000	0000	0204	0000	0000	0000	0101	0404	0202	0000	0404	0000	0000	0101	0000	0101	0101	0000	0101	0000	0000	0000	0000	0000	0000	0404	0000	0404	0303	0404	0101	0404	0202	0000	0404	0000	0202	0202	0000	0000	0000	0000	0000	0000	0000	0000	0000	0000	0101	0103	0202	0000	0101	0404	0202	0000	0000	0000	0000	0000	0303	0000	0000	0202	0000	0000	0000	0202	0404	0000	0202	0404	0000	0303	0000	0000	0000	0000	0101	0101	0000	0000	0000	0303	0404	0000	0303	0000	0000	0303	0101	0404	0000	0101	0202	0000	0000	0202	0000	0000	0303	0303	0303	0000	0000	0000	0104	0000	0000	0202	0000	0303	0000	0000	0000	0000	0202	0000	0202	0303	0000	0000	0404	0000	0202	0000	0303	0103	0000	0303	0000	0303	0000	0303	0000	0404	0202	0304	0000	0101	0000	0000	0204	0101	0000	0000	0101	0000	0404	0000	0000	0404	0000	0000	0101	0000	0000	0104	0303	0101	0000	0000	0000	0000	0404	0000	0000	0000	0000	0303	0000	0000	0000	0202	0202	0000	0303	0000	0101	0404	0000	0000	0000	0000	0000	0000	0000	0000	0000	0404	0000	0000	0202	0101	0000	0000	0202	0000	0000	0101	0000	0101	0000	0000	0404	0000	0000	0404	0000	0404	0000	0303	0000	0000	0404	0000	0404	0000	0000	0000	0000	0404	0202	0404	0404	0000	0202	0303	0000	0000	0000	0202	0202	0000	0000	0000	0000	0101	0203	0000	0101	0000	0202	0000	0101	0000	0404	0000	0000	0102	0000	0000	0404	0101	0000	0202	0000	0000	0000	0202	0204	0204	0000	0000	0000	0000	0000	0303	0000	0000	0000	0204	0000	0404	0000	0202	0303	0000	0101	0000	0000	0000	0000	0202	0000	0202	0202	0204	0000	0000	0101	0000	0000	0000	0404	0202	0202	0101	0404	0000	0000	0000	0101	0104	0000	0101	0202	0102	0202	0204	0000	0404	0101	0000	0000	0303	0000	0000	0202	0000	0000	0404	0202	0101	0000	0000	0000	0000	0000	0404	0101	0000	0101	0000	0000	0101	0000	0303	0000	0101	0000	0000	0000	0101	0404	0000	0000	0000	0303	0103	0000	0404	0404	0000	0000	0000	0101	0101	0000	0204	0000	0000	0000	0404	0404	0303	0000	0000	0202	0404	0202	0000	0101	0000	0404	0101	0202	0202	0101	0000	0202	0101	0404	0000	0202	0000	0101	0202	0101	0000	0000	0000	0101	0000	0000	0000	0000	0101	0202	0000	0000	0000	0204	0000	0000	0000	0000	0000	0000	0202	0000	0000	0000	0101	0303	0000	0101	0000	0000	0000	0000	0000	0000	0000	0000	0000	0404	0101	0000	0000	0000	0303	0303	0101	0000	0000	0000	0000	0101	0404	0303	0000	0000	0000	0103	0000	0000	0202	0303	0303	0000	0404	0000	0404	0000	0000	0000	0000	0303	0000	0000	0000	0404	0101	0000	0101	0000	0404	0000	0000	0000	0303	0000	0000	0000	0000	0000	0000	0404	0000	0404	0101	0202	0000	0101	0000	0204	0000	0000	0000	0000	0000	0000	0204	0000	0000	0404	0000	0000	0303	0000	0404	0000	0000	0404	0000	0404	0000	0303	0000	0101	0000	0202	0404	0000	0202	0000	0204	0303	0202	0202	0303	0000	0000	0101	0000	0000	0101	0404	0000	0104	0000	0000	0000	0303	0101	0303	0000	0000	0000	0000	0000	0000	0000	0000	0000	0404	0000	0000	0000	0000	0000	0000	0000	0404	0000	0303	0202	0000	0000	0000	0101	0101	0404	0000	0101	0000	0000	0000	0404	0000	0101	0000	0000	0101	0000	0000	0101	0000	0000	0000	0202	0000	0000	0000	0303	0101	0000	0000	0103	0000	0202	0101	0000	0000	0000	0000	0000	0404	0404	0000	0303	0000	0000	0000	0000	0000	0000	0000	0000	0000	0103	0303	0000	0404	0202	0101	0000	0404	0000	0000	0000	0000	0202	0000	0000	0000	0000	0404	0000	0000	0303	0404	0303	0202	0000	0000	0000	0000	0101	0202	0000	0303	0404	0303	0000	0000	0103	0000	0000	0101	0303	0000	0202	0000	0000	0000	0000	0404	0000	0101	0000	0101	0000	0101	0000	0303	0101	0000	0404	0404	0000	0101	0000	0000	0202	0000	0101	0204	0000	0000	0000	0000	0202	0000	0101	0000	0000	0000	0000	0202	0000	0204	0000	0000	0000	0202	0202	0000	0000	0102	0000	0101	0000	0303	0303	0101	0101	0404	0000	0000	0000	0000	0101	0202	0000	0000	0203	0000	0000	0000	0000	0000	0303	0203	0404	0000	0103	0000	0101	0202	0000	0000	0101	0303	0202	0303	0000	0000	0000	0202	0000	0101	0000	0000	0000	0101	0000	0202	0202	0000	0000	0303	0000	0204	0404	0303	0000	0101	0303	0404	0000	0000	0202	0000	0000	0404	0000	0000	0000	0000	0000	0202	0000	0000	0202	0000	0000	0000	0000	0202	0101	0000	0101	0000	0101	0000	0303	0103	0303	0101	0000	0000	0000	0000	0000	0000	0101	0404	0303	0000	0000	0000	0000	0000	0000	0101	0404	0304	0404	0000	0000	0000	0000	0303	0000	0000	0000	0000	0000	0103	0000	0000	0000	0000	0101	0000	0101	0303	0303	0000	0404	0000	0303	0202	0000	0303	0000	0202	0000	0202	0000	0000	0000	0000	0000	0000	0000	0303	0000	0000	0303	0000	0000	0000	0202	0000	0000	0202	0000	0000	0000	0000	0101	0000	0000	0202	0101	0404	0000	0000	0000	0000	0303	0101	0000	0202	0000	0000	0000	0404	0303	0101	0000	0202	0303	0303	0303	0000	0101	0000	0000	0000	0000	0202	0102	0202	0303	0104	0303	0000	0000	0202	0000	0000	0000	0000	0404	0202	0000	0000	0101	0000	0000	0000	0000	0202	0000	0203	0000	0000	0000	0000	0000	0303	0202	0000	0000	0000	0000	0000	0000	0000	0000	0000	0000	0000	0000	0000	0000	0404	0000	0303	0000	0103	0000	0204	0000	0000	0303	0303	0000	0404	0204	0000	0404	0303	0000	0202	0000	0303	0202	0000	0303	0303	0000	0101	0404	0202	0101	0000	0202	0404	0000	0202	0000	0303	0000	0000	0000	0000	0404	0000	0000	0000	0101	0000	0103	0000	0000	0101	0000	0000	0000	0000	0000	0000	0000	0000	0101	0404	0101	0000	0404	0000	0000	0000	0000	0000	0101	0102	0101	0101	0000	0101	0404	0000	0000	0000	0000	0101	0101	0000	0303	0101	0202	0101	0000	0000	0000	0303	0000	0000	0202	0202	0101	0000	0101	0202	0000	0202	0000	0000	0204	0404	0202	0000	0404	0000	0000	0404	0000	0000	0202	0000	0000	0303	0000	0101	0101	0303	0303	0303	0000	0404	0000	0000	0303	0000	0000	0000	0000	0000	0000	0101	0000	0404	0000	0000	0000	0303	0303	0404	0000	0000	0303	0000	0303	0404	0000	0000	0000	0202	0000	0000	0303	0303	0101	0000	0000	0000	0000	0404	0000	0000	0202	0101	0000	0101	0000	0202	0000	0000	0102	0000	0103	0202	0202	0000	0202	0404	0101	0000	0000	0101	0000	0000	0000	0000	0202	0000	0202	0404	0202	0204	0000	0404	0101	0303	0202	0202	0000	0000	0000	0202	0000	0000	0000	0000	0000	0202	0000	0202	0000	0000	0000	0000	0000	0000	0202	0404	0000	0000	0000	0101	0000	0303	0303	0404	0404	0000	0000	0303	0000	0000	0000	0000	0303	0000	0101	0000	0000	0000	0404	0404	0303	0000	0202	0000	0000	0000	0000	0202	0303	0101	0000	0000	0104	0000	0404	0000	0000	0000	0303	0303	0000	0202	0101	0000	0304	0303	0000	0303	0000	0000	0202	0000	0303	0404	0404	0202	0303	0000	0000	0000	0000	0000	0000	0000	0303	0000	0101	0000	0000	0101	0404	0101	0000	0000	0404	0000	0101	0000	0101	0303	0000	0000	0000	0404	0303	0000	0101	0000	0000	0000	0000	0000	0202	0000	0000	0303	0000	0000	0000	0303	0000	0202	0000	0000	0000	0000	0303	0202	0000	0000	0303	0101	0202	0404	0102	0000	0103	0000	0303	0000	0202	0101	0000	0101	0000	0101	0000	0304	0000	0103	0101	0101	0101	0303	0000	0000	0000	0000	0000	0202	0303	0202	0101	0303	0303	0000	0000	0303	0101	0000	0101	0103	0404	0404	0101	0000	0303	0101	0000	0000	0404	0000	0000	0202	0303	0000	0303	0404	0404	0303	0000	0303	0303	0202	0202	0202	0101	0203	0000	0101	0000	0303	0101	0202	0000	0202	0000	0404	0000	0000	0202	0101	0000	0101	0202	0204	0000	0000	0303	0101	0202	0202	0000	0202	0103	0000	0000	0000	0101	0303	0000	0303	0103	0303	0000	0202	0000	0203	0404	0303	0000	0101	0000	0000	0000	0000	0303	0202	0303	0202	0000	0104	0101	0000	0404	0000	0404	0000	0202	0404	0000	0303	0000	0202	0000	0000	0000	0000	0000	0202	0101	0000	0000	0303	0404	0202	0404	0000	0000	0000	0303	0202	0000	0202	0404	0000	0000	0303	0404	0202	0303	0101	0404	0000	0000	0103	0000	0000	0000	0000	0202	0000	0000	0202	0404	0000	0303	0000	0202	0000	0000	0303	0404	0000	0202	0203	0000	0000	0000	0000	0000	0204	0000	0000	0000	0000	0202	0202	0303	0000	0202	0000	0202	0202	0000	0000	0202	0000	0202	0000	0202	0000	0000	0000	0000	0303	0000	0303	0202	0202	0000	0000	0000	0404	0000	0000	0204	0000	0000	0000	0000	0000	0000	0103	0202	0303	0000	0000	0000	0000	0000	0202	0000	0202	0202	0202	0104	0000	0000	0000	0202	0000	0103	0303	0303	0000	0000	0404	0303	0000	0101	0202	0404	0303	0202	0000	0404	0000	0404	0101	0202	0000	0000	0404	0000	0101	0000	0202	0000	0203	0101	0000	0101	0000	0000	0101	0000	0404	0000	0000	0000	0000	0303	0204	0000	0101	0000	0404	0000	0000	0000	0000	0303	0000	0000	0102	0000	0101	0000	0000	0101	0000	0000	0000	0000	0000	0000	0000	0000	0202	0000	0000	0000	0000	0404	0404	0404	0204	0000	0404	0000	0303	0202	0000	0000	0000	0000	0202	0000	0000	0000	0000	0000	0000	0202	0404	0303	0202	0000	0404	0404	0303	0000	0000	0000	0000	0000	0202	0404	0000	0404	0000	0203	0303	0000	0000	0101	0202	0304	0000	0303	0303	0303	0101	0000	0101	0000	0000	0000	0303	0000	0000	0404	0101	0102	0000	0000	0000	0000	0000	0101	0101	0000	0202	0101	0000	0101	0000	0000	0000	0303	0000	0404	0000	0404	0304	0404	0101	0204	0000	0404	0303	0000	0101	0101	0000	0202	0101	0101	0000	0000	0000	0101	0103	0202	0202	0303	0000	0000	0000	0202	0101	0000	0000	0202	0202	0202	0103	0202	0000	0404	0204	0303	0202	0000	0000	0000	0404	0103	0000	0000	0101	0000	0000	0000	0404	0303	0000	0000	0303	0000	0000	0000	0404	0404	0303	0000	0000	0000	0000	0000	0000	0000	0000	0000	0000	0000	0204	0000	0204	0000	0000	0303	0000	0000	0000	0000	0000	0000	0000	0404	0000	0000	0000	0000	0000	0000	0000	0000	0000	0202	0000	0000	0202	0202	0000	0303	0202	0101	0000	0000	0101	0404	0000	0000	0303	0101	0000	0000	0204	0202	0000	0000	0000	0000	0202	0000	0000	0000	0000	0202	0000	0404	0101	0000	0303	0000	0103	0000	0404	0000	0101	0404	0000	0000	0404	0404	0404	0000	0404	0303	0000	0101	0000	0202	0000	0000	0303	0102	0000	0000	0202	0000	0000	0303	0101	0404	0304	0000	0202	0000	0000	0303	0103	0303	0202	0303	0101	0204	0000	0000	0000	0000	0000	0000	0000	0303	0202	0101	0101	0000	0000	0000	0000	0000	0303	0202	0101	0404	0202	0303	0000	0000	0000	0000	0000	0000	0000	0000	0202	0202	0404	0101	0000	0000	0000	0204	0000	0101	0202	0000	0000	0000	0000	0000	0000	0303	0303	0000	0000	0202	0000	0202	0000	0000	0000	0000	0404	0000	0404	0404	0303	0000	0000	0303	0000	0000	0000	0202	0000	0000	0404	0000	0000	0000	0303	0203	0202	0000	0000	0000	0202	0404	0204	0000	0303	0202	0000	0000	0404	0000	0101	0000	0303	0000	0000	0000	0000	0404	0000	0000	0000	0101	0000	0000	0000	0404	0303	0000	0103	0000	0000	0000	0000	0000	0202	0000	0000	0204	0404	0104	0404	0202	0404	0000	0000	0202	0000	0000	0304	0000	0000	0404	0000	0000	0303	0303	0000	0303	0404	0000	0000	0000	0101	0000	0000	0000	0101	0000	0101	0000	0202	0000	0000	0204	0101	0202	0000	0404	0202	0000	0000	0000	0101	0404	0303	0303	0000	0202	0000	0202	0204	0404	0101	0000	0000	0404	0101	0000	0404	0303	0404	0202	0303	0103	0000	0000	0000	0000	0202	0000	0000	0101	0000	0000	0000	0404	0404	0101	0204	0101	0203	0000	0000	0404	0000	0000	0000	0000	0000	0202	0000	0101	0000	0000	0000	0000	0404	0000	0000	0000	0000	0000	0404	0000	0000	0303	0000	0000	0000	0404	0303	0000	0000	0103	0101	0000	0404	0000	0000	0000	0000	0000	0202	0404	0000	0000	0404	0404	0000	0404	0000	0101	0000	0000	0000	0000	0000	0000	0101	0000	0000	0202	0000	0303	0000	0303	0202	0000	0404	0000	0000	0000	0202	0000	0303	0000	0202	0000	0000	0000	0000	0000	0000	0203	0303	0000	0202	0404	0204	0303	0101	0101	0000	0303	0303	0202	0202	0404	0000	0000	0101	0303	0000	0000	0000	0303	0101	0000	0000	0000	0000	0000	0000	0102	0101	0101	0000	0000	0000	0000	0000	0101	0000	0000	0000	0000	0000	0202	0202	0303	0000	0000	0000	0000	0303	0000	0303	0000	0202	0000	0000	0404	0304	0202	0303	0000	0303	0000	0303	0000	0000	0000	0000	0000	0303	0202	0000	0000	0000	0000	0000	0000	0303	0303	0000	0000	0303	0104	0000	0101	0000	0000	0000	0000	0404	0000	0404	0202	0000	0404	0000	0303	0000	0404	0000	0203	0303	0000	0000	0000	0303	0101	0101	0202	0000	0000	0000	0103	0000	0101	0202	0404	0202	0000	0000	0000	0000	0101	0101	0103	0000	0000	0303	0000	0000	0304	0202	0000	0404	0303	0000	0000	0000	0000	0000	0000	0404	0000	0101	0000	0000	0000	0000	0101	0000	0000	0000	0202	0000	0000	0000	0202	0000	0104	0000	0303	0000	0000	0303	0000	0101	0000	0000	0000	0000	0000	0101	0000	0101	0000	0000	0404	0000	0101	0404	0000	0000	0000	0000	0404	0202	0000	0000	0303	0000	0000	0204	0000	0000	0000	0000	0000	0000	0202	0000	0000	0000	0000	0000	0000	0303	0000	0101	0000	0404	0404	0000	0000	0202	0000	0000	0000	0101	0303	0000	0000	0101	0103	0303	0303	0103	0000	0000	0000	0000	0000	0000	0000	0202	0202	0000	0101	0303	0000	0000	0000	0303	0000	0404	0000	0000	0303	0000	0303	0101	0303	0303	0303	0000	0000	0000	0000	0000	0000	0000	0202	0000	0303	0404	0404	0202	0000	0000	0000	0000	0000	0000	0000	0000	0000	0404	0101	0000	0404	0000	0101	0404	0000	0000	0000	0303	0101	0000	0000	0202	0000	0000	0000	0000	0000	0000	0000	0000	0101	0000	0303	0000	0000	0000	0404	0000	0404	0000	0000	0202	0000	0101	0000	0101	0101	0000	0202	0303	0000	0103	0000	0101	0000	0000	0404	0000	0000	0000	0101	0303	0303	0000	0404	0000	0303	0000	0000	0000	0000	0303	0101	0000	0000	0404	0000	0404	0000	0404	0303	0000	0000	0000	0000	0000	0000	0202	0000	0404	0202	0101	0000	0404	0303	0000	0101	0103	0101	0000	0000	0000	0000	0000	0303	0101	0000	0303	0000	0000	0202	0303	0404	0104	0000	0000	0303	0000	0000	0101	0000	0204	0303	0304	0000	0303	0000	0000	0404	0303	0104	0404	0303	0303	0000	0000	0204	0000	0000	0102	0000	0303	0101	0000	0404	0404	0101	0303	0104	0101	0000	0000	0202	0000	0000	0103	0000	0101	0000	0404	0000	0000	0000	0000	0000	0000	0000	0000	0000	0303	0000	0000	0103	0303	0000	0000	0000	0202	0101	0202	0404	0000	0000	0000	0000	0000	0101	0000	0303	0404	0101	0102	0000	0000	0000	0303	0000	0101	0000	0000	0000	0404	0000	0000	0101	0404	0404	0000	0404	0000	0202	0303	0101	0404	0000	0303	0000	0000	0101	0000	0202	0404	0404	0000	0101	0000	0000	0000	0000	0000	0000	0202	0000	0404	0000	0000	0101	0000	0101	0204	0000	0103	0000	0000	0303	0202	0202	0303	0404	0101	0202	0000	0000	0303	0204	0303	0202	0101	0000	0000	0000	0000	0101	0000	0000	0000	0404	0204	0101	0101	0000	0404	0202	0404	0000	0000	0000	0404	0101	0303	0303	0000	0000	0202	0202	0303	0000	0000	0000	0000	0000	0000	0000	0000	0404	0000	0000	0000	0000	0000	0202	0000	0404	0101	0000	0104	0202	0000	0000	0000	0303	0101	0303	0000	0000	0000	0202	0000	0000	0202	0000	0202	0000	0000	0000	0000	0000	0303	0303	0202	0303	0000	0202	0000	0000	0000	0000	0404	0202	0101	0000	0000	0202	0000	0404	0000	0404	0000	0202	0000	0000	0000	0101	0202	0000	0304	0101	0000	0000	0000	0101	0204	0202	0303	0303	0000	0000	0000	0000	0000	0000	0000	0000	0404	0000	0000	0101	0000	0103	0303	0204	0000	0000	0000	0000	0000	0303	0000	0202	0000	0202	0000	0000	0303	0404	0000	0000	0000	0000	0202	0204	0303	0404	0303	0000	0303	0404	0000	0101	0303	0000	0000	0101	0202	0303	0000	0000	0000	0000	0000	0101	0000	0303	0000	0000	0000	0000	0000	0000	0101	0000	0000	0000	0000	0000	0104	0000	0101	0101	0000	0000	0000	0303	0000	0000	0404	0000	0000	0000	0000	0101	0404	0000	0101	0304	0000	0404	0000	0000	0000	0202	0000	0000	0000	0101	0000	0000	0000	0000	0000	0303	0203	0101	0000	0404	0000	0404	0103	0000	0404	0101	0000	0000	0000	0202	0404	0000	0000	0000	0101	0000	0000	0000	0202	0101	0000	0404	0202	0101	0000	0000	0404	0103	0303	0000	0404	0000	0000	0202	0202	0000	0000	0303	0000	0303	0404	0101	0202	0000	0204	0000	0303	0303	0303	0104	0000	0000	0000	0000	0000	0103	0202	0000	0000	0303	0303	0000	0202	0404	0000	0000	0000	0303	0000	0101	0404	0000	0202	0202	0000	0101	0000	0303	0000	0204	0303	0000	0101	0101	0202	0000	0000	0404	0404	0000	0303	0000	0000	0000	0202	0404	0000	0000	0202	0000	0303	0000	0404	0101	0000	0000	0202	0000	0000	0202	0000	0000	0202	0000	0000	0103	0000	0000	0000	0404	0204	0404	0000	0202	0101	0000	0303	0000	0000	0404	0404	0204	0000	0202	0101	0000	0000	0000	0000	0000	0101	0202	0202	0101	0000	0000	0101	0000	0404	0000	0101	0000	0303	0000	0000	0000	0000	0404	0000	0202	0000	0204	0000	0000	0000	0000	0000	0101	0000	0000	0000	0202	0202	0202	0000	0000	0202	0303	0000	0103	0000	0000	0000	0202	0000	0404	0404	0000	0404	0000	0000	0202	0000	0000	0000	0000	0000	0303	0000	0000	0202	0000	0000	0000	0000	0000	0000	0101	0303	0000	0000	0404	0101	0000	0101	0101	0000	0000	0000	0303	0204	0202	0000	0000	0000	0202	0202	0000	0202	0000	0000	0000	0000	0202	0000	0000	0000	0000	0000	0303	0000	0000	0000	0000	0000	0303	0202	0000	0000	0000	0101	0000	0000	0101	0000	0000	0000	0000	0404	0000	0000	0000	0404	0000	0000	0303	0303	0000	0000	0000	0202	0000	0303	0000	0000	0000	0000	0303	0103	0104	0000	0000	0000	0103	0000	0000	0000	0101	0303	0303	0404	0202	0000	0000	0103	0101	0000	0000	0000	0000	0304	0000	0404	0404	0304	0000	0202	0000	0101	0404	0000	0000	0101	0103	0000	0000	0101	0202	0102	0303	0000	0000	0000	0000	0000	0101	0000	0303	0101	0202	0404	0101	0202	0303	0202	0000	0000	0101	0000	0303	0000	0000	0101	0000	0303	0202	0202	0000	0000	0000	0303	0404	0000	0000	0000	0000	0000	0204	0202	0101	0404	0101	0000	0000	0303	0303	0000	0202	0000	0000	0000	0000	0204	0000	0404	0000	0202	0000	0000	0000	0000	0000	0000	0000	0404	0000	0404	0204	0101	0104	0101	0000	0404	0000	0000	0303	0000	0000	0101	0000	0101	0000	0000	0000	0000	0000	0000	0000	0000	0202	0404	0404	0000	0000	0101	0000	0202	0102	0000	0303	0404	0000	0404	0000	0000	0303	0202	0000	0303	0303	0000	0101	0000	0000	0101	0000	0404	0101	0204	0101	0000	0303	0000	0000	0000	0404	0101	0000	0404	0000	0000	0000	0303	0103	0000	0404	0000	0000	0203	0404	0000	0104	0202	0202	0000	0000	0202	0101	0303	0000	0000	0000	0404	0000	0000	0202	0000	0303	0000	0000	0000	0000	0000	0000	0000	0000	0000	0202	0202	0000	0101	0101	0404	0000	0000	0000	0000	0000	0202	0000	0202	0101	0000	0000	0000	0404	0000	0000	0303	0000	0000	0101	0000	0000	0303	0000	0202	0000	0404	0404	0000	0000	0101	0000	0000	0000	0000	0404	0000	0000	0204	0000	0000	0101	0101	0404	0404	0000	0000	0101	0303	0000	0000	0000	0303	0000	0102	0000	0000	0404	0303	0000	0000	0202	0101	0000	0404	0000	0104	0000	0101	0000	0000	0000	0000	0000	0000	0000	0303	0101	0000	0000	0101	0000	0000	0204	0000	0404	0202	0101	0404	0000	0000	0303	0000	0000	0000	0000	0204	0000	0404	0000	0000	0000	0000	0303	0101	0000	0000	0000	0000	0000	0000	0202	0000	0404	0303	0000	0000	0000	0000	0000	0000	0303	0202	0303	0000	0303	0202	0000	0202	0303	0101	0101	0202	0000	0404	0000	0303	0000	0101	0202	0000	0000	0000	0000	0000	0303	0000	0000	0000	0000	0101	0000	0000	0000	0000	0000	0000	0000	0101	0202	0000	0000	0101	0303	0304	0202	0000	0101	0102	0404	0000	0303	0203	0000	0202	0000	0000	0404	0303	0000	0303	0000	0202	0000	0202	0404	0404	0000	0000	0000	0000	0000	0000	0000	0000	0000	0000	0101	0101	0000	0303	0204	0000	0202	0000	0000	0303	0000	0000	0303	0000	0000	0103	0000	0000	0000	0000	0000	0000	0000	0000	0303	0000	0000	0000	0000	0000	0303	0404	0404	0000	0303	0000	0101	0000	0303	0101	0404	0000	0202	0000	0000	0000	0000	0000	0000	0000	0000	0204	0303	0303	0202	0202	0000	0000	0000	0000	0404	0101	0404	0000	0000	0000	0000	0000	0000	0303	0000	0000	0204	0404	0202	0202	0000	0000	0000	0000	0101	0404	0303	0000	0000	0000	0101	0000	0000	0102	0000	0000	0101	0101	0101	0202	0000	0000	0101	0000	0303	0303	0404	0000	0101	0202	0404	0000	0000	0000	0000	0000	0000	0404	0000	0000	0404	0000	0000	0000	0101	0000	0101	0000	0000	0103	0000	0000	0000	0000	0103	0000	0000	0202	0000	0101	0000	0000	0000	0000	0000	0404	0303	0000	0000	0000	0000	0000	0000	0000	0303	0000	0303	0404	0404	0303	0303	0000	0000	0204	0101	0000	0202	0202	0202	0303	0404	0404	0204	0000	0000	0303	0000	0202	0303	0000	0000	0000	0000	0000	0101	0101	0202	0202	0000	0000	0103	0303	0000	0000	0101	0101	0000	0202	0404	0000	0303	0202	0404	0202	0000	0303	0000	0000	0000	0000	0000	0202	0000	0101	0000	0000	0101	0000	0000	0000	0000	0404	0103	0000	0000	0000	0101	0101	0303	0000	0000	0000	0000	0202	0404	0101	0000	0000	0000	0000	0101	0303	0101	0000	0303	0404	0404	0000	0000	0303	0404	0404	0000	0202	0303	0204	0404	0202	0303	0000	0000	0000	0000	0404	0101	0303	0000	0000	0404	0101	0303	0101	0000	0000	0000	0000	0101	0000	0000	0000	0404	0000	0101	0000	0204	0000	0303	0101	0000	0000	0000	0000	0101	0000	0000	0303	0202	0404	0000	0303	0000	0000	0000	0303	0000	0404	0000	0000	0000	0303	0304	0000	0000	0404	0000	0000	0404	0404	0000	0000	0000	0000	0000	0000	0000	0000	0202	0000	0101	0202	0303	0404	0000	0101	0103	0303	0000	0000	0000	0202	0000	0000	0000	0000	0202	0000	0000	0000	0000	0000	0303	0202	0102	0000	0000	0202	0000	0404	0000	0101	0000	0000	0000	0000	0000	0202	0404	0204	0101	0304	0000	0000	0000	0101	0404	0000	0000	0000	0101	0000	0303	0404	0101	0000	0303	0303	0202	0404	0000	0000	0202	0000	0404	0303	0000	0000	0404	0101	0000	0103	0202	0101	0000	0000	0000	0000	0000	0000	0404	0000	0000	0000	0000	0101	0404	0000	0000	0000	0303	0404	0101	0000	0000	0000	0000	0303	0000	0404	0303	0000	0404	0000	0000	0000	0101	0000	0101	0404	0000	0203	0000	0404	0000	0101	0404	0000	0103	0000	0000	0000	0303	0000	0304	0000	0000	0000	0000	0202	0000	0404	0000	0202	0000	0000	0000	0101	0404	0000	0000	0101	0202	0000	0000	0000	0404	0202	0000	0202	0204	0404	0101	0404	0202	0303	0202	0000	0101	0000	0000	0000	0404	0202	0404	0000	0000	0101	0000	0104	0101	0303	0000	0000	0303	0202	0000	0000	0000	0000	0000	0404	0000	0000	0202	0000	0101	0000	0000	0404	0000	0000	0404	0000	0303	0000	0000	0101	0303	0101	0202	0000	0000	0303	0000	0103	0202	0000	0303	0101	0303	0000	0000	0101	0000	0404	0000	0303	0000	0202	0202	0303	0000	0303	0000	0404	0101	0202	0000	0101	0000	0000	0404	0000	0202	0000	0000	0000	0404	0101	0000	0000	0000	0000	0000	0000	0202	0404	0000	0101	0000	0000	0101	0000	0303	0000	0000	0303	0000	0000	0404	0101	0303	0101	0000	0103	0404	0101	0000	0103	0202	0000	0000	0000	0303	0000	0000	0202	0000	0101	0000	0404	0202	0000	0202	0000	0000	0303	0000	0000	0404	0101	0000	0000	0000	0000	0000	0000	0404	0000	0303	0000	0000	0000	0404	0000	0404	0202	0101	0404	0202	0404	0000	0000	0303	0101	0303	0000	0101	0101	0404	0303	0102	0304	0000	0303	0000	0000	0000	0000	0303	0000	0202	0000	0000	0000	0202	0000	0303	0000	0000	0000	0101	0404	0000	0404	0304	0202	0101	0000	0101	0303	0000	0202	0000	0303	0202	0101	0101	0000	0000	0303	0000	0404	0000	0000	0101	0000	0101	0303	0000	0103	0000	0101	0101	0000	0404	0303	0102	0404	0000	0000	0404	0202	0101	0101	0202	0303	0000	0404	0000	0101	0404	0101	0404	0000	0000	0202	0303	0000	0404	0000	0000	0000	0303	0000	0103	0000	0000	0404	0000	0000	0202	0101	0000	0404	0000	0000	0000	0000	0000	0303	0000	0000	0000	0000	0303	0204	0000	0303	0404	0303	0000	0103	0000	0304	0000	0000	0103	0202	0000	0000	0000	0000	0000	0303	0000	0000	0000	0000	0103	0000	0202	0000	0000	0303	0000	0303	0204	0000	0000	0202	0404	0000	0303	0000	0000	0000	0000	0202	0102	0000	0000	0000	0000	0204	0101	0000	0303	0000	0202	0000	0303	0000	0000	0404	0000	0202	0303	0000	0000	0202	0000	0303	0000	0202	0000	0404	0303	0000	0000	0101	0202	0000	0000	0404	0000	0103	0404	0000	0404	0000	0000	0000	0104	0000	0101	0000	0000	0000	0000	0202	0303	0000	0202	0000	0204	0000	0000	0000	0000	0202	0000	0000	0000	0000	0404	0000	0000	0101	0000	0000	0000	0303	0303	0101	0101	0000	0404	0000	0000	0000	0101	0101	0404	0000	0000	0404	0000	0404	0000	0000	0404	0000	0000	0101	0102	0404	0202	0000	0000	0000	0303	0000	0000	0404	0303	0101	0000	0204	0000	0000	0000	0101	0303	0000	0202	0000	0404	0202	0000	0303	0000	0404	0000	0303	0101	0000	0000	0202	0202	0000	0000	0000	0000	0000	0000	0000	0000	0303	0404	0202	0000	0000	0303	0202	0101	0000	0000	0202	0202	0000	0000	0000	0000	0000	0404	0101	0101	0000	0000	0202	0404	0202	0000	0202	0000	0000	0101	0000	0000	0000	0000	0204	0000	0202	0000	0000	0000	0202	0000	0000	0000	0404	0000	0000	0103	0404	0000	0000	0000	0000	0000	0000	0101	0000	0303	0000	0000	0000	0000	0000	0000	0000	0000	0104	0000	0202	0000	0404	0000	0404	0000	0303	0404	0000	0202	0000	0000	0404	0000	0303	0000	0303	0202	0000	0101	0000	0000	0000	0202	0000	0000	0000	0303	0404	0303	0000	0000	0000	0000	0202	0303	0303	0000	0000	0202	0101	0404	0202	0202	0000	0000	0202	0404	0101	0000	0101	0202	0000	0000	0000	0000	0000	0000	0303	0000	0404	0000	0000	0303	0000	0000	0000	0000	0000	0000	0000	0000	0101	0000	0101	0000	0000	0204	0000	0000	0202	0000	0000	0204	0000	0000	0000	0304	0000	0000	0000	0000	0101	0000	0303	0000	0000	0000	0202	0000	0303	0000	0101	0101	0000	0303	0101	0000	0000	0000	0000	0303	0404	0000	0202	0000	0404	0101	0000	0000	0404	0000	0000	0101	0000	0000	0000	0000	0000	0000	0202	0000	0000	0303	0000	0000	0000	0000	0303	0000	0000	0000	0000	0000	0000	0202	0000	0202	0404	0000	0000	0303	0000	0303	0303	0000	0000	0202	0000	0000	0000	0000	0303	0404	0101	0000	0103	0101	0000	0000	0101	0000	0000	0000	0000	0000	0202	0000	0000	0000	0104	0000	0000	0000	0000	0303	0000	0000	0404	0000	0000	0404	0202	0202	0000	0000	0101	0404	0000	0404	0000	0000	0000	0000	0000	0000	0000	0000	0000	0000	0404	0202	0404	0000	0101	0000	0000	0000	0104	0000	0000	0000	0303	0404	0000	0303	0000	0000	0104	0101	0202	0101	0101	0000	0000	0202	0000	0000	0000	0202	0000	0000	0000	0000	0404	0000	0303	0000	0202	0103	0000	0202	0202	0000	0404	0000	0303	0000	0000	0101	0202	0000	0000	0202	0404	0000	0000	0303	0404	0000	0000	0101	0303	0000	0202	0000	0303	0000	0000	0000	0202	0000	0000	0000	0101	0404	0202	0000	0000	0404	0000	0303	0000	0000	0000	0000	0303	0000	0000	0000	0404	0000	0101	0000	0000	0000	0202	0000	0000	0000	0303	0101	0000	0303	0000	0000	0303	0000	0000	0000	0000	0000	0000	0204	0000	0000	0101	0000	0000	0303	0000	0000	0101	0000	0000	0303	0101	0000	0000	0303	0000	0000	0000	0000	0202	0000	0000	0000	0000	0000	0000	0000	0202	0000	0000	0303	0000	0000	0101	0000	0202	0000	0404	0000	0000	0303	0000	0202	0000	0000	0000	0404	0404	0000	0404	0000	0000	0000	0000	0000	0000	0000	0404	0000	0000	0202	0000	0000	0000	0202	0000	0000	0202	0202	0000	0303	0000	0000	0000	0202	0303	0101	0000	0404	0000	0202	0101	0000	0202	0000	0000	0404	0000	0000	0000	0000	0000	0000	0000	0000	0202	0000	0101	0000	0202	0000	0404	0000	0000	0000	0303	0303	0404	0000	0203	0404	0202	0000	0404	0000	0000	0000	0000	0101	0000	0000	0000	0404	0404	0000	0000	0202	0000	0303	0000	0000	0000	0000	0101	0000	0000	0000	0000	0000	0101	0202	0000	0000	0000	0404	0000	0000	0202	0000	0000	0000	0000	0304	0000	0404	0000	0202	0000	0000	0303	0000	0000	0000	0000	0202	0000	0000	0303	0000	0101	0000	0101	0000	0101	0000	0000	0000	0000	0000	0000	0000	0000	0101	0000	0000	0000	0000	0000	0404	0000	0000	0202	0000	0000	0404	0000	0101	0404	0303	0000	0404	0202	0000	0000	0202	0000	0204	0000	0000	0000	0000	0000	0000	0404	0000	0000	0000	0000	0000	0000	0303	0000	0303	0000	0000	0000	0303	0000	0404	0404	0101	0000	0202	0000	0000	0000	0000	0000	0101	0103	0000	0000	0303	0000	0000	0000	0000	0303	0000	0404	0101	0000	0000	0000	0000	0303	0000	0202	0304	0000	0000	0404	0000	0000	0303	0202	0303	0000	0000	0000	0000	0101	0000	0000	0000	0000	0000	0000	0000	0000	0000	0303	0101	0103	0303	0000	0000	0000	0000	0000	0000	0000	0000	0000	0000	0101	0000	0000	0404	0404	0202	0202	0000	0000	0101	0404	0000	0000	0202	0000	0000	0000	0000	0000	0000	0303	0000	0104	0404	0000	0000	0202	0303	0404	0303	0000	0000	0000	0303	0000	0404	0000	0000	0000	0000	0000	0000	0000	0000	0000	0000	0000	0000	0000	0202	0000	0000	0202	0000	0404	0000	0000	0202	0202	0000	0000	0000	0000	0000	0404	0000	0000	0000	0303	0000	0000	0000	0000	0000	0000	0000	0000	0000	0104	0000	0303	0000	0000	0000	0303	0202	0303	0000	0000	0000	0000	0404	0000	0101	0000	0000	0000	0000	0202	0000	0000	0000	0303	0000	0303	0000	0202	0303	0303	0000	0303	0000	0303	0000	0000	0101	0000	0404	0000	0303	0000	0404	0000	0000	0202	0000	0000	0000	0000	0101
[truncated: 2,772,587 more chars]
